# Supplementary material for: RhoTermPredict: an algorithm for predicting Rho-dependent transcription terminators based on Escherichia coli, Bacillus subtilis and Salmonella enterica databases
Source: BMC Bioinformatics. 2019 Mar 7;20:117. doi: 10.1186/s12859-019-2704-x (PMC6407284; doi:10.1186/s12859-019-2704-x)
Supplement: Supplementary file 1 — Coordinates of the Rho-dependent terminators predicted by RhoTermPredict in E. coli K-12 whole genome. (XLSX 621 kb) [file 12859_2019_2704_MOESM1_ESM.xlsx]

## Sheet: predictions
Region	Start RUT	End RUT	Strand
T1	158	236	plus
T2	758	836	plus
T3	1081	1159	plus
T4	1353	1431	plus
T5	1581	1659	plus
T6	1810	1888	plus
T7	2040	2118	plus
T8	2442	2520	plus
T9	2921	2999	plus
T10	3379	3457	plus
T11	4356	4434	plus
T12	5226	5304	plus
T13	5454	5532	plus
T14	5895	5973	plus
T15	6149	6227	plus
T16	6573	6651	plus
T17	6892	6970	plus
T18	7178	7256	plus
T19	7531	7609	plus
T20	8267	8345	plus
T21	8662	8740	plus
T22	8908	8986	plus
T23	9215	9293	plus
T24	9625	9703	plus
T25	9957	10035	plus
T26	10437	10515	plus
T27	10714	10792	plus
T28	10945	11023	plus
T29	11365	11443	plus
T30	12211	12289	plus
T31	12559	12637	plus
T32	12981	13059	plus
T33	13408	13486	plus
T34	13653	13731	plus
T35	13956	14034	plus
T36	14691	14769	plus
T37	14946	15024	plus
T38	15437	15515	plus
T39	15669	15747	plus
T40	15913	15991	plus
T41	16619	16697	plus
T42	16875	16953	plus
T43	17814	17892	plus
T44	18276	18354	plus
T45	18506	18584	plus
T46	18788	18866	plus
T47	19023	19101	plus
T48	19390	19468	plus
T49	19829	19907	plus
T50	20100	20178	plus
T51	20430	20508	plus
T52	20730	20808	plus
T53	21849	21927	plus
T54	22106	22184	plus
T55	22843	22921	plus
T56	23088	23166	plus
T57	23331	23409	plus
T58	23562	23640	plus
T59	24048	24126	plus
T60	24308	24386	plus
T61	24536	24614	plus
T62	25092	25170	plus
T63	25320	25398	plus
T64	25561	25639	plus
T65	25862	25940	plus
T66	26161	26239	plus
T67	26572	26650	plus
T68	26808	26886	plus
T69	27301	27379	plus
T70	27601	27679	plus
T71	27878	27956	plus
T72	28211	28289	plus
T73	29030	29108	plus
T74	29714	29792	plus
T75	29942	30020	plus
T76	30333	30411	plus
T77	30605	30683	plus
T78	31257	31335	plus
T79	31499	31577	plus
T80	31828	31906	plus
T81	32057	32135	plus
T82	32377	32455	plus
T83	32605	32683	plus
T84	33014	33092	plus
T85	33317	33395	plus
T86	33806	33884	plus
T87	34559	34637	plus
T88	34794	34872	plus
T89	35033	35111	plus
T90	35274	35352	plus
T91	35570	35648	plus
T92	35798	35876	plus
T93	36043	36121	plus
T94	36756	36834	plus
T95	36987	37065	plus
T96	37506	37584	plus
T97	37761	37839	plus
T98	38055	38133	plus
T99	38338	38416	plus
T100	38716	38794	plus
T101	38976	39054	plus
T102	39257	39335	plus
T103	39561	39639	plus
T104	39971	40049	plus
T105	40291	40369	plus
T106	40545	40623	plus
T107	40930	41008	plus
T108	41256	41334	plus
T109	41489	41567	plus
T110	41717	41795	plus
T111	42778	42856	plus
T112	43219	43297	plus
T113	43594	43672	plus
T114	43912	43990	plus
T115	44280	44358	plus
T116	44804	44882	plus
T117	45770	45848	plus
T118	46114	46192	plus
T119	46841	46919	plus
T120	47239	47317	plus
T121	47635	47713	plus
T122	48621	48699	plus
T123	48849	48927	plus
T124	49231	49309	plus
T125	49733	49811	plus
T126	49964	50042	plus
T127	50336	50414	plus
T128	50784	50862	plus
T129	51031	51109	plus
T130	51286	51364	plus
T131	51657	51735	plus
T132	51940	52018	plus
T133	52243	52321	plus
T134	52556	52634	plus
T135	52792	52870	plus
T136	53068	53146	plus
T137	53304	53382	plus
T138	53672	53750	plus
T139	53932	54010	plus
T140	54207	54285	plus
T141	54528	54606	plus
T142	54887	54965	plus
T143	55223	55301	plus
T144	55600	55678	plus
T145	56009	56087	plus
T146	56722	56800	plus
T147	56970	57048	plus
T148	57589	57667	plus
T149	58625	58703	plus
T150	59397	59475	plus
T151	59694	59772	plus
T152	59947	60025	plus
T153	60204	60282	plus
T154	60481	60559	plus
T155	60794	60872	plus
T156	61022	61100	plus
T157	61361	61439	plus
T158	61633	61711	plus
T159	61861	61939	plus
T160	62115	62193	plus
T161	62378	62456	plus
T162	62655	62733	plus
T163	62894	62972	plus
T164	63173	63251	plus
T165	63627	63705	plus
T166	63869	63947	plus
T167	64140	64218	plus
T168	64394	64472	plus
T169	64658	64736	plus
T170	64958	65036	plus
T171	65218	65296	plus
T172	65653	65731	plus
T173	65947	66025	plus
T174	66334	66412	plus
T175	66611	66689	plus
T176	66991	67069	plus
T177	67242	67320	plus
T178	67521	67599	plus
T179	67875	67953	plus
T180	68103	68181	plus
T181	68531	68609	plus
T182	69004	69082	plus
T183	69243	69321	plus
T184	69496	69574	plus
T185	69734	69812	plus
T186	69989	70067	plus
T187	70618	70696	plus
T188	70928	71006	plus
T189	71319	71397	plus
T190	71645	71723	plus
T191	72167	72245	plus
T192	72400	72478	plus
T193	72628	72706	plus
T194	73058	73136	plus
T195	73388	73466	plus
T196	73616	73694	plus
T197	73850	73928	plus
T198	74196	74274	plus
T199	74430	74508	plus
T200	74845	74923	plus
T201	75163	75241	plus
T202	75521	75599	plus
T203	75760	75838	plus
T204	75988	76066	plus
T205	76294	76372	plus
T206	76647	76725	plus
T207	76983	77061	plus
T208	77922	78000	plus
T209	78980	79058	plus
T210	79591	79669	plus
T211	79833	79911	plus
T212	80213	80291	plus
T213	80514	80592	plus
T214	80848	80926	plus
T215	81097	81175	plus
T216	81490	81568	plus
T217	81721	81799	plus
T218	81954	82032	plus
T219	82219	82297	plus
T220	82456	82534	plus
T221	82825	82903	plus
T222	83053	83131	plus
T223	83353	83431	plus
T224	84410	84488	plus
T225	84705	84783	plus
T226	84935	85013	plus
T227	85174	85252	plus
T228	86599	86677	plus
T229	86979	87057	plus
T230	87423	87501	plus
T231	88229	88307	plus
T232	88803	88881	plus
T233	89232	89310	plus
T234	89648	89726	plus
T235	90257	90335	plus
T236	90562	90640	plus
T237	91190	91268	plus
T238	91582	91660	plus
T239	91886	91964	plus
T240	92237	92315	plus
T241	92689	92767	plus
T242	92977	93055	plus
T243	93415	93493	plus
T244	94086	94164	plus
T245	94728	94806	plus
T246	95276	95354	plus
T247	95579	95657	plus
T248	96033	96111	plus
T249	96416	96494	plus
T250	96965	97043	plus
T251	97284	97362	plus
T252	97558	97636	plus
T253	97918	97996	plus
T254	98507	98585	plus
T255	98815	98893	plus
T256	99111	99189	plus
T257	99391	99469	plus
T258	99852	99930	plus
T259	100541	100619	plus
T260	101008	101086	plus
T261	101577	101655	plus
T262	101809	101887	plus
T263	103040	103118	plus
T264	103579	103657	plus
T265	104830	104908	plus
T266	105758	105836	plus
T267	106034	106112	plus
T268	106618	106696	plus
T269	106876	106954	plus
T270	107453	107531	plus
T271	107803	107881	plus
T272	108031	108109	plus
T273	108599	108677	plus
T274	108998	109076	plus
T275	109673	109751	plus
T276	109933	110011	plus
T277	110232	110310	plus
T278	110834	110912	plus
T279	111196	111274	plus
T280	111562	111640	plus
T281	111790	111868	plus
T282	112204	112282	plus
T283	112821	112899	plus
T284	113178	113256	plus
T285	113533	113611	plus
T286	113944	114022	plus
T287	114421	114499	plus
T288	114686	114764	plus
T289	115036	115114	plus
T290	115273	115351	plus
T291	115533	115611	plus
T292	115768	115846	plus
T293	116047	116125	plus
T294	116348	116426	plus
T295	116676	116754	plus
T296	116981	117059	plus
T297	117215	117293	plus
T298	117499	117577	plus
T299	117943	118021	plus
T300	118212	118290	plus
T301	118892	118970	plus
T302	119553	119631	plus
T303	119788	119866	plus
T304	120202	120280	plus
T305	120591	120669	plus
T306	120865	120943	plus
T307	121164	121242	plus
T308	121404	121482	plus
T309	122049	122127	plus
T310	122358	122436	plus
T311	122749	122827	plus
T312	123013	123091	plus
T313	123292	123370	plus
T314	123521	123599	plus
T315	123749	123827	plus
T316	124022	124100	plus
T317	124304	124382	plus
T318	124757	124835	plus
T319	125156	125234	plus
T320	125402	125480	plus
T321	125879	125957	plus
T322	126546	126624	plus
T323	126921	126999	plus
T324	127334	127412	plus
T325	127955	128033	plus
T326	128306	128384	plus
T327	128553	128631	plus
T328	128789	128867	plus
T329	129023	129101	plus
T330	129352	129430	plus
T331	129614	129692	plus
T332	129926	130004	plus
T333	130363	130441	plus
T334	130742	130820	plus
T335	131154	131232	plus
T336	131479	131557	plus
T337	131742	131820	plus
T338	132122	132200	plus
T339	132438	132516	plus
T340	132928	133006	plus
T341	133621	133699	plus
T342	133949	134027	plus
T343	134273	134351	plus
T344	135469	135547	plus
T345	135746	135824	plus
T346	136122	136200	plus
T347	136767	136845	plus
T348	137170	137248	plus
T349	137448	137526	plus
T350	137728	137806	plus
T351	138363	138441	plus
T352	138655	138733	plus
T353	138916	138994	plus
T354	139273	139351	plus
T355	139527	139605	plus
T356	139846	139924	plus
T357	140074	140152	plus
T358	140322	140400	plus
T359	140570	140648	plus
T360	140799	140877	plus
T361	141057	141135	plus
T362	142194	142272	plus
T363	142484	142562	plus
T364	143194	143272	plus
T365	143467	143545	plus
T366	143749	143827	plus
T367	144280	144358	plus
T368	144925	145003	plus
T369	145352	145430	plus
T370	145586	145664	plus
T371	146292	146370	plus
T372	146580	146658	plus
T373	147232	147310	plus
T374	147981	148059	plus
T375	148233	148311	plus
T376	148541	148619	plus
T377	148790	148868	plus
T378	149028	149106	plus
T379	149257	149335	plus
T380	150012	150090	plus
T381	150389	150467	plus
T382	150837	150915	plus
T383	152129	152207	plus
T384	152546	152624	plus
T385	152963	153041	plus
T386	153447	153525	plus
T387	153691	153769	plus
T388	154295	154373	plus
T389	154724	154802	plus
T390	155415	155493	plus
T391	155680	155758	plus
T392	156004	156082	plus
T393	156671	156749	plus
T394	157300	157378	plus
T395	157667	157745	plus
T396	157928	158006	plus
T397	158196	158274	plus
T398	158441	158519	plus
T399	158923	159001	plus
T400	159270	159348	plus
T401	159697	159775	plus
T402	159925	160003	plus
T403	160175	160253	plus
T404	160471	160549	plus
T405	160946	161024	plus
T406	161330	161408	plus
T407	161716	161794	plus
T408	162088	162166	plus
T409	162549	162627	plus
T410	162827	162905	plus
T411	163099	163177	plus
T412	163656	163734	plus
T413	164088	164166	plus
T414	164316	164394	plus
T415	164544	164622	plus
T416	164930	165008	plus
T417	165275	165353	plus
T418	166041	166119	plus
T419	166538	166616	plus
T420	166848	166926	plus
T421	167126	167204	plus
T422	167455	167533	plus
T423	167692	167770	plus
T424	167983	168061	plus
T425	168215	168293	plus
T426	168484	168562	plus
T427	168773	168851	plus
T428	169340	169418	plus
T429	169600	169678	plus
T430	169989	170067	plus
T431	170610	170688	plus
T432	171098	171176	plus
T433	171348	171426	plus
T434	171707	171785	plus
T435	172283	172361	plus
T436	172860	172938	plus
T437	173448	173526	plus
T438	173702	173780	plus
T439	173938	174016	plus
T440	174190	174268	plus
T441	174493	174571	plus
T442	175106	175184	plus
T443	176109	176187	plus
T444	176348	176426	plus
T445	176617	176695	plus
T446	176875	176953	plus
T447	177216	177294	plus
T448	177492	177570	plus
T449	177807	177885	plus
T450	178142	178220	plus
T451	178416	178494	plus
T452	178776	178854	plus
T453	179004	179082	plus
T454	179286	179364	plus
T455	179641	179719	plus
T456	180546	180624	plus
T457	180821	180899	plus
T458	181334	181412	plus
T459	181617	181695	plus
T460	181849	181927	plus
T461	182216	182294	plus
T462	183697	183775	plus
T463	184249	184327	plus
T464	184563	184641	plus
T465	184965	185043	plus
T466	185219	185297	plus
T467	185479	185557	plus
T468	185755	185833	plus
T469	186084	186162	plus
T470	186313	186391	plus
T471	186632	186710	plus
T472	186860	186938	plus
T473	187156	187234	plus
T474	187705	187783	plus
T475	188181	188259	plus
T476	188447	188525	plus
T477	188746	188824	plus
T478	188984	189062	plus
T479	189362	189440	plus
T480	189869	189947	plus
T481	190377	190455	plus
T482	191050	191128	plus
T483	191341	191419	plus
T484	191694	191772	plus
T485	192216	192294	plus
T486	192902	192980	plus
T487	193138	193216	plus
T488	193432	193510	plus
T489	193842	193920	plus
T490	194115	194193	plus
T491	194348	194426	plus
T492	195234	195312	plus
T493	195496	195574	plus
T494	195979	196057	plus
T495	196309	196387	plus
T496	198007	198085	plus
T497	198342	198420	plus
T498	199286	199364	plus
T499	199587	199665	plus
T500	199900	199978	plus
T501	200256	200334	plus
T502	200507	200585	plus
T503	200795	200873	plus
T504	201034	201112	plus
T505	201422	201500	plus
T506	201848	201926	plus
T507	202791	202869	plus
T508	203077	203155	plus
T509	203305	203383	plus
T510	203689	203767	plus
T511	204035	204113	plus
T512	204392	204470	plus
T513	204699	204777	plus
T514	204970	205048	plus
T515	205366	205444	plus
T516	205601	205679	plus
T517	205879	205957	plus
T518	206247	206325	plus
T519	206922	207000	plus
T520	207549	207627	plus
T521	207874	207952	plus
T522	208405	208483	plus
T523	208767	208845	plus
T524	209396	209474	plus
T525	210197	210275	plus
T526	210500	210578	plus
T527	210849	210927	plus
T528	211221	211299	plus
T529	211628	211706	plus
T530	212047	212125	plus
T531	212299	212377	plus
T532	212612	212690	plus
T533	212878	212956	plus
T534	213633	213711	plus
T535	214009	214087	plus
T536	214321	214399	plus
T537	214669	214747	plus
T538	214938	215016	plus
T539	215500	215578	plus
T540	215884	215962	plus
T541	216167	216245	plus
T542	216655	216733	plus
T543	217188	217266	plus
T544	217447	217525	plus
T545	217684	217762	plus
T546	217912	217990	plus
T547	218482	218560	plus
T548	218912	218990	plus
T549	219206	219284	plus
T550	219559	219637	plus
T551	219931	220009	plus
T552	220161	220239	plus
T553	220410	220488	plus
T554	220742	220820	plus
T555	220997	221075	plus
T556	221257	221335	plus
T557	221510	221588	plus
T558	221818	221896	plus
T559	222187	222265	plus
T560	222448	222526	plus
T561	222730	222808	plus
T562	223152	223230	plus
T563	223437	223515	plus
T564	224957	225035	plus
T565	225302	225380	plus
T566	227484	227562	plus
T567	227776	227854	plus
T568	228954	229032	plus
T569	229409	229487	plus
T570	230052	230130	plus
T571	230623	230701	plus
T572	231383	231461	plus
T573	231834	231912	plus
T574	232225	232303	plus
T575	232669	232747	plus
T576	233004	233082	plus
T577	233342	233420	plus
T578	233744	233822	plus
T579	234021	234099	plus
T580	234470	234548	plus
T581	234994	235072	plus
T582	235228	235306	plus
T583	235469	235547	plus
T584	235697	235775	plus
T585	236011	236089	plus
T586	236889	236967	plus
T587	237123	237201	plus
T588	237455	237533	plus
T589	237842	237920	plus
T590	238986	239064	plus
T591	239369	239447	plus
T592	239597	239675	plus
T593	239884	239962	plus
T594	240131	240209	plus
T595	240379	240457	plus
T596	240866	240944	plus
T597	241103	241181	plus
T598	241331	241409	plus
T599	241620	241698	plus
T600	241993	242071	plus
T601	242460	242538	plus
T602	242832	242910	plus
T603	243060	243138	plus
T604	243425	243503	plus
T605	244182	244260	plus
T606	244477	244555	plus
T607	244706	244784	plus
T608	244956	245034	plus
T609	245284	245362	plus
T610	245847	245925	plus
T611	246766	246844	plus
T612	247163	247241	plus
T613	247518	247596	plus
T614	248209	248287	plus
T615	248466	248544	plus
T616	248702	248780	plus
T617	249003	249081	plus
T618	249264	249342	plus
T619	249500	249578	plus
T620	249798	249876	plus
T621	250924	251002	plus
T622	251207	251285	plus
T623	251789	251867	plus
T624	252046	252124	plus
T625	252585	252663	plus
T626	253015	253093	plus
T627	253245	253323	plus
T628	253550	253628	plus
T629	253923	254001	plus
T630	254511	254589	plus
T631	254987	255065	plus
T632	255228	255306	plus
T633	255554	255632	plus
T634	255966	256044	plus
T635	256403	256481	plus
T636	256694	256772	plus
T637	256953	257031	plus
T638	257246	257324	plus
T639	257587	257665	plus
T640	257941	258019	plus
T641	258212	258290	plus
T642	258542	258620	plus
T643	259023	259101	plus
T644	259377	259455	plus
T645	259694	259772	plus
T646	260228	260306	plus
T647	260532	260610	plus
T648	261283	261361	plus
T649	261511	261589	plus
T650	262290	262368	plus
T651	263017	263095	plus
T652	263514	263592	plus
T653	263882	263960	plus
T654	264275	264353	plus
T655	264518	264596	plus
T656	264859	264937	plus
T657	265353	265431	plus
T658	265613	265691	plus
T659	265992	266070	plus
T660	266240	266318	plus
T661	266541	266619	plus
T662	266817	266895	plus
T663	267212	267290	plus
T664	267502	267580	plus
T665	267863	267941	plus
T666	268094	268172	plus
T667	268322	268400	plus
T668	268562	268640	plus
T669	268829	268907	plus
T670	269157	269235	plus
T671	269449	269527	plus
T672	269892	269970	plus
T673	270121	270199	plus
T674	270409	270487	plus
T675	270801	270879	plus
T676	271031	271109	plus
T677	271362	271440	plus
T678	271923	272001	plus
T679	272864	272942	plus
T680	273092	273170	plus
T681	273654	273732	plus
T682	274153	274231	plus
T683	274381	274459	plus
T684	274833	274911	plus
T685	275071	275149	plus
T686	275324	275402	plus
T687	275809	275887	plus
T688	276175	276253	plus
T689	276850	276928	plus
T690	277158	277236	plus
T691	277707	277785	plus
T692	277936	278014	plus
T693	278392	278470	plus
T694	278875	278953	plus
T695	279196	279274	plus
T696	279467	279545	plus
T697	279797	279875	plus
T698	280282	280360	plus
T699	280875	280953	plus
T700	281144	281222	plus
T701	281378	281456	plus
T702	281661	281739	plus
T703	281918	281996	plus
T704	282151	282229	plus
T705	282461	282539	plus
T706	282740	282818	plus
T707	283086	283164	plus
T708	283363	283441	plus
T709	283593	283671	plus
T710	283822	283900	plus
T711	284083	284161	plus
T712	284495	284573	plus
T713	284732	284810	plus
T714	285006	285084	plus
T715	285438	285516	plus
T716	285671	285749	plus
T717	285976	286054	plus
T718	286227	286305	plus
T719	286697	286775	plus
T720	286982	287060	plus
T721	287231	287309	plus
T722	287509	287587	plus
T723	287786	287864	plus
T724	288083	288161	plus
T725	288326	288404	plus
T726	288558	288636	plus
T727	288801	288879	plus
T728	289280	289358	plus
T729	289531	289609	plus
T730	289773	289851	plus
T731	290001	290079	plus
T732	290667	290745	plus
T733	290938	291016	plus
T734	291268	291346	plus
T735	292016	292094	plus
T736	292309	292387	plus
T737	292690	292768	plus
T738	292918	292996	plus
T739	293235	293313	plus
T740	294065	294143	plus
T741	294795	294873	plus
T742	296247	296325	plus
T743	296694	296772	plus
T744	297235	297313	plus
T745	297587	297665	plus
T746	298144	298222	plus
T747	298400	298478	plus
T748	298786	298864	plus
T749	299063	299141	plus
T750	299291	299369	plus
T751	299589	299667	plus
T752	299825	299903	plus
T753	300171	300249	plus
T754	300428	300506	plus
T755	300659	300737	plus
T756	301050	301128	plus
T757	301324	301402	plus
T758	301662	301740	plus
T759	301891	301969	plus
T760	302221	302299	plus
T761	302471	302549	plus
T762	302767	302845	plus
T763	303133	303211	plus
T764	303393	303471	plus
T765	303863	303941	plus
T766	304325	304403	plus
T767	304599	304677	plus
T768	304952	305030	plus
T769	305183	305261	plus
T770	305458	305536	plus
T771	305885	305963	plus
T772	306321	306399	plus
T773	306689	306767	plus
T774	307052	307130	plus
T775	307322	307400	plus
T776	307679	307757	plus
T777	308047	308125	plus
T778	308318	308396	plus
T779	308603	308681	plus
T780	308832	308910	plus
T781	309065	309143	plus
T782	309337	309415	plus
T783	309655	309733	plus
T784	310059	310137	plus
T785	310436	310514	plus
T786	310902	310980	plus
T787	312451	312529	plus
T788	313553	313631	plus
T789	314400	314478	plus
T790	315175	315253	plus
T791	315501	315579	plus
T792	315734	315812	plus
T793	316037	316115	plus
T794	316480	316558	plus
T795	317089	317167	plus
T796	317779	317857	plus
T797	318872	318950	plus
T798	319110	319188	plus
T799	319449	319527	plus
T800	319913	319991	plus
T801	320683	320761	plus
T802	321795	321873	plus
T803	322528	322606	plus
T804	323409	323487	plus
T805	323807	323885	plus
T806	324216	324294	plus
T807	324604	324682	plus
T808	325009	325087	plus
T809	325556	325634	plus
T810	325850	325928	plus
T811	326364	326442	plus
T812	326678	326756	plus
T813	326939	327017	plus
T814	327326	327404	plus
T815	327600	327678	plus
T816	327904	327982	plus
T817	328275	328353	plus
T818	328532	328610	plus
T819	328819	328897	plus
T820	329051	329129	plus
T821	329546	329624	plus
T822	329950	330028	plus
T823	330484	330562	plus
T824	330762	330840	plus
T825	331296	331374	plus
T826	332675	332753	plus
T827	333066	333144	plus
T828	333470	333548	plus
T829	333758	333836	plus
T830	334238	334316	plus
T831	334701	334779	plus
T832	334956	335034	plus
T833	336204	336282	plus
T834	337034	337112	plus
T835	337482	337560	plus
T836	337729	337807	plus
T837	337976	338054	plus
T838	338479	338557	plus
T839	338802	338880	plus
T840	339381	339459	plus
T841	340780	340858	plus
T842	341208	341286	plus
T843	341462	341540	plus
T844	341887	341965	plus
T845	342255	342333	plus
T846	342879	342957	plus
T847	343207	343285	plus
T848	343668	343746	plus
T849	345658	345736	plus
T850	345996	346074	plus
T851	346863	346941	plus
T852	347091	347169	plus
T853	347347	347425	plus
T854	347621	347699	plus
T855	347938	348016	plus
T856	348166	348244	plus
T857	348845	348923	plus
T858	349279	349357	plus
T859	349677	349755	plus
T860	349961	350039	plus
T861	350194	350272	plus
T862	350437	350515	plus
T863	351050	351128	plus
T864	351300	351378	plus
T865	351546	351624	plus
T866	351792	351870	plus
T867	352139	352217	plus
T868	352532	352610	plus
T869	352760	352838	plus
T870	353350	353428	plus
T871	353688	353766	plus
T872	354404	354482	plus
T873	354652	354730	plus
T874	355032	355110	plus
T875	355751	355829	plus
T876	356334	356412	plus
T877	356895	356973	plus
T878	357371	357449	plus
T879	357599	357677	plus
T880	357827	357905	plus
T881	358078	358156	plus
T882	358404	358482	plus
T883	358857	358935	plus
T884	359110	359188	plus
T885	359398	359476	plus
T886	359646	359724	plus
T887	359927	360005	plus
T888	360515	360593	plus
T889	361887	361965	plus
T890	362730	362808	plus
T891	363284	363362	plus
T892	363588	363666	plus
T893	363861	363939	plus
T894	364129	364207	plus
T895	364473	364551	plus
T896	364870	364948	plus
T897	365135	365213	plus
T898	365446	365524	plus
T899	365677	365755	plus
T900	366075	366153	plus
T901	366532	366610	plus
T902	366907	366985	plus
T903	367171	367249	plus
T904	367460	367538	plus
T905	367688	367766	plus
T906	368053	368131	plus
T907	368291	368369	plus
T908	368562	368640	plus
T909	368804	368882	plus
T910	369586	369664	plus
T911	370041	370119	plus
T912	370700	370778	plus
T913	371042	371120	plus
T914	371339	371417	plus
T915	371672	371750	plus
T916	372364	372442	plus
T917	373172	373250	plus
T918	373753	373831	plus
T919	374393	374471	plus
T920	374885	374963	plus
T921	375187	375265	plus
T922	375417	375495	plus
T923	376129	376207	plus
T924	376674	376752	plus
T925	377164	377242	plus
T926	377400	377478	plus
T927	377691	377769	plus
T928	378002	378080	plus
T929	378317	378395	plus
T930	378568	378646	plus
T931	378916	378994	plus
T932	379307	379385	plus
T933	379671	379749	plus
T934	380099	380177	plus
T935	380535	380613	plus
T936	380963	381041	plus
T937	381388	381466	plus
T938	382412	382490	plus
T939	382669	382747	plus
T940	382921	382999	plus
T941	383150	383228	plus
T942	383471	383549	plus
T943	383782	383860	plus
T944	384391	384469	plus
T945	385248	385326	plus
T946	385565	385643	plus
T947	385890	385968	plus
T948	386203	386281	plus
T949	386654	386732	plus
T950	387099	387177	plus
T951	387718	387796	plus
T952	388078	388156	plus
T953	388538	388616	plus
T954	388798	388876	plus
T955	389151	389229	plus
T956	389379	389457	plus
T957	390311	390389	plus
T958	391882	391960	plus
T959	392139	392217	plus
T960	392482	392560	plus
T961	393037	393115	plus
T962	393274	393352	plus
T963	393539	393617	plus
T964	393800	393878	plus
T965	394157	394235	plus
T966	394415	394493	plus
T967	395286	395364	plus
T968	395532	395610	plus
T969	396397	396475	plus
T970	396966	397044	plus
T971	397542	397620	plus
T972	398161	398239	plus
T973	398862	398940	plus
T974	399115	399193	plus
T975	399572	399650	plus
T976	399853	399931	plus
T977	400092	400170	plus
T978	400349	400427	plus
T979	400835	400913	plus
T980	401791	401869	plus
T981	402058	402136	plus
T982	402382	402460	plus
T983	402909	402987	plus
T984	403761	403839	plus
T985	404227	404305	plus
T986	404943	405021	plus
T987	405598	405676	plus
T988	405860	405938	plus
T989	406096	406174	plus
T990	406345	406423	plus
T991	406603	406681	plus
T992	407043	407121	plus
T993	407740	407818	plus
T994	408001	408079	plus
T995	408400	408478	plus
T996	408682	408760	plus
T997	409152	409230	plus
T998	409408	409486	plus
T999	409674	409752	plus
T1000	409928	410006	plus
T1001	411090	411168	plus
T1002	411374	411452	plus
T1003	411696	411774	plus
T1004	412017	412095	plus
T1005	412318	412396	plus
T1006	412624	412702	plus
T1007	412918	412996	plus
T1008	413164	413242	plus
T1009	413423	413501	plus
T1010	413722	413800	plus
T1011	414061	414139	plus
T1012	414788	414866	plus
T1013	415081	415159	plus
T1014	415357	415435	plus
T1015	415653	415731	plus
T1016	415900	415978	plus
T1017	416656	416734	plus
T1018	417063	417141	plus
T1019	418078	418156	plus
T1020	418308	418386	plus
T1021	418854	418932	plus
T1022	419664	419742	plus
T1023	419939	420017	plus
T1024	420340	420418	plus
T1025	421020	421098	plus
T1026	421248	421326	plus
T1027	421776	421854	plus
T1028	422380	422458	plus
T1029	422665	422743	plus
T1030	423266	423344	plus
T1031	423810	423888	plus
T1032	424293	424371	plus
T1033	424522	424600	plus
T1034	424761	424839	plus
T1035	425002	425080	plus
T1036	425257	425335	plus
T1037	425485	425563	plus
T1038	425803	425881	plus
T1039	426289	426367	plus
T1040	427056	427134	plus
T1041	427830	427908	plus
T1042	428104	428182	plus
T1043	428474	428552	plus
T1044	428823	428901	plus
T1045	429284	429362	plus
T1046	430171	430249	plus
T1047	430547	430625	plus
T1048	431155	431233	plus
T1049	431534	431612	plus
T1050	431762	431840	plus
T1051	432564	432642	plus
T1052	433327	433405	plus
T1053	433629	433707	plus
T1054	433963	434041	plus
T1055	434649	434727	plus
T1056	435139	435217	plus
T1057	435469	435547	plus
T1058	435700	435778	plus
T1059	435936	436014	plus
T1060	436196	436274	plus
T1061	437130	437208	plus
T1062	437459	437537	plus
T1063	437817	437895	plus
T1064	438136	438214	plus
T1065	438454	438532	plus
T1066	438709	438787	plus
T1067	439020	439098	plus
T1068	439389	439467	plus
T1069	439649	439727	plus
T1070	439938	440016	plus
T1071	440358	440436	plus
T1072	440604	440682	plus
T1073	440916	440994	plus
T1074	441192	441270	plus
T1075	441472	441550	plus
T1076	441732	441810	plus
T1077	442232	442310	plus
T1078	442461	442539	plus
T1079	443071	443149	plus
T1080	443449	443527	plus
T1081	443747	443825	plus
T1082	444015	444093	plus
T1083	444372	444450	plus
T1084	445130	445208	plus
T1085	445376	445454	plus
T1086	445605	445683	plus
T1087	445871	445949	plus
T1088	446108	446186	plus
T1089	446346	446424	plus
T1090	446611	446689	plus
T1091	446894	446972	plus
T1092	447186	447264	plus
T1093	447443	447521	plus
T1094	447746	447824	plus
T1095	448023	448101	plus
T1096	448443	448521	plus
T1097	448690	448768	plus
T1098	449017	449095	plus
T1099	449282	449360	plus
T1100	449644	449722	plus
T1101	449925	450003	plus
T1102	450227	450305	plus
T1103	450543	450621	plus
T1104	451384	451462	plus
T1105	452087	452165	plus
T1106	452394	452472	plus
T1107	452696	452774	plus
T1108	453004	453082	plus
T1109	453853	453931	plus
T1110	455135	455213	plus
T1111	455755	455833	plus
T1112	456015	456093	plus
T1113	456396	456474	plus
T1114	456707	456785	plus
T1115	457056	457134	plus
T1116	457285	457363	plus
T1117	457588	457666	plus
T1118	457956	458034	plus
T1119	458515	458593	plus
T1120	459294	459372	plus
T1121	460178	460256	plus
T1122	460532	460610	plus
T1123	461230	461308	plus
T1124	461610	461688	plus
T1125	461907	461985	plus
T1126	462266	462344	plus
T1127	462573	462651	plus
T1128	463254	463332	plus
T1129	464393	464471	plus
T1130	464813	464891	plus
T1131	465045	465123	plus
T1132	465317	465395	plus
T1133	465581	465659	plus
T1134	465863	465941	plus
T1135	466260	466338	plus
T1136	467003	467081	plus
T1137	467473	467551	plus
T1138	467814	467892	plus
T1139	468136	468214	plus
T1140	468406	468484	plus
T1141	468775	468853	plus
T1142	469155	469233	plus
T1143	469431	469509	plus
T1144	469879	469957	plus
T1145	470110	470188	plus
T1146	470344	470422	plus
T1147	470980	471058	plus
T1148	471484	471562	plus
T1149	471801	471879	plus
T1150	472105	472183	plus
T1151	472442	472520	plus
T1152	472863	472941	plus
T1153	473609	473687	plus
T1154	474362	474440	plus
T1155	474667	474745	plus
T1156	475014	475092	plus
T1157	475453	475531	plus
T1158	475829	475907	plus
T1159	476137	476215	plus
T1160	476552	476630	plus
T1161	477094	477172	plus
T1162	477529	477607	plus
T1163	477809	477887	plus
T1164	478388	478466	plus
T1165	479223	479301	plus
T1166	479587	479665	plus
T1167	479850	479928	plus
T1168	480391	480469	plus
T1169	480865	480943	plus
T1170	481366	481444	plus
T1171	481654	481732	plus
T1172	482067	482145	plus
T1173	482467	482545	plus
T1174	482732	482810	plus
T1175	483024	483102	plus
T1176	483311	483389	plus
T1177	483576	483654	plus
T1178	483823	483901	plus
T1179	484051	484129	plus
T1180	484515	484593	plus
T1181	484837	484915	plus
T1182	485126	485204	plus
T1183	485490	485568	plus
T1184	485758	485836	plus
T1185	486278	486356	plus
T1186	486653	486731	plus
T1187	486936	487014	plus
T1188	487256	487334	plus
T1189	487557	487635	plus
T1190	488122	488200	plus
T1191	488384	488462	plus
T1192	488841	488919	plus
T1193	489142	489220	plus
T1194	489437	489515	plus
T1195	489924	490002	plus
T1196	490202	490280	plus
T1197	490430	490508	plus
T1198	490718	490796	plus
T1199	490947	491025	plus
T1200	491244	491322	plus
T1201	491472	491550	plus
T1202	491899	491977	plus
T1203	492183	492261	plus
T1204	492607	492685	plus
T1205	492975	493053	plus
T1206	493244	493322	plus
T1207	493761	493839	plus
T1208	494391	494469	plus
T1209	494952	495030	plus
T1210	495180	495258	plus
T1211	495408	495486	plus
T1212	495678	495756	plus
T1213	496059	496137	plus
T1214	496305	496383	plus
T1215	496640	496718	plus
T1216	496975	497053	plus
T1217	497507	497585	plus
T1218	497923	498001	plus
T1219	498571	498649	plus
T1220	499124	499202	plus
T1221	499368	499446	plus
T1222	500022	500100	plus
T1223	500354	500432	plus
T1224	501071	501149	plus
T1225	501458	501536	plus
T1226	501701	501779	plus
T1227	502003	502081	plus
T1228	502255	502333	plus
T1229	502496	502574	plus
T1230	502737	502815	plus
T1231	502982	503060	plus
T1232	503583	503661	plus
T1233	503811	503889	plus
T1234	504094	504172	plus
T1235	504335	504413	plus
T1236	504741	504819	plus
T1237	505275	505353	plus
T1238	505906	505984	plus
T1239	506369	506447	plus
T1240	506616	506694	plus
T1241	506898	506976	plus
T1242	507332	507410	plus
T1243	507628	507706	plus
T1244	508598	508676	plus
T1245	509151	509229	plus
T1246	509405	509483	plus
T1247	509676	509754	plus
T1248	509904	509982	plus
T1249	510159	510237	plus
T1250	510586	510664	plus
T1251	510861	510939	plus
T1252	511243	511321	plus
T1253	511680	511758	plus
T1254	511934	512012	plus
T1255	512200	512278	plus
T1256	512832	512910	plus
T1257	513088	513166	plus
T1258	513416	513494	plus
T1259	513954	514032	plus
T1260	514295	514373	plus
T1261	514628	514706	plus
T1262	514878	514956	plus
T1263	515109	515187	plus
T1264	515570	515648	plus
T1265	516127	516205	plus
T1266	517412	517490	plus
T1267	517651	517729	plus
T1268	517888	517966	plus
T1269	518334	518412	plus
T1270	518610	518688	plus
T1271	518944	519022	plus
T1272	519421	519499	plus
T1273	519989	520067	plus
T1274	520240	520318	plus
T1275	520657	520735	plus
T1276	521371	521449	plus
T1277	521695	521773	plus
T1278	522320	522398	plus
T1279	523444	523522	plus
T1280	524035	524113	plus
T1281	524403	524481	plus
T1282	524889	524967	plus
T1283	525181	525259	plus
T1284	525447	525525	plus
T1285	525778	525856	plus
T1286	526035	526113	plus
T1287	526387	526465	plus
T1288	526695	526773	plus
T1289	529680	529758	plus
T1290	530045	530123	plus
T1291	530296	530374	plus
T1292	530524	530602	plus
T1293	530753	530831	plus
T1294	530984	531062	plus
T1295	531654	531732	plus
T1296	531935	532013	plus
T1297	532620	532698	plus
T1298	533283	533361	plus
T1299	533707	533785	plus
T1300	533970	534048	plus
T1301	534570	534648	plus
T1302	535079	535157	plus
T1303	536427	536505	plus
T1304	537274	537352	plus
T1305	537784	537862	plus
T1306	538054	538132	plus
T1307	538549	538627	plus
T1308	539397	539475	plus
T1309	540212	540290	plus
T1310	540648	540726	plus
T1311	541202	541280	plus
T1312	541731	541809	plus
T1313	542908	542986	plus
T1314	543581	543659	plus
T1315	543985	544063	plus
T1316	544226	544304	plus
T1317	544456	544534	plus
T1318	544685	544763	plus
T1319	544922	545000	plus
T1320	545150	545228	plus
T1321	545394	545472	plus
T1322	545860	545938	plus
T1323	546091	546169	plus
T1324	547581	547659	plus
T1325	547824	547902	plus
T1326	548147	548225	plus
T1327	548389	548467	plus
T1328	549039	549117	plus
T1329	549435	549513	plus
T1330	549891	549969	plus
T1331	550229	550307	plus
T1332	550507	550585	plus
T1333	551385	551463	plus
T1334	551694	551772	plus
T1335	551922	552000	plus
T1336	552193	552271	plus
T1337	552472	552550	plus
T1338	552700	552778	plus
T1339	553054	553132	plus
T1340	553594	553672	plus
T1341	553936	554014	plus
T1342	554223	554301	plus
T1343	555080	555158	plus
T1344	555450	555528	plus
T1345	555751	555829	plus
T1346	556151	556229	plus
T1347	556385	556463	plus
T1348	556682	556760	plus
T1349	556984	557062	plus
T1350	557376	557454	plus
T1351	557612	557690	plus
T1352	558322	558400	plus
T1353	558571	558649	plus
T1354	559019	559097	plus
T1355	559433	559511	plus
T1356	560664	560742	plus
T1357	561032	561110	plus
T1358	561469	561547	plus
T1359	562013	562091	plus
T1360	562794	562872	plus
T1361	563132	563210	plus
T1362	563496	563574	plus
T1363	564596	564674	plus
T1364	564890	564968	plus
T1365	565197	565275	plus
T1366	565428	565506	plus
T1367	565761	565839	plus
T1368	566058	566136	plus
T1369	566730	566808	plus
T1370	567052	567130	plus
T1371	567285	567363	plus
T1372	567588	567666	plus
T1373	568873	568951	plus
T1374	570888	570966	plus
T1375	571966	572044	plus
T1376	572325	572403	plus
T1377	572553	572631	plus
T1378	572860	572938	plus
T1379	573202	573280	plus
T1380	573529	573607	plus
T1381	574789	574867	plus
T1382	575017	575095	plus
T1383	575469	575547	plus
T1384	575708	575786	plus
T1385	576082	576160	plus
T1386	576402	576480	plus
T1387	577804	577882	plus
T1388	578383	578461	plus
T1389	578993	579071	plus
T1390	580077	580155	plus
T1391	581037	581115	plus
T1392	581397	581475	plus
T1393	582293	582371	plus
T1394	582920	582998	plus
T1395	584254	584332	plus
T1396	584787	584865	plus
T1397	585337	585415	plus
T1398	586082	586160	plus
T1399	586843	586921	plus
T1400	587294	587372	plus
T1401	587685	587763	plus
T1402	588104	588182	plus
T1403	588543	588621	plus
T1404	588805	588883	plus
T1405	589037	589115	plus
T1406	589314	589392	plus
T1407	589569	589647	plus
T1408	589844	589922	plus
T1409	590217	590295	plus
T1410	590476	590554	plus
T1411	590826	590904	plus
T1412	591063	591141	plus
T1413	591373	591451	plus
T1414	591601	591679	plus
T1415	591846	591924	plus
T1416	592279	592357	plus
T1417	592597	592675	plus
T1418	592902	592980	plus
T1419	593374	593452	plus
T1420	593654	593732	plus
T1421	594272	594350	plus
T1422	594749	594827	plus
T1423	595039	595117	plus
T1424	595403	595481	plus
T1425	595633	595711	plus
T1426	596352	596430	plus
T1427	596596	596674	plus
T1428	597011	597089	plus
T1429	597282	597360	plus
T1430	597722	597800	plus
T1431	598044	598122	plus
T1432	598300	598378	plus
T1433	598908	598986	plus
T1434	599278	599356	plus
T1435	601000	601078	plus
T1436	601765	601843	plus
T1437	602501	602579	plus
T1438	602848	602926	plus
T1439	603169	603247	plus
T1440	603811	603889	plus
T1441	604078	604156	plus
T1442	604620	604698	plus
T1443	604857	604935	plus
T1444	605106	605184	plus
T1445	605489	605567	plus
T1446	605818	605896	plus
T1447	606240	606318	plus
T1448	606909	606987	plus
T1449	607186	607264	plus
T1450	608057	608135	plus
T1451	608289	608367	plus
T1452	608533	608611	plus
T1453	609239	609317	plus
T1454	609492	609570	plus
T1455	609733	609811	plus
T1456	609968	610046	plus
T1457	610306	610384	plus
T1458	610565	610643	plus
T1459	610796	610874	plus
T1460	611256	611334	plus
T1461	611524	611602	plus
T1462	611754	611832	plus
T1463	612002	612080	plus
T1464	612501	612579	plus
T1465	612950	613028	plus
T1466	613341	613419	plus
T1467	613760	613838	plus
T1468	614114	614192	plus
T1469	614382	614460	plus
T1470	614610	614688	plus
T1471	614958	615036	plus
T1472	615222	615300	plus
T1473	615450	615528	plus
T1474	615689	615767	plus
T1475	615917	615995	plus
T1476	616215	616293	plus
T1477	616561	616639	plus
T1478	616917	616995	plus
T1479	617350	617428	plus
T1480	618413	618491	plus
T1481	619483	619561	plus
T1482	619715	619793	plus
T1483	620058	620136	plus
T1484	620302	620380	plus
T1485	620638	620716	plus
T1486	620958	621036	plus
T1487	621234	621312	plus
T1488	621466	621544	plus
T1489	621697	621775	plus
T1490	621946	622024	plus
T1491	622307	622385	plus
T1492	622861	622939	plus
T1493	623505	623583	plus
T1494	623787	623865	plus
T1495	624092	624170	plus
T1496	624397	624475	plus
T1497	624713	624791	plus
T1498	625016	625094	plus
T1499	625464	625542	plus
T1500	625745	625823	plus
T1501	626383	626461	plus
T1502	626621	626699	plus
T1503	626957	627035	plus
T1504	627230	627308	plus
T1505	627697	627775	plus
T1506	628310	628388	plus
T1507	628882	628960	plus
T1508	629292	629370	plus
T1509	629540	629618	plus
T1510	629842	629920	plus
T1511	630468	630546	plus
T1512	630699	630777	plus
T1513	631423	631501	plus
T1514	631768	631846	plus
T1515	632247	632325	plus
T1516	632527	632605	plus
T1517	632904	632982	plus
T1518	633181	633259	plus
T1519	633523	633601	plus
T1520	634044	634122	plus
T1521	634396	634474	plus
T1522	634654	634732	plus
T1523	635033	635111	plus
T1524	635269	635347	plus
T1525	635702	635780	plus
T1526	637922	638000	plus
T1527	638220	638298	plus
T1528	639047	639125	plus
T1529	639504	639582	plus
T1530	639938	640016	plus
T1531	640175	640253	plus
T1532	640918	640996	plus
T1533	641218	641296	plus
T1534	641530	641608	plus
T1535	641971	642049	plus
T1536	642335	642413	plus
T1537	643621	643699	plus
T1538	644005	644083	plus
T1539	644308	644386	plus
T1540	644693	644771	plus
T1541	645084	645162	plus
T1542	645613	645691	plus
T1543	645937	646015	plus
T1544	646222	646300	plus
T1545	646458	646536	plus
T1546	646779	646857	plus
T1547	647248	647326	plus
T1548	647739	647817	plus
T1549	648032	648110	plus
T1550	648356	648434	plus
T1551	648717	648795	plus
T1552	649055	649133	plus
T1553	649375	649453	plus
T1554	649620	649698	plus
T1555	649882	649960	plus
T1556	650178	650256	plus
T1557	650542	650620	plus
T1558	650906	650984	plus
T1559	651266	651344	plus
T1560	652285	652363	plus
T1561	653231	653309	plus
T1562	654319	654397	plus
T1563	654549	654627	plus
T1564	654834	654912	plus
T1565	655415	655493	plus
T1566	655916	655994	plus
T1567	656943	657021	plus
T1568	657449	657527	plus
T1569	657759	657837	plus
T1570	658217	658295	plus
T1571	658536	658614	plus
T1572	658820	658898	plus
T1573	659157	659235	plus
T1574	659437	659515	plus
T1575	660090	660168	plus
T1576	660664	660742	plus
T1577	661021	661099	plus
T1578	661876	661954	plus
T1579	662517	662595	plus
T1580	662794	662872	plus
T1581	663111	663189	plus
T1582	663352	663430	plus
T1583	663658	663736	plus
T1584	664184	664262	plus
T1585	664508	664586	plus
T1586	664886	664964	plus
T1587	665148	665226	plus
T1588	665476	665554	plus
T1589	665828	665906	plus
T1590	666121	666199	plus
T1591	666373	666451	plus
T1592	666748	666826	plus
T1593	667070	667148	plus
T1594	667355	667433	plus
T1595	667876	667954	plus
T1596	668115	668193	plus
T1597	668390	668468	plus
T1598	668668	668746	plus
T1599	668968	669046	plus
T1600	669704	669782	plus
T1601	670235	670313	plus
T1602	670519	670597	plus
T1603	670747	670825	plus
T1604	671172	671250	plus
T1605	671492	671570	plus
T1606	671821	671899	plus
T1607	672123	672201	plus
T1608	672390	672468	plus
T1609	672942	673020	plus
T1610	673206	673284	plus
T1611	673451	673529	plus
T1612	673730	673808	plus
T1613	673958	674036	plus
T1614	674222	674300	plus
T1615	674478	674556	plus
T1616	675409	675487	plus
T1617	675723	675801	plus
T1618	675997	676075	plus
T1619	676357	676435	plus
T1620	677226	677304	plus
T1621	677463	677541	plus
T1622	677907	677985	plus
T1623	678388	678466	plus
T1624	678668	678746	plus
T1625	678906	678984	plus
T1626	679956	680034	plus
T1627	680242	680320	plus
T1628	681781	681859	plus
T1629	682009	682087	plus
T1630	682331	682409	plus
T1631	682574	682652	plus
T1632	682816	682894	plus
T1633	683120	683198	plus
T1634	683488	683566	plus
T1635	683830	683908	plus
T1636	684061	684139	plus
T1637	684593	684671	plus
T1638	684869	684947	plus
T1639	685154	685232	plus
T1640	685478	685556	plus
T1641	685706	685784	plus
T1642	685935	686013	plus
T1643	686218	686296	plus
T1644	686693	686771	plus
T1645	687066	687144	plus
T1646	688049	688127	plus
T1647	688277	688355	plus
T1648	688729	688807	plus
T1649	688968	689046	plus
T1650	689345	689423	plus
T1651	689682	689760	plus
T1652	689958	690036	plus
T1653	690274	690352	plus
T1654	690526	690604	plus
T1655	691012	691090	plus
T1656	691249	691327	plus
T1657	691596	691674	plus
T1658	691887	691965	plus
T1659	692156	692234	plus
T1660	692707	692785	plus
T1661	693041	693119	plus
T1662	693344	693422	plus
T1663	693574	693652	plus
T1664	693832	693910	plus
T1665	694142	694220	plus
T1666	694370	694448	plus
T1667	694681	694759	plus
T1668	695205	695283	plus
T1669	695672	695750	plus
T1670	696025	696103	plus
T1671	696442	696520	plus
T1672	696778	696856	plus
T1673	697252	697330	plus
T1674	697793	697871	plus
T1675	698103	698181	plus
T1676	698337	698415	plus
T1677	698620	698698	plus
T1678	698848	698926	plus
T1679	699651	699729	plus
T1680	699942	700020	plus
T1681	700222	700300	plus
T1682	700615	700693	plus
T1683	700898	700976	plus
T1684	701507	701585	plus
T1685	701994	702072	plus
T1686	702243	702321	plus
T1687	702514	702592	plus
T1688	702951	703029	plus
T1689	703383	703461	plus
T1690	704274	704352	plus
T1691	704574	704652	plus
T1692	704818	704896	plus
T1693	705148	705226	plus
T1694	705376	705454	plus
T1695	705753	705831	plus
T1696	706105	706183	plus
T1697	706405	706483	plus
T1698	706678	706756	plus
T1699	707354	707432	plus
T1700	707663	707741	plus
T1701	707937	708015	plus
T1702	708512	708590	plus
T1703	709436	709514	plus
T1704	709969	710047	plus
T1705	710296	710374	plus
T1706	710911	710989	plus
T1707	711175	711253	plus
T1708	711643	711721	plus
T1709	711919	711997	plus
T1710	712230	712308	plus
T1711	712894	712972	plus
T1712	713235	713313	plus
T1713	713685	713763	plus
T1714	714304	714382	plus
T1715	714773	714851	plus
T1716	715048	715126	plus
T1717	715417	715495	plus
T1718	715661	715739	plus
T1719	716130	716208	plus
T1720	716532	716610	plus
T1721	716806	716884	plus
T1722	717037	717115	plus
T1723	717404	717482	plus
T1724	717749	717827	plus
T1725	718023	718101	plus
T1726	718294	718372	plus
T1727	718861	718939	plus
T1728	719423	719501	plus
T1729	719948	720026	plus
T1730	721280	721358	plus
T1731	721508	721586	plus
T1732	721831	721909	plus
T1733	722172	722250	plus
T1734	722445	722523	plus
T1735	722697	722775	plus
T1736	723076	723154	plus
T1737	723371	723449	plus
T1738	723655	723733	plus
T1739	723897	723975	plus
T1740	724125	724203	plus
T1741	724402	724480	plus
T1742	724815	724893	plus
T1743	725387	725465	plus
T1744	725625	725703	plus
T1745	726127	726205	plus
T1746	726403	726481	plus
T1747	726673	726751	plus
T1748	727019	727097	plus
T1749	727511	727589	plus
T1750	727818	727896	plus
T1751	728080	728158	plus
T1752	728433	728511	plus
T1753	728711	728789	plus
T1754	729194	729272	plus
T1755	729704	729782	plus
T1756	730040	730118	plus
T1757	730357	730435	plus
T1758	730626	730704	plus
T1759	730928	731006	plus
T1760	731343	731421	plus
T1761	731662	731740	plus
T1762	731892	731970	plus
T1763	732150	732228	plus
T1764	732379	732457	plus
T1765	732676	732754	plus
T1766	732983	733061	plus
T1767	734139	734217	plus
T1768	734369	734447	plus
T1769	734608	734686	plus
T1770	734854	734932	plus
T1771	735239	735317	plus
T1772	735488	735566	plus
T1773	736355	736433	plus
T1774	737154	737232	plus
T1775	737676	737754	plus
T1776	738485	738563	plus
T1777	738912	738990	plus
T1778	739311	739389	plus
T1779	739548	739626	plus
T1780	740022	740100	plus
T1781	740329	740407	plus
T1782	740661	740739	plus
T1783	741064	741142	plus
T1784	741326	741404	plus
T1785	741784	741862	plus
T1786	742013	742091	plus
T1787	742275	742353	plus
T1788	743094	743172	plus
T1789	743985	744063	plus
T1790	744292	744370	plus
T1791	744798	744876	plus
T1792	745199	745277	plus
T1793	745798	745876	plus
T1794	746266	746344	plus
T1795	746494	746572	plus
T1796	746901	746979	plus
T1797	747176	747254	plus
T1798	747422	747500	plus
T1799	747736	747814	plus
T1800	748086	748164	plus
T1801	748595	748673	plus
T1802	748915	748993	plus
T1803	749263	749341	plus
T1804	749641	749719	plus
T1805	749983	750061	plus
T1806	750253	750331	plus
T1807	750584	750662	plus
T1808	751369	751447	plus
T1809	752247	752325	plus
T1810	752645	752723	plus
T1811	753162	753240	plus
T1812	753419	753497	plus
T1813	753794	753872	plus
T1814	754357	754435	plus
T1815	754935	755013	plus
T1816	755191	755269	plus
T1817	755499	755577	plus
T1818	755978	756056	plus
T1819	756314	756392	plus
T1820	756893	756971	plus
T1821	757470	757548	plus
T1822	757870	757948	plus
T1823	758134	758212	plus
T1824	758419	758497	plus
T1825	758727	758805	plus
T1826	758955	759033	plus
T1827	759183	759261	plus
T1828	759594	759672	plus
T1829	759860	759938	plus
T1830	760266	760344	plus
T1831	760544	760622	plus
T1832	760888	760966	plus
T1833	761182	761260	plus
T1834	761536	761614	plus
T1835	761804	761882	plus
T1836	762061	762139	plus
T1837	762465	762543	plus
T1838	762770	762848	plus
T1839	763265	763343	plus
T1840	763602	763680	plus
T1841	763863	763941	plus
T1842	764180	764258	plus
T1843	764408	764486	plus
T1844	765654	765732	plus
T1845	766349	766427	plus
T1846	766756	766834	plus
T1847	767090	767168	plus
T1848	767468	767546	plus
T1849	768212	768290	plus
T1850	768508	768586	plus
T1851	768978	769056	plus
T1852	769790	769868	plus
T1853	770131	770209	plus
T1854	770563	770641	plus
T1855	770986	771064	plus
T1856	771859	771937	plus
T1857	772204	772282	plus
T1858	772432	772510	plus
T1859	772661	772739	plus
T1860	772946	773024	plus
T1861	773190	773268	plus
T1862	773457	773535	plus
T1863	774028	774106	plus
T1864	774630	774708	plus
T1865	774951	775029	plus
T1866	775595	775673	plus
T1867	775891	775969	plus
T1868	777402	777480	plus
T1869	777941	778019	plus
T1870	778301	778379	plus
T1871	778788	778866	plus
T1872	779238	779316	plus
T1873	779487	779565	plus
T1874	779715	779793	plus
T1875	780327	780405	plus
T1876	780789	780867	plus
T1877	781289	781367	plus
T1878	781518	781596	plus
T1879	781779	781857	plus
T1880	782451	782529	plus
T1881	782769	782847	plus
T1882	784044	784122	plus
T1883	784427	784505	plus
T1884	784658	784736	plus
T1885	785119	785197	plus
T1886	785640	785718	plus
T1887	786019	786097	plus
T1888	786387	786465	plus
T1889	786729	786807	plus
T1890	787231	787309	plus
T1891	787459	787537	plus
T1892	787789	787867	plus
T1893	788017	788095	plus
T1894	788424	788502	plus
T1895	788729	788807	plus
T1896	788957	789035	plus
T1897	789407	789485	plus
T1898	789745	789823	plus
T1899	790022	790100	plus
T1900	790364	790442	plus
T1901	790723	790801	plus
T1902	791194	791272	plus
T1903	791975	792053	plus
T1904	792389	792467	plus
T1905	792622	792700	plus
T1906	793125	793203	plus
T1907	793416	793494	plus
T1908	793652	793730	plus
T1909	793955	794033	plus
T1910	795361	795439	plus
T1911	795947	796025	plus
T1912	796565	796643	plus
T1913	797022	797100	plus
T1914	797317	797395	plus
T1915	797661	797739	plus
T1916	797891	797969	plus
T1917	798595	798673	plus
T1918	798964	799042	plus
T1919	799283	799361	plus
T1920	799571	799649	plus
T1921	799848	799926	plus
T1922	800526	800604	plus
T1923	800916	800994	plus
T1924	801219	801297	plus
T1925	801542	801620	plus
T1926	802027	802105	plus
T1927	802282	802360	plus
T1928	802556	802634	plus
T1929	803110	803188	plus
T1930	803361	803439	plus
T1931	803718	803796	plus
T1932	804263	804341	plus
T1933	804604	804682	plus
T1934	804894	804972	plus
T1935	805127	805205	plus
T1936	805869	805947	plus
T1937	806097	806175	plus
T1938	806391	806469	plus
T1939	806784	806862	plus
T1940	807213	807291	plus
T1941	807474	807552	plus
T1942	807767	807845	plus
T1943	808175	808253	plus
T1944	808482	808560	plus
T1945	808734	808812	plus
T1946	808982	809060	plus
T1947	809291	809369	plus
T1948	809772	809850	plus
T1949	810072	810150	plus
T1950	810775	810853	plus
T1951	811138	811216	plus
T1952	811413	811491	plus
T1953	811732	811810	plus
T1954	812005	812083	plus
T1955	812333	812411	plus
T1956	812792	812870	plus
T1957	814027	814105	plus
T1958	814927	815005	plus
T1959	815173	815251	plus
T1960	815666	815744	plus
T1961	815896	815974	plus
T1962	816156	816234	plus
T1963	816579	816657	plus
T1964	817149	817227	plus
T1965	817391	817469	plus
T1966	817644	817722	plus
T1967	817943	818021	plus
T1968	818398	818476	plus
T1969	818735	818813	plus
T1970	819768	819846	plus
T1971	820165	820243	plus
T1972	820475	820553	plus
T1973	821412	821490	plus
T1974	821710	821788	plus
T1975	822116	822194	plus
T1976	822371	822449	plus
T1977	822791	822869	plus
T1978	823113	823191	plus
T1979	823363	823441	plus
T1980	823677	823755	plus
T1981	823957	824035	plus
T1982	824191	824269	plus
T1983	825039	825117	plus
T1984	825280	825358	plus
T1985	826051	826129	plus
T1986	826463	826541	plus
T1987	826766	826844	plus
T1988	827149	827227	plus
T1989	827436	827514	plus
T1990	827664	827742	plus
T1991	827895	827973	plus
T1992	828314	828392	plus
T1993	828549	828627	plus
T1994	828807	828885	plus
T1995	829124	829202	plus
T1996	829372	829450	plus
T1997	829643	829721	plus
T1998	829907	829985	plus
T1999	830402	830480	plus
[truncated: 21,931 more rows]
