# Supplementary material for: RhoTermPredict: an algorithm for predicting Rho-dependent transcription terminators based on Escherichia coli, Bacillus subtilis and Salmonella enterica databases
Source: BMC Bioinformatics. 2019 Mar 7;20:117. doi: 10.1186/s12859-019-2704-x (PMC6407284; doi:10.1186/s12859-019-2704-x)
Supplement: Supplementary file 2 — Informations about whole genome predictions by RhoTermPredict from E. coli K-12. (TXT 20868 kb) [file 12859_2019_2704_MOESM2_ESM.txt]

Sequences of predicted Rho-dependent terminators


PREDICTED REGION NUMBER 1 (STRAND POSITIVE) 

Genomic sequence of putative RUT site (Coordinates:  158-236, c/g = 4.333333333333333 ):      ACAGATAAAAATTACAGAGTACACAACATCCATGAAACGCATTAGCACCACCATTACCACCACCATCACCATTACCAC

The 150 nt long genomic region immediately downstream is AGGTAACGGTGCGGGCTGACGCGTACAGGAAACACAGAAAAAAGCCCGCACCTGACAGTGCGGGCTTTTTTTTTCGACCAAAGGTAACGAGGTAACAACCATGCGAGTGTTGAAGTTCGGCGGTACATCAGTGGCAAATGCAGAACGTTT

Palindromic sequences found at coordinates 47-50 e 57-60(Sequence:   GCAC) (SCORE: 11)
Palindromic sequences found at coordinates 46-50 e 57-61(Sequence:   CGCAC) (SCORE: 12)
Palindromic sequences found at coordinates 45-50 e 57-62(Sequence:   CCGCAC) (SCORE: 12)
Palindromic sequences found at coordinates 44-50 e 57-63(Sequence:   CCCGCAC) (SCORE: 12)

PAUSE-CONSENSUS present at coordinate 1-13

PAUSE-CONSENSUS present at coordinate 108-120


PREDICTED REGION NUMBER 2 (STRAND POSITIVE) 

Genomic sequence of putative RUT site (Coordinates:  758-836, c/g = 1.0526315789473684 ):      CGGTCACAACGTTACTGTTATCGATCCGGTCGAAAAACTGCTGGCAGTGGGGCATTACCTCGAATCTACCGTCGATAT

The 150 nt long genomic region immediately downstream is TGCTGAGTCCACCCGCCGTATTGCGGCAAGCCGCATTCCGGCTGATCACATGGTGCTGATGGCAGGTTTCACCGCCGGTAATGAAAAAGGCGAACTGGTGGTGCTTGGACGCAACGGTTCCGACTACTCTGCTGCGGTGCTGGCTGCCTG

Palindromic sequences found at coordinates 12-15 e 22-25(Sequence:   CCGC) (SCORE: 8)
Palindromic sequences found at coordinates 14-17 e 23-26(Sequence:   GCCG) (SCORE: 9)
Palindromic sequences found at coordinates 21-24 e 31-34(Sequence:   TGCG) (SCORE: 8)
Palindromic sequences found at coordinates 22-25 e 30-33(Sequence:   GCGG) (SCORE: 9)
Palindromic sequences found at coordinates 28-31 e 39-42(Sequence:   AGCC) (SCORE: 8)
Palindromic sequences found at coordinates 29-32 e 38-41(Sequence:   GCCG) (SCORE: 9)
Palindromic sequences found at coordinates 21-25 e 30-34(Sequence:   TGCGG) (SCORE: 10)
Palindromic sequences found at coordinates 28-32 e 38-42(Sequence:   AGCCG) (SCORE: 10)

PAUSE-CONSENSUS present at coordinate 88-100


PREDICTED REGION NUMBER 3 (STRAND POSITIVE) 

Genomic sequence of putative RUT site (Coordinates:  1081-1159, c/g = 2.2142857142857144 ):      TGTCCTACCAGGAAGCGATGGAGCTTTCCTACTTCGGCGCTAAAGTTCTTCACCCCCGCACCATTACCCCCATCGCCC

The 150 nt long genomic region immediately downstream is AGTTCCAGATCCCTTGCCTGATTAAAAATACCGGAAATCCTCAAGCACCAGGTACGCTCATTGGTGCCAGCCGTGATGAAGACGAATTACCGGTCAAGGGCATTTCCAATCTGAATAACATGGCAATGTTCAGCGTTTCTGGTCCGGGGA

Palindromic sequences found at coordinates 116-119 e 126-129(Sequence:   AACA) (SCORE: 9)
Palindromic sequences found at coordinates 117-120 e 125-128(Sequence:   ACAT) (SCORE: 10)
Palindromic sequences found at coordinates 116-120 e 125-129(Sequence:   AACAT) (SCORE: 11)


PREDICTED REGION NUMBER 4 (STRAND POSITIVE) 

Genomic sequence of putative RUT site (Coordinates:  1353-1431, c/g = 1.6 ):      TCACGCGCCCGTATTTCCGTGGTGCTGATTACGCAATCATCTTCCGAATACAGCATCAGTTTCTGCGTTCCACAAAGC

The 150 nt long genomic region immediately downstream is GACTGTGTGCGAGCTGAACGGGCAATGCAGGAAGAGTTCTACCTGGAACTGAAAGAAGGCTTACTGGAGCCGCTGGCAGTGACGGAACGGCTGGCCATTATCTCGGTGGTAGGTGATGGTATGCGCACCTTGCGTGGGATCTCGGCGAAA

Palindromic sequences found at coordinates 35-38 e 45-48(Sequence:   GTTC) (SCORE: 8)
Palindromic sequences found at coordinates 57-60 e 67-70(Sequence:   GGCT) (SCORE: 10)
Palindromic sequences found at coordinates 123-126 e 130-133(Sequence:   CGCA) (SCORE: 11)
Palindromic sequences found at coordinates 34-38 e 45-49(Sequence:   AGTTC) (SCORE: 9)

PAUSE-CONSENSUS present at coordinate 111-123

PAUSE-CONSENSUS present at coordinate 12-24


PREDICTED REGION NUMBER 5 (STRAND POSITIVE) 

Genomic sequence of putative RUT site (Coordinates:  1581-1659, c/g = 1.7333333333333334 ):      TTCTTTGCCGCACTGGCCCGCGCCAATATCAACATTGTCGCCATTGCTCAGGGATCTTCTGAACGCTCAATCTCTGTC

The 150 nt long genomic region immediately downstream is GTGGTAAATAACGATGATGCGACCACTGGCGTGCGCGTTACTCATCAGATGCTGTTCAATACCGATCAGGTTATCGAAGTGTTTGTGATTGGCGTCGGTGGCGTTGGCGGTGCGCTGCTGGAGCAACTGAAGCGTCAGCAAAGCTGGCTG

Palindromic sequences found at coordinates 62-65 e 72-75(Sequence:   CGAT) (SCORE: 8)
Palindromic sequences found at coordinates 126-129 e 134-137(Sequence:   CTGA) (SCORE: 9)
Palindromic sequences found at coordinates 135-138 e 146-149(Sequence:   CAGC) (SCORE: 10)
Palindromic sequences found at coordinates 135-138 e 142-145(Sequence:   CAGC) (SCORE: 16)

PAUSE-CONSENSUS present at coordinate 105-117


PREDICTED REGION NUMBER 6 (STRAND POSITIVE) 

Genomic sequence of putative RUT site (Coordinates:  1810-1888, c/g = 1.25 ):      AGAATAAACATATCGACTTACGTGTCTGCGGTGTTGCCAACTCGAAGGCTCTGCTCACCAATGTACATGGCCTTAATC

The 150 nt long genomic region immediately downstream is TGGAAAACTGGCAGGAAGAACTGGCGCAAGCCAAAGAGCCGTTTAATCTCGGGCGCTTAATTCGCCTCGTGAAAGAATATCATCTGCTGAACCCGGTCATTGTTGACTGCACTTCCAGCCAGGCAGTGGCGGATCAATATGCCGACTTCC

Palindromic sequences found at coordinates 21-24 e 29-32(Sequence:   TGGC) (SCORE: 9)
Palindromic sequences found at coordinates 51-54 e 62-65(Sequence:   GGCG) (SCORE: 8)
Palindromic sequences found at coordinates 95-98 e 103-106(Sequence:   GTCA) (SCORE: 7)
Palindromic sequences found at coordinates 117-120 e 126-129(Sequence:   GCCA) (SCORE: 9)


PREDICTED REGION NUMBER 7 (STRAND POSITIVE) 

Genomic sequence of putative RUT site (Coordinates:  2040-2118, c/g = 1.2941176470588236 ):      CGCGAAGGTTTCCACGTTGTCACGCCGAACAAAAAGGCCAACACCTCGTCGATGGATTACTACCATCAGTTGCGTTAT

The 150 nt long genomic region immediately downstream is GCGGCGGAAAAATCGCGGCGTAAATTCCTCTATGACACCAACGTTGGGGCTGGATTACCGGTTATTGAGAACCTGCAAAATCTGCTCAATGCAGGTGATGAATTGATGAAGTTCTCCGGCATTCTTTCTGGTTCGCTTTCTTATATCTTC

Palindromic sequences found at coordinates 59-62 e 69-72(Sequence:   GGTT) (SCORE: 7)
Palindromic sequences found at coordinates 81-84 e 90-93(Sequence:   CTGC) (SCORE: 10)

PAUSE-CONSENSUS present at coordinate 5-17

PAUSE-CONSENSUS present at coordinate 76-88


PREDICTED REGION NUMBER 8 (STRAND POSITIVE) 

Genomic sequence of putative RUT site (Coordinates:  2442-2520, c/g = 1.0476190476190477 ):      CCTGTGCTGCCCGCAGAGTTTAACGCCGAGGGTGATGTTGCCGCTTTTATGGCGAATCTGTCACAACTCGACGATCTC

The 150 nt long genomic region immediately downstream is TTTGCCGCGCGCGTGGCGAAGGCCCGTGATGAAGGAAAAGTTTTGCGCTATGTTGGCAATATTGATGAAGATGGCGTCTGCCGCGTGAAGATTGCCGAAGTGGATGGTAATGATCCGCTGTTCAAAGTGAAAAATGGCGAAAACGCCCTG

Palindromic sequences found at coordinates 101-104 e 112-115(Sequence:   GGAT) (PAUSE-CONSENSUS PRESENT) (SCORE: 9)
Palindromic sequences found at coordinates 120-123 e 127-130(Sequence:   TTCA) (SCORE: 7)
Palindromic sequences found at coordinates 135-138 e 143-146(Sequence:   GGCG) (SCORE: 9)

PAUSE-CONSENSUS present at coordinate 14-26

PAUSE-CONSENSUS present at coordinate 7-19

PAUSE-CONSENSUS present at coordinate 60-72


PREDICTED REGION NUMBER 9 (STRAND POSITIVE) 

Genomic sequence of putative RUT site (Coordinates:  2921-2999, c/g = 1.375 ):      CAGAGACATTCAGTCTCAACAACCTCGGACGCTTTGCCGATAAGCTGCCGTCAGAACCACGGGAAAATATCGTTTATC

The 150 nt long genomic region immediately downstream is AGTGCTGGGAGCGTTTTTGCCAGGAACTGGGTAAGCAAATTCCAGTGGCGATGACCCTGGAAAAGAATATGCCGATCGGTTCGGGCTTAGGCTCCAGTGCCTGTTCGGTGGTCGCGGCGCTGATGGCGATGAATGAACACTGCGGCAAGC

Palindromic sequences found at coordinates 19-22 e 26-29(Sequence:   CCAG) (SCORE: 10)
Palindromic sequences found at coordinates 71-74 e 80-83(Sequence:   CCGA) (SCORE: 10)
Palindromic sequences found at coordinates 88-91 e 98-101(Sequence:   AGGC) (SCORE: 9)

PAUSE-CONSENSUS present at coordinate 7-19


PREDICTED REGION NUMBER 10 (STRAND POSITIVE) 

Genomic sequence of putative RUT site (Coordinates:  3379-3457, c/g = 1.35 ):      CAGTATCGCCGCCAGGATTGCATTGCGCACGGGCGACATCTGGCAGGCTTCATTCACGCCTGCTATTCCCGTCAGCCT

The 150 nt long genomic region immediately downstream is GAGCTTGCCGCGAAGCTGATGAAAGATGTTATCGCTGAACCCTACCGTGAACGGTTACTGCCAGGCTTCCGGCAGGCGCGGCAGGCGGTCGCGGAAATCGGCGCGGTAGCGAGCGGTATCTCCGGCTCCGGCCCGACCTTGTTCGCTCTG

Palindromic sequences found at coordinates 2-5 e 12-15(Sequence:   GCTT) (SCORE: 7)
Palindromic sequences found at coordinates 1-5 e 12-16(Sequence:   AGCTT) (SCORE: 8)

PAUSE-CONSENSUS present at coordinate 79-91

PAUSE-CONSENSUS present at coordinate 8-20

PAUSE-CONSENSUS present at coordinate 12-24


PREDICTED REGION NUMBER 11 (STRAND POSITIVE) 

Genomic sequence of putative RUT site (Coordinates:  4356-4434, c/g = 1.1666666666666667 ):      AAACTCGGCTAACTCGATTAACATCAGCCGTTTGCTGGCGCAGATTTGCTACTACTTTGAAGCTGTTGCGCAGCTGCC

The 150 nt long genomic region immediately downstream is GCAGGAGACGCGCAACCAGCTGGTTGTCTCGGTGCCAAGCGGAAACTTCGGCGATTTGACGGCGGGTCTGCTGGCGAAGTCACTCGGTCTGCCGGTGAAACGTTTTATTGCTGCGACCAACGTGAACGATACCGTGCCACGTTTCCTGCA

Palindromic sequences found at coordinates 12-15 e 22-25(Sequence:   CAAC) (SCORE: 6)
Palindromic sequences found at coordinates 13-16 e 21-24(Sequence:   AACC) (SCORE: 7)
Palindromic sequences found at coordinates 12-16 e 21-25(Sequence:   CAACC) (SCORE: 8)

PAUSE-CONSENSUS present at coordinate 49-61

PAUSE-CONSENSUS present at coordinate 3-15

PAUSE-CONSENSUS present at coordinate 9-21


PREDICTED REGION NUMBER 12 (STRAND POSITIVE) 

Genomic sequence of putative RUT site (Coordinates:  5226-5304, c/g = 1.2777777777777777 ):      GTAACCTGTGAAAAAGATGCAATCTATCGTACTCGCACTTTCCCTGGTTCTGGTCGCTCCCATGGCAGCACAGGCTGC

The 150 nt long genomic region immediately downstream is GGAAATTACGTTAGTCCCGTCAGTAAAATTACAGATAGGCGATCGTGATAATCGTGGCTATTACTGGGATGGAGGTCACTGGCGCGACCACGGCTGGTGGAAACAACATTATGAATGGCGAGGCAATCGCTGGCACCTACACGGACCGCC

Palindromic sequences found at coordinates 39-42 e 50-53(Sequence:   CGAT) (SCORE: 7)
Palindromic sequences found at coordinates 48-51 e 59-62(Sequence:   TAAT) (SCORE: 7)
Palindromic sequences found at coordinates 86-89 e 94-97(Sequence:   ACCA) (SCORE: 8)
Palindromic sequences found at coordinates 87-90 e 96-99(Sequence:   CCAC) (SCORE: 10)
Palindromic sequences found at coordinates 106-109 e 113-116(Sequence:   CATT) (SCORE: 8)
Palindromic sequences found at coordinates 117-120 e 126-129(Sequence:   GCGA) (SCORE: 10)

PAUSE-CONSENSUS present at coordinate 80-92

PAUSE-CONSENSUS present at coordinate 39-51


PREDICTED REGION NUMBER 13 (STRAND POSITIVE) 

Genomic sequence of putative RUT site (Coordinates:  5454-5532, c/g = 1.75 ):      GCCACCGCCGCGCCACCATAAGAAAGCTCCTCATGATCATCACGGCGGTCATGGTCCAGGCAAACATCACCGCTAAAT

The 150 nt long genomic region immediately downstream is GACAAATGCCGGGTAACAATCCGGCATTCAGCGCCTGATGCGACGCTGGCGCGTCTTATCAGGCCTACGTTAATTCTGCAATATATTGAATCTGCATGCTTTTGTAGGCAGGATAAGGCGTTCACGCCGCATCCGGCATTGACTGCAAAC

Palindromic sequences found at coordinates 27-30 e 34-37(Sequence:   TCAG) (SCORE: 9)
Palindromic sequences found at coordinates 41-44 e 51-54(Sequence:   GACG) (SCORE: 10)
Palindromic sequences found at coordinates 42-45 e 50-53(Sequence:   ACGC) (SCORE: 11)
Palindromic sequences found at coordinates 116-119 e 124-127(Sequence:   GGCG) (SCORE: 11)
Palindromic sequences found at coordinates 125-128 e 133-136(Sequence:   GCCG) (SCORE: 11)
Palindromic sequences found at coordinates 41-45 e 50-54(Sequence:   GACGC) (SCORE: 12)

PAUSE-CONSENSUS present at coordinate 11-23


PREDICTED REGION NUMBER 14 (STRAND POSITIVE) 

Genomic sequence of putative RUT site (Coordinates:  5895-5973, c/g = 2.5555555555555554 ):      AATCTCGGCATTCAATTTCTTCGGCTTCACCGATTTAAAATACTCATCTGACGCCAGATTAATCACCACATTATCGCC

The 150 nt long genomic region immediately downstream is TTGTGCTGCGAGCGCCTCGTTCAGCTTGTTGGTGATGATATCTCCCCAGAATTGATACAGATCTTTCCCTCGGGCATTCTCAAGACGGATCCCCATTTCCAGACGATAAGGCTGCATTAAATCGAGCGGGCGGAGTACGCCATACAAGCC

Palindromic sequences found at coordinates 8-11 e 15-18(Sequence:   CGAG) (SCORE: 12)
Palindromic sequences found at coordinates 128-131 e 137-140(Sequence:   GGCG) (PAUSE-CONSENSUS PRESENT) (SCORE: 15)

PAUSE-CONSENSUS present at coordinate 127-139


PREDICTED REGION NUMBER 15 (STRAND POSITIVE) 

Genomic sequence of putative RUT site (Coordinates:  6149-6227, c/g = 1.2941176470588236 ):      CAAAATCGAAATCGTCTTCGCTGAAGGTTTCGGCCTGCAAGCCGGTGTAGACATCACCTTTAAACGCCAGAATCGCCT

The 150 nt long genomic region immediately downstream is GGCGGGCATTCGCCGGCGTGAAATCTGGCTGCCAGTCATGAAAGCGAGCGGCGTTGATACCCGCCAGTTTGTCGCTGATGCGCATCAGCGTGCTAATCTGCGGAGGCGTCAGTTTCCGCGCCTCATGGATCAACTGCTGGGAATTGTCTA

Palindromic sequences found at coordinates 24-27 e 31-34(Sequence:   CTGG) (SCORE: 10)
Palindromic sequences found at coordinates 74-77 e 84-87(Sequence:   CTGA) (SCORE: 7)
Palindromic sequences found at coordinates 75-78 e 83-86(Sequence:   TGAT) (SCORE: 8)
Palindromic sequences found at coordinates 73-77 e 84-88(Sequence:   GCTGA) (SCORE: 8)
Palindromic sequences found at coordinates 74-78 e 83-87(Sequence:   CTGAT) (SCORE: 9)
Palindromic sequences found at coordinates 72-77 e 84-89(Sequence:   CGCTGA) (SCORE: 9)
Palindromic sequences found at coordinates 73-78 e 83-88(Sequence:   GCTGAT) (SCORE: 9)
Palindromic sequences found at coordinates 72-78 e 83-89(Sequence:   CGCTGAT) (SCORE: 9)

PAUSE-CONSENSUS present at coordinate 0-12


PREDICTED REGION NUMBER 16 (STRAND POSITIVE) 

Genomic sequence of putative RUT site (Coordinates:  6573-6651, c/g = 1.05 ):      ACCGATATCCGGATAACGCAATGGATCAAACACCGGGCGCACGCCGAGTTTACGCTGGCGTAGATAATCACTGGCAAT

The 150 nt long genomic region immediately downstream is GGTATGAACCACAGGCGAGAGCAGTAAAATGGCGGTCAAATTGGTAATAGCCATGCAGGCCATTATGATATCTGCCAGTTGCCACATCAGCGGAAGGCTTAGCAAGGTGCCGCCGATGACCGTTGCGAAGGTGCAGATCCGCAAACACCA


PAUSE-CONSENSUS present at coordinate 129-141


PREDICTED REGION NUMBER 17 (STRAND POSITIVE) 

Genomic sequence of putative RUT site (Coordinates:  6892-6970, c/g = 2.1538461538461537 ):      ACCACAAGGGTAACAAACTCAGCACCCCAGGAACCCATTAGCACCCGCATCGCCTTCTGGATAAGCTGAATACCTTCC

The 150 nt long genomic region immediately downstream is AGCGGCATGTAGGTTGTGCCGTTACCCGCCAGTAATATCAGCATGGCGCTTGCCGTACAGATGACCAGGGTGTCGATAAAAATGCCAATCATCTGGACAATCCCTTGCGCTGCCGGATGCGGAGGCCAGGACGCCGCTGCCGCTGCCGCG

Palindromic sequences found at coordinates 0-3 e 10-13(Sequence:   AGCG) (SCORE: 11)
Palindromic sequences found at coordinates 21-24 e 31-34(Sequence:   TTAC) (SCORE: 9)
Palindromic sequences found at coordinates 118-121 e 128-131(Sequence:   GCGG) (SCORE: 11)


PREDICTED REGION NUMBER 18 (STRAND POSITIVE) 

Genomic sequence of putative RUT site (Coordinates:  7178-7256, c/g = 1.9333333333333333 ):      TAATCGCCTGGCTTAAGGTATATCCCGCCGCGCCGCCTGCCGCTTCCTGCCAGCCAAAAGCACTCTCAAAAATAGACC

The 150 nt long genomic region immediately downstream is AAATGACGTGGGGAAGTTGCCCGATATTCATTACGCAAATTACCAGGCTGGTCAGTACCCAGATTATCGCCATCAACGGGACAAAGCCCTGCATGAGCCGGGCGACGCCATGAAGACCGCGAGTGATTGCCAGCAGAGTAAAGACAGCGA

Palindromic sequences found at coordinates 41-44 e 48-51(Sequence:   ACCA) (SCORE: 9)
Palindromic sequences found at coordinates 47-50 e 58-61(Sequence:   CTGG) (SCORE: 10)

PAUSE-CONSENSUS present at coordinate 11-23

PAUSE-CONSENSUS present at coordinate 77-89


PREDICTED REGION NUMBER 19 (STRAND POSITIVE) 

Genomic sequence of putative RUT site (Coordinates:  7531-7609, c/g = 2.3333333333333335 ):      CCCATCCAGCGCATCCCCAGCCCGCGCGCCATATACCATGCCGGTCCGCCACGAAACTGCCCATTGACGTCACGTTCT

The 150 nt long genomic region immediately downstream is TTATAAAGTTGTGCCAGAGAACATTCGGCAAACGAGGTCGCCATGCCGATAAACGCGGCAACCCACATCCAAAAGACGGCTCCAGGTCCACCGGCGGTAATAGCCAGCGCAACGCCGGCCAGGTTGCCGCTACCCACGCGCGCCGCAAGA

Palindromic sequences found at coordinates 115-118 e 125-128(Sequence:   CGGC) (SCORE: 11)
Palindromic sequences found at coordinates 43-47 e 55-59(Sequence:   TGCCG) (SCORE: 12)

PAUSE-CONSENSUS present at coordinate 84-96


PREDICTED REGION NUMBER 20 (STRAND POSITIVE) 

Genomic sequence of putative RUT site (Coordinates:  8267-8345, c/g = 1.368421052631579 ):      TACACCACCGTAGTGGCCGACACTGGGGACATCGCGGCAATGAAGCTGTATCAACCGCAGGATGCCACAACCAACCCT

The 150 nt long genomic region immediately downstream is TCTCTCATTCTTAACGCAGCGCAGATTCCGGAATACCGTAAGTTGATTGATGATGCTGTCGCCTGGGCGAAACAGCAGAGCAACGATCGCGCGCAGCAGATCGTGGACGCGACCGACAAACTGGCAGTAAATATTGGTCTGGAAATCCTG

Palindromic sequences found at coordinates 58-61 e 66-69(Sequence:   TCGC) (SCORE: 10)


PREDICTED REGION NUMBER 21 (STRAND POSITIVE) 

Genomic sequence of putative RUT site (Coordinates:  8662-8740, c/g = 1.1578947368421053 ):      TGCAGAACAGCTGGAAAAAGAAGGCATCAACTGTAACCTGACCCTGCTGTTCTCCTTCGCTCAGGCTCGTGCTTGTGC

The 150 nt long genomic region immediately downstream is GGAAGCGGGCGTGTTCCTGATCTCGCCGTTTGTTGGCCGTATTCTTGACTGGTACAAAGCGAATACCGATAAGAAAGAGTACGCTCCGGCAGAAGATCCGGGCGTGGTTTCTGTATCTGAAATCTACCAGTACTACAAAGAGCACGGTTA

Palindromic sequences found at coordinates 107-110 e 118-121(Sequence:   TTTC) (SCORE: 6)

PAUSE-CONSENSUS present at coordinate 7-19


PREDICTED REGION NUMBER 22 (STRAND POSITIVE) 

Genomic sequence of putative RUT site (Coordinates:  8908-8986, c/g = 1.1904761904761905 ):      CGCAAGCTTCCGTAACATCGGCGAAATTCTGGAACTGGCAGGCTGCGACCGTCTGACCATCGCACCGGCACTGCTGAA

The 150 nt long genomic region immediately downstream is AGAGCTGGCGGAGAGCGAAGGGGCTATCGAACGTAAACTGTCTTACACCGGCGAAGTGAAAGCGCGTCCGGCGCGTATCACTGAGTCCGAGTTCCTGTGGCAGCACAACCAGGATCCAATGGCAGTAGATAAACTGGCGGAAGGTATCCG

Palindromic sequences found at coordinates 32-35 e 42-45(Sequence:   GTAA) (SCORE: 6)
Palindromic sequences found at coordinates 61-64 e 70-73(Sequence:   GCGC) (SCORE: 9)
Palindromic sequences found at coordinates 62-65 e 71-74(Sequence:   CGCG) (SCORE: 9)
Palindromic sequences found at coordinates 95-98 e 103-106(Sequence:   TGTG) (SCORE: 7)
Palindromic sequences found at coordinates 122-125 e 132-135(Sequence:   CAGT) (SCORE: 6)
Palindromic sequences found at coordinates 137-140 e 146-149(Sequence:   CGGA) (PAUSE-CONSENSUS PRESENT) (SCORE: 12)

PAUSE-CONSENSUS present at coordinate 21-33

PAUSE-CONSENSUS present at coordinate 105-117


PREDICTED REGION NUMBER 23 (STRAND POSITIVE) 

Genomic sequence of putative RUT site (Coordinates:  9215-9293, c/g = 1.6428571428571428 ):      CGGTCACGCTACCTCTTCTGAAGCCTGTCTGTCACTCCCTTCGCAGTGTATCATTCTGTTTAACGAGACTGTTTAAAC

The 150 nt long genomic region immediately downstream is GGAAAAATCTTGATGAATACTTTACGTATTGGCTTAGTTTCCATCTCTGATCGCGCATCCAGCGGCGTTTATCAGGATAAAGGCATCCCTGCGCTGGAAGAATGGCTGACATCGGCGCTAACCACGCCGTTTGAACTGGAAACCCGCTTA

Palindromic sequences found at coordinates 15-18 e 26-29(Sequence:   AATA) (SCORE: 8)
Palindromic sequences found at coordinates 16-19 e 25-28(Sequence:   ATAC) (SCORE: 9)
Palindromic sequences found at coordinates 67-70 e 77-80(Sequence:   TTTA) (SCORE: 8)
Palindromic sequences found at coordinates 68-71 e 76-79(Sequence:   TTAT) (SCORE: 9)
Palindromic sequences found at coordinates 74-77 e 84-87(Sequence:   GGAT) (PAUSE-CONSENSUS PRESENT) (SCORE: 11)
Palindromic sequences found at coordinates 113-116 e 124-127(Sequence:   GGCG) (SCORE: 10)
Palindromic sequences found at coordinates 128-131 e 139-142(Sequence:   GTTT) (SCORE: 8)
Palindromic sequences found at coordinates 15-19 e 25-29(Sequence:   AATAC) (SCORE: 10)
Palindromic sequences found at coordinates 67-71 e 76-80(Sequence:   TTTAT) (SCORE: 10)
Palindromic sequences found at coordinates 112-116 e 124-128(Sequence:   CGGCG) (SCORE: 11)

PAUSE-CONSENSUS present at coordinate 0-12

PAUSE-CONSENSUS present at coordinate 69-81


PREDICTED REGION NUMBER 24 (STRAND POSITIVE) 

Genomic sequence of putative RUT site (Coordinates:  9625-9703, c/g = 1.2777777777777777 ):      CCTGCATTTTGTACCAACTGCGATCCTTTCGCGTCAGGTGGGCGTGATTCGCAAACAGGCGCTGATCCTTAACTTACC

The 150 nt long genomic region immediately downstream is CGGTCAGCCGAAGTCTATTAAAGAGACGCTGGAAGGTGTGAAGGACGCTGAGGGTAACGTTGTGGTACACGGTATTTTTGCCAGCGTACCGTACTGCATTCAGTTGCTGGAAGGGCCATACGTTGAAACGGCACCGGAAGTGGTTGCAGC

Palindromic sequences found at coordinates 12-15 e 23-26(Sequence:   GTCT) (SCORE: 7)
Palindromic sequences found at coordinates 92-95 e 100-103(Sequence:   ACTG) (SCORE: 8)

PAUSE-CONSENSUS present at coordinate 52-64

PAUSE-CONSENSUS present at coordinate 49-61


PREDICTED REGION NUMBER 25 (STRAND POSITIVE) 

Genomic sequence of putative RUT site (Coordinates:  9957-10035, c/g = 1.8125 ):      GCGACCAAACTGCTCGTTCAGTACTTCACCCATCGCCAGATAGATTGCGCTGGCACCGCAGATCAGCCCAATCCAGCC

The 150 nt long genomic region immediately downstream is GGCAAAGTGGATGATTGCGGCGTTACCGGCAATGTTACCGATCGCCAGCAGGGCAAACAGCACGGTCAGGCTAAAGAAAACGAATTGCAGAACGCGTGCGCCTTTCAGCGTGCCGAAGAACATAAACAGCGTAAATACGCCCCACAGACC

Palindromic sequences found at coordinates 18-21 e 29-32(Sequence:   GGCG) (SCORE: 10)
Palindromic sequences found at coordinates 128-131 e 136-139(Sequence:   GCGT) (SCORE: 11)


PREDICTED REGION NUMBER 26 (STRAND POSITIVE) 

Genomic sequence of putative RUT site (Coordinates:  10437-10515, c/g = 1.6666666666666667 ):      CATGCCGAAGCCCATCAGGCCCAGCGGTGCCGGATTAGCCAACTTAGTGTTGCCCATAATTCCTCAAAAATCATCATC

The 150 nt long genomic region immediately downstream is GAATGAATGGTGAAATAATTTCCCTGAATAACTGTAGTGTTTTCAGGGCGCGGCATAATAATCAGCCAGTGGGGCAGTGTCTACGATCTTTTGAGGGGAAAATGAAAATTTTCCCCGGTTTCCGGTATCAGACCTGAGTGGCGCTAACCA

Palindromic sequences found at coordinates 88-91 e 98-101(Sequence:   TTTT) (SCORE: 8)
Palindromic sequences found at coordinates 98-101 e 108-111(Sequence:   AAAA) (SCORE: 8)
Palindromic sequences found at coordinates 99-102 e 107-110(Sequence:   AAAT) (SCORE: 9)
Palindromic sequences found at coordinates 114-117 e 121-124(Sequence:   CCGG) (SCORE: 11)
Palindromic sequences found at coordinates 97-101 e 108-112(Sequence:   GAAAA) (SCORE: 9)
Palindromic sequences found at coordinates 98-102 e 107-111(Sequence:   AAAAT) (SCORE: 10)
Palindromic sequences found at coordinates 96-101 e 108-113(Sequence:   GGAAAA) (SCORE: 9)
Palindromic sequences found at coordinates 97-102 e 107-112(Sequence:   GAAAAT) (SCORE: 10)
Palindromic sequences found at coordinates 95-101 e 108-114(Sequence:   GGGAAAA) (SCORE: 9)
Palindromic sequences found at coordinates 96-102 e 107-113(Sequence:   GGAAAAT) (SCORE: 10)


PREDICTED REGION NUMBER 27 (STRAND POSITIVE) 

Genomic sequence of putative RUT site (Coordinates:  10714-10792, c/g = 1.8421052631578947 ):      GGCGCTGCCGCTGACCGCTTTAACCCCATTTAGTGCCGCACCTACAGGGCCTCCCAGCCCCGCGCCGCGCAGCAAACC

The 150 nt long genomic region immediately downstream is ATGCCCAAGTACGCTCATTGCTGCGTGGGTGCGTAAAATGCGGGTCAGTTGGCTGGAAAGCAAATGCGACACACCTTTTGCCAATAATTTGTCTTTCATCAGCAGCGGCAGCAGCTCTTCCAGCTCATTCACCCTGGCATCGACCGCGTG

Palindromic sequences found at coordinates 10-13 e 17-20(Sequence:   ACGC) (SCORE: 11)
Palindromic sequences found at coordinates 112-115 e 121-124(Sequence:   AGCT) (SCORE: 9)

PAUSE-CONSENSUS present at coordinate 54-66


PREDICTED REGION NUMBER 28 (STRAND POSITIVE) 

Genomic sequence of putative RUT site (Coordinates:  10945-11023, c/g = 1.8181818181818181 ):      AAACTCCTGCTTATGTTCCTCGTCCATTTTCTTCCAGGTATTACGCAGAAATTGTTCCAGTAACTGTTGCTCAATTTC

The 150 nt long genomic region immediately downstream is AAACGTAGACATCTCTTTGTCGGCTTTCAGCTTCAATCGCTTTGAAACATCGAGCAAAATGGCCCGATACAATTTACCGTGTCCGCGCAGTTTGTTGGCGATACTATCGCCACCAAAATGCTGTAATTCTCCGGCAATCAGCTGCCAGTT

Palindromic sequences found at coordinates 7-10 e 17-20(Sequence:   GACA) (SCORE: 8)
Palindromic sequences found at coordinates 31-34 e 42-45(Sequence:   TTCA) (SCORE: 8)
Palindromic sequences found at coordinates 32-35 e 41-44(Sequence:   TCAA) (SCORE: 9)
Palindromic sequences found at coordinates 96-99 e 107-110(Sequence:   GGCG) (SCORE: 10)
Palindromic sequences found at coordinates 97-100 e 106-109(Sequence:   GCGA) (SCORE: 11)
Palindromic sequences found at coordinates 98-101 e 105-108(Sequence:   CGAT) (SCORE: 9)
Palindromic sequences found at coordinates 132-135 e 142-145(Sequence:   GGCA) (PAUSE-CONSENSUS PRESENT) (SCORE: 13)
Palindromic sequences found at coordinates 31-35 e 41-45(Sequence:   TTCAA) (SCORE: 10)
Palindromic sequences found at coordinates 95-99 e 107-111(Sequence:   TGGCG) (SCORE: 11)
Palindromic sequences found at coordinates 96-100 e 106-110(Sequence:   GGCGA) (SCORE: 12)
Palindromic sequences found at coordinates 97-101 e 105-109(Sequence:   GCGAT) (SCORE: 10)
Palindromic sequences found at coordinates 95-100 e 106-111(Sequence:   TGGCGA) (SCORE: 11)
Palindromic sequences found at coordinates 96-101 e 105-110(Sequence:   GGCGAT) (SCORE: 11)
Palindromic sequences found at coordinates 95-101 e 105-111(Sequence:   TGGCGAT) (SCORE: 10)

PAUSE-CONSENSUS present at coordinate 132-144


PREDICTED REGION NUMBER 29 (STRAND POSITIVE) 

Genomic sequence of putative RUT site (Coordinates:  11365-11443, c/g = 1.1764705882352942 ):      CTTCTATATTCTGGCGTTAGTCGTCGCCGATAATTTTCAGCGTGGCCATATCCGATGAGTTCACCGTATGACCCGAAA

The 150 nt long genomic region immediately downstream is AGGTGATTTTTGAGACGCAGCGTTTATTGTCGTTATCGCTGTTAATGTTGATCCAGTCAGTGGTTTGCCCTTCTTTTATTTCTGAAGGAATATTCAGGCTCTGACTGGCGCTACGGGCGGCTTTGAAATAAACCGATGCACCGCTTAACT

Palindromic sequences found at coordinates 18-21 e 27-30(Sequence:   AGCG) (SCORE: 9)
Palindromic sequences found at coordinates 82-85 e 92-95(Sequence:   TGAA) (SCORE: 6)
Palindromic sequences found at coordinates 93-96 e 100-103(Sequence:   TCAG) (SCORE: 7)
Palindromic sequences found at coordinates 81-85 e 92-96(Sequence:   CTGAA) (SCORE: 7)


PREDICTED REGION NUMBER 30 (STRAND POSITIVE) 

Genomic sequence of putative RUT site (Coordinates:  12211-12289, c/g = 1.3157894736842106 ):      CGATTATGGATGGCACCACTCCTCGCGTGCTGGAGAACGCCGAAGGCGATCGCACCACGCCTTCTATCATTGCCTATA

The 150 nt long genomic region immediately downstream is CCCAGGATGGTGAAACTCTAGTTGGTCAGCCGGCTAAACGTCAGGCAGTGACGAACCCGCAAAACACTCTGTTTGCGATTAAACGCCTGATTGGTCGCCGCTTCCAGGACGAAGAAGTACAGCGTGATGTTTCCATCATGCCGTTCAAAA

Palindromic sequences found at coordinates 38-41 e 49-52(Sequence:   CGTC) (SCORE: 9)
Palindromic sequences found at coordinates 39-42 e 48-51(Sequence:   GTCA) (SCORE: 8)
Palindromic sequences found at coordinates 61-64 e 70-73(Sequence:   AAAC) (SCORE: 8)
Palindromic sequences found at coordinates 62-65 e 69-72(Sequence:   AACA) (SCORE: 8)
Palindromic sequences found at coordinates 70-73 e 80-83(Sequence:   GTTT) (SCORE: 7)
Palindromic sequences found at coordinates 124-127 e 134-137(Sequence:   TGAT) (SCORE: 7)
Palindromic sequences found at coordinates 125-128 e 133-136(Sequence:   GATG) (SCORE: 8)
Palindromic sequences found at coordinates 38-42 e 48-52(Sequence:   CGTCA) (SCORE: 9)
Palindromic sequences found at coordinates 61-65 e 69-73(Sequence:   AAACA) (SCORE: 9)
Palindromic sequences found at coordinates 124-128 e 133-137(Sequence:   TGATG) (SCORE: 9)


PREDICTED REGION NUMBER 31 (STRAND POSITIVE) 

Genomic sequence of putative RUT site (Coordinates:  12559-12637, c/g = 1.2777777777777777 ):      AACCGGTAACTGAAGCTGTTATCACCGTACCGGCATACTTTAACGATGCTCAGCGTCAGGCAACCAAAGACGCAGGCC

The 150 nt long genomic region immediately downstream is GTATCGCTGGTCTGGAAGTAAAACGTATCATCAACGAACCGACCGCAGCTGCGCTGGCTTACGGTCTGGACAAAGGCACTGGCAACCGTACTATCGCGGTTTATGACCTGGGTGGTGGTACTTTCGATATTTCTATTATCGAAATCGACG

Palindromic sequences found at coordinates 45-48 e 52-55(Sequence:   CAGC) (SCORE: 10)
Palindromic sequences found at coordinates 125-128 e 136-139(Sequence:   GATA) (SCORE: 7)
Palindromic sequences found at coordinates 129-132 e 140-143(Sequence:   TTTC) (SCORE: 7)
Palindromic sequences found at coordinates 124-128 e 136-140(Sequence:   CGATA) (SCORE: 8)
Palindromic sequences found at coordinates 128-132 e 140-144(Sequence:   ATTTC) (SCORE: 8)
Palindromic sequences found at coordinates 123-128 e 136-141(Sequence:   TCGATA) (SCORE: 8)
Palindromic sequences found at coordinates 122-128 e 136-142(Sequence:   TTCGATA) (SCORE: 8)

PAUSE-CONSENSUS present at coordinate 13-25


PREDICTED REGION NUMBER 32 (STRAND POSITIVE) 

Genomic sequence of putative RUT site (Coordinates:  12981-13059, c/g = 1.9285714285714286 ):      TCTTCCGCTCAGCAGACCGACGTTAACCTGCCATACATCACTGCAGACGCGACCGGTCCGAAACACATGAACATCAAA

The 150 nt long genomic region immediately downstream is GTGACTCGTGCGAAACTGGAAAGCCTGGTTGAAGATCTGGTAAACCGTTCCATTGAGCCGCTGAAAGTTGCACTGCAGGACGCTGGCCTGTCCGTATCTGATATCGACGACGTTATCCTCGTTGGTGGTCAGACTCGTATGCCAATGGTT

Palindromic sequences found at coordinates 75-78 e 86-89(Sequence:   CAGG) (SCORE: 10)


PREDICTED REGION NUMBER 33 (STRAND POSITIVE) 

Genomic sequence of putative RUT site (Coordinates:  13408-13486, c/g = 1.75 ):      CCACTATCCCGACCAAGCACAGCCAGGTGTTCTCTACCGCTGAAGACAACCAGTCTGCGGTAACCATCCATGTGCTGC

The 150 nt long genomic region immediately downstream is AGGGTGAACGTAAACGTGCGGCTGATAACAAATCTCTGGGTCAGTTCAACCTAGATGGTATCAACCCGGCACCGCGCGGCATGCCGCAGATCGAAGTTACCTTCGATATCGATGCTGACGGTATCCTGCACGTTTCCGCGAAAGATAAAA

Palindromic sequences found at coordinates 75-78 e 83-86(Sequence:   GCGG) (SCORE: 11)
Palindromic sequences found at coordinates 91-94 e 101-104(Sequence:   CGAA) (SCORE: 8)
Palindromic sequences found at coordinates 92-95 e 100-103(Sequence:   GAAG) (SCORE: 9)
Palindromic sequences found at coordinates 132-135 e 139-142(Sequence:   TTTC) (SCORE: 9)
Palindromic sequences found at coordinates 90-94 e 101-105(Sequence:   TCGAA) (SCORE: 9)
Palindromic sequences found at coordinates 91-95 e 100-104(Sequence:   CGAAG) (SCORE: 10)
Palindromic sequences found at coordinates 89-94 e 101-106(Sequence:   ATCGAA) (SCORE: 9)
Palindromic sequences found at coordinates 90-95 e 100-105(Sequence:   TCGAAG) (SCORE: 10)
Palindromic sequences found at coordinates 89-95 e 100-106(Sequence:   ATCGAAG) (SCORE: 10)

PAUSE-CONSENSUS present at coordinate 56-68


PREDICTED REGION NUMBER 34 (STRAND POSITIVE) 

Genomic sequence of putative RUT site (Coordinates:  13653-13731, c/g = 1.0555555555555556 ):      AAGATCACCATCAAGGCTTCTTCTGGTCTGAACGAAGATGAAATCCAGAAAATGGTACGCGACGCAGAAGCTAACGCC

The 150 nt long genomic region immediately downstream is GAAGCTGACCGTAAGTTTGAAGAGCTGGTACAGACTCGCAACCAGGGCGACCATCTGCTGCACAGCACCCGTAAGCAGGTTGAAGAAGCAGGCGACAAACTGCCGGCTGACGACAAAACTGCTATCGAGTCTGCGCTGACTGCACTGGAA

Palindromic sequences found at coordinates 35-38 e 46-49(Sequence:   TCGC) (SCORE: 8)
Palindromic sequences found at coordinates 127-130 e 137-140(Sequence:   AGTC) (SCORE: 6)

PAUSE-CONSENSUS present at coordinate 26-38

PAUSE-CONSENSUS present at coordinate 7-19

PAUSE-CONSENSUS present at coordinate 33-45


PREDICTED REGION NUMBER 35 (STRAND POSITIVE) 

Genomic sequence of putative RUT site (Coordinates:  13956-14034, c/g = 1.15 ):      ATGGAAATCGCCCAGCAGCAACATGCCCAGCAGCAGACTGCCGGTGCTGATGCTTCTGCAAACAACGCGAAAGATGAC

The 150 nt long genomic region immediately downstream is GATGTTGTCGACGCTGAATTTGAAGAAGTCAAAGACAAAAAATAATCGCCCTATAAACGGGTAATTATACTGACACGGGCGAAGGGGAATTTCCTCTCCGCCCGTGCATTCATCTAGGGGCAATTTAAAAAAGATGGCTAAGCAAGATTA

Palindromic sequences found at coordinates 18-21 e 29-32(Sequence:   TTTG) (SCORE: 6)
Palindromic sequences found at coordinates 19-22 e 28-31(Sequence:   TTGA) (SCORE: 7)
Palindromic sequences found at coordinates 18-22 e 28-32(Sequence:   TTTGA) (SCORE: 8)


PREDICTED REGION NUMBER 36 (STRAND POSITIVE) 

Genomic sequence of putative RUT site (Coordinates:  14691-14769, c/g = 1.2777777777777777 ):      ATTCTTCGCTGTACAGCAGACCTGTCCACACTGTCAGGGCCGCGGTACGCTGATCAAAGATCCGTGCAACAAATGTCA

The 150 nt long genomic region immediately downstream is TGGTCATGGTCGTGTTGAGCGCAGCAAAACGCTGTCCGTTAAAATCCCGGCAGGGGTGGACACTGGAGACCGCATCCGTCTTGCGGGCGAAGGTGAAGCGGGCGAGCATGGCGCACCGGCAGGCGATCTGTACGTTCAGGTTCAGGTTAA

Palindromic sequences found at coordinates 21-24 e 30-33(Sequence:   CAGC) (SCORE: 10)
Palindromic sequences found at coordinates 27-30 e 36-39(Sequence:   AACG) (SCORE: 8)
Palindromic sequences found at coordinates 66-69 e 77-80(Sequence:   AGAC) (SCORE: 7)
Palindromic sequences found at coordinates 70-73 e 81-84(Sequence:   CGCA) (SCORE: 9)
Palindromic sequences found at coordinates 69-73 e 81-85(Sequence:   CCGCA) (SCORE: 10)

PAUSE-CONSENSUS present at coordinate 53-65


PREDICTED REGION NUMBER 37 (STRAND POSITIVE) 

Genomic sequence of putative RUT site (Coordinates:  14946-15024, c/g = 1.0476190476190477 ):      CAACAACCTGTATTGCGAAGTCCCGATCAACTTCGCTATGGCGGCGCTGGGTGGCGAAATCGAAGTACCGACCCTTGA

The 150 nt long genomic region immediately downstream is TGGTCGCGTCAAACTGAAAGTGCCTGGCGAAACCCAGACCGGTAAGCTATTCCGTATGCGCGGTAAAGGCGTCAAGTCTGTCCGCGGTGGCGCACAGGGTGATTTGCTGTGCCGCGTTGTCGTCGAAACACCGGTAGGCCTGAACGAAAG

Palindromic sequences found at coordinates 23-26 e 33-36(Sequence:   CTGG) (SCORE: 8)

PAUSE-CONSENSUS present at coordinate 97-109


PREDICTED REGION NUMBER 38 (STRAND POSITIVE) 

Genomic sequence of putative RUT site (Coordinates:  15437-15515, c/g = 1.1764705882352942 ):      CGTGCCGATGAATTACTCTCACGATAACTGGTCAGCAATTCTGGCCCATATTGGTAAGCCCGAAGAACTGGATACTTC

The 150 nt long genomic region immediately downstream is GGCACGTAATGCCGGGGCTCTAACCCGCCGCCGCGAAATTCGTGATGCTGCAACTCTGCTACGTCTGGGGCTGGCTTACGGCCCCGGGGGGATGTCATTACGTGAAGTCACTGCATGGGCTCAGCTCCATGACGTTGCAACATTATCTGA

Palindromic sequences found at coordinates 0-3 e 9-12(Sequence:   GGCA) (SCORE: 9)
Palindromic sequences found at coordinates 12-15 e 23-26(Sequence:   CGGG) (PAUSE-CONSENSUS PRESENT) (SCORE: 11)

PAUSE-CONSENSUS present at coordinate 15-27

PAUSE-CONSENSUS present at coordinate 41-53


PREDICTED REGION NUMBER 39 (STRAND POSITIVE) 

Genomic sequence of putative RUT site (Coordinates:  15669-15747, c/g = 1.1818181818181819 ):      GCTCTCCTGAAGCGGCTGCGGAATGCCGCCGACTGGTTTGGCATACTTGCCGCACAAACACTTGCTGTACGCGCCGCA

The 150 nt long genomic region immediately downstream is GTTACGGGTTGTACAAGCGGAAAGAGATTGCGTCTTGTCGATGGAACAGCAATCAGTGCGCCCGGGGGCGGCAGCGCTGAATGGCGACTACATATGGGATATGATCCTCATACCTGTCAGTTCACTGATTTTGAGCTAACCGACAGCAGA

Palindromic sequences found at coordinates 21-24 e 32-35(Sequence:   AAGA) (PAUSE-CONSENSUS PRESENT) (SCORE: 9)
Palindromic sequences found at coordinates 58-61 e 66-69(Sequence:   CGCC) (SCORE: 9)
Palindromic sequences found at coordinates 90-93 e 99-102(Sequence:   CATA) (SCORE: 7)
Palindromic sequences found at coordinates 91-94 e 98-101(Sequence:   ATAT) (SCORE: 7)
Palindromic sequences found at coordinates 96-99 e 103-106(Sequence:   GGAT) (SCORE: 7)
Palindromic sequences found at coordinates 99-102 e 108-111(Sequence:   TATG) (SCORE: 7)
Palindromic sequences found at coordinates 100-103 e 107-110(Sequence:   ATGA) (SCORE: 7)
Palindromic sequences found at coordinates 116-119 e 124-127(Sequence:   TCAG) (SCORE: 7)
Palindromic sequences found at coordinates 90-94 e 98-102(Sequence:   CATAT) (SCORE: 8)
Palindromic sequences found at coordinates 99-103 e 107-111(Sequence:   TATGA) (SCORE: 8)

PAUSE-CONSENSUS present at coordinate 18-30

PAUSE-CONSENSUS present at coordinate 34-46


PREDICTED REGION NUMBER 40 (STRAND POSITIVE) 

Genomic sequence of putative RUT site (Coordinates:  15913-15991, c/g = 1.0454545454545454 ):      ACCGATTTGCGCAAACGGCAGACGAGATACGCATTGCTGACCGGGGATTCGGTTCGCGTCCCGAATGTATCCGCTCAC

The 150 nt long genomic region immediately downstream is TTGCTTTTGGAGAAGCTGATTATATCGTCCGGGTTCACTGGCGAGGATTGCGCTGGTTAACTGCAGAAGGAATGCGCTTTGACATGATGGGTTTTCTGCGCGGGCTGGATTGCGGTAAGAACGGTGAAACCACTGTAATGATAGGCAATT

Palindromic sequences found at coordinates 2-5 e 12-15(Sequence:   GCTT) (SCORE: 6)

PAUSE-CONSENSUS present at coordinate 31-43

PAUSE-CONSENSUS present at coordinate 45-57

PAUSE-CONSENSUS present at coordinate 2-14


PREDICTED REGION NUMBER 41 (STRAND POSITIVE) 

Genomic sequence of putative RUT site (Coordinates:  16619-16697, c/g = 1.2777777777777777 ):      TATCCCTGACAGCCTACAAAACGCAATTGAAGAACGCGAGGCATCGTCTTAACGAGGCACCGAGGCGTCGCATTCTTC

The 150 nt long genomic region immediately downstream is AGATGGTTCAACCCTTAAGTTAGCGCTTATGGGATCACTCCCCGCCGTTGCTCTTACTCGGATTCGTAAGCCGTGAAAACAGCAACCTCCGTCTGGCCAGTTCGGATGTGAACCTCACAGAGGTCTTTTCTCGTTACCAGCGCCGCCACT

Palindromic sequences found at coordinates 15-18 e 25-28(Sequence:   TAAG) (SCORE: 7)
Palindromic sequences found at coordinates 30-33 e 38-41(Sequence:   GGGA) (SCORE: 10)
Palindromic sequences found at coordinates 99-102 e 109-112(Sequence:   GTTC) (SCORE: 7)
Palindromic sequences found at coordinates 106-109 e 115-118(Sequence:   TGTG) (SCORE: 8)
Palindromic sequences found at coordinates 107-110 e 114-117(Sequence:   GTGA) (SCORE: 8)
Palindromic sequences found at coordinates 111-114 e 120-123(Sequence:   ACCT) (SCORE: 8)
Palindromic sequences found at coordinates 112-115 e 119-122(Sequence:   CCTC) (SCORE: 10)
Palindromic sequences found at coordinates 106-110 e 114-118(Sequence:   TGTGA) (SCORE: 9)
Palindromic sequences found at coordinates 111-115 e 119-123(Sequence:   ACCTC) (SCORE: 9)

PAUSE-CONSENSUS present at coordinate 121-133


PREDICTED REGION NUMBER 42 (STRAND POSITIVE) 

Genomic sequence of putative RUT site (Coordinates:  16875-16953, c/g = 1.6428571428571428 ):      CGACAATCATCGCCTTATGCTGCTTCATTGCTCTCTTCTCCTTGACCTTACGGTCAGTAAGAGGCACTCTACATGTGT

The 150 nt long genomic region immediately downstream is TCAGCATATAGGAGGCCTCGGGTTGATGGTAAAATATCACTCGGGGCTTTTCTCTATCTGCCGTTCAGCTAATGCCTGAGACAGACAGCCTCAAGCACCCGCCGCTATTATATCGCTCTCTTTAACCCATTTTGTTTTATCGATTCTAAT

Palindromic sequences found at coordinates 64-67 e 75-78(Sequence:   TCAG) (SCORE: 8)

PAUSE-CONSENSUS present at coordinate 13-25


PREDICTED REGION NUMBER 43 (STRAND POSITIVE) 

Genomic sequence of putative RUT site (Coordinates:  17814-17892, c/g = 1.1 ):      ATTACTCTATCTGGCTTTTAACTATGCCGATCCGATTACCCGCGAAGGGTGGGCGATCCCGGCGGCTACTGACATTGC

The 150 nt long genomic region immediately downstream is TTTTGCACTTGGTGTACTGGCGCTGTTGGGAAGTCGTGTTCCGTTAGCGCTGAAGATCTTTTTGATGGCTCTGGCTATTATCGACGATCTTGGGGCCATCATTATCATCGCATTGTTCTACACTAATGACTTATCGATGGCCTCTCTTGG

Palindromic sequences found at coordinates 28-31 e 38-41(Sequence:   GGAA) (SCORE: 6)

PAUSE-CONSENSUS present at coordinate 10-22


PREDICTED REGION NUMBER 44 (STRAND POSITIVE) 

Genomic sequence of putative RUT site (Coordinates:  18276-18354, c/g = 1.1 ):      TTTGCCGCTGTTTGCATTTGCTAATGCTGGCGTTTCACTGCAAGGCGTCACGCTGGATGGCTTGACCTCCATTCTGCC

The 150 nt long genomic region immediately downstream is ATTGGGGATCATCGCTGGCTTGCTGATTGGCAAACCGCTGGGGATTAGTCTGTTCTGCTGGTTGGCGCTGCGTTTGAAACTGGCGCATCTGCCTGAGGGAACGACTTATCAGCAAATTATGGTGGTGGGGATCCTGTGCGGTATCGGTTT

Palindromic sequences found at coordinates 19-22 e 29-32(Sequence:   TTGC) (SCORE: 6)

PAUSE-CONSENSUS present at coordinate 5-17

PAUSE-CONSENSUS present at coordinate 11-23

PAUSE-CONSENSUS present at coordinate 0-12

PAUSE-CONSENSUS present at coordinate 74-86


PREDICTED REGION NUMBER 45 (STRAND POSITIVE) 

Genomic sequence of putative RUT site (Coordinates:  18506-18584, c/g = 1.0555555555555556 ):      CTATGTCTATCTTTATTGCCAGCCTGGCCTTTGGTAGCGTAGATCCAGAACTGATTAACTGGGCGAAACTCGGTATCC

The 150 nt long genomic region immediately downstream is TGGTCGGTTCTATCTCTTCGGCGGTAATTGGATACAGCTGGTTACGCGTTCGTTTGCGTCCATCAGTTTGACAGGACGGTTTACCGGGGAGCCATAAACGGCTCCCTTTTCATTGTTATCAGGGAGAGAAATGAGCATGTCTCATATCAA

Palindromic sequences found at coordinates 89-92 e 99-102(Sequence:   AGCC) (SCORE: 8)
Palindromic sequences found at coordinates 130-133 e 141-144(Sequence:   ATGA) (SCORE: 6)
Palindromic sequences found at coordinates 131-134 e 140-143(Sequence:   TGAG) (SCORE: 7)
Palindromic sequences found at coordinates 88-92 e 99-103(Sequence:   GAGCC) (SCORE: 9)
Palindromic sequences found at coordinates 130-134 e 140-144(Sequence:   ATGAG) (SCORE: 8)
Palindromic sequences found at coordinates 87-92 e 99-104(Sequence:   GGAGCC) (SCORE: 9)
Palindromic sequences found at coordinates 86-92 e 99-105(Sequence:   GGGAGCC) (SCORE: 9)

PAUSE-CONSENSUS present at coordinate 121-133


PREDICTED REGION NUMBER 46 (STRAND POSITIVE) 

Genomic sequence of putative RUT site (Coordinates:  18788-18866, c/g = 1.0476190476190477 ):      CGCAGCGGAGGCGCTTTATTTAACTCCACAAACCATTACCGGACAGATTCGAGCGCTGGAAGAGCGCCTGCAAGGCAA

The 150 nt long genomic region immediately downstream is ATTATTTAAACGCAAGGGACGTGGTCTCGAACCCAGCGAGCTGGGAGAACTGGTCTATCGCTATGCCGATAAAATGTTCACCTTAAGCCAGGAAATGCTGGATATTGTGAACTATCGCAAAGAATCCAATTTATTGTTTGACGTTGGCGT

Palindromic sequences found at coordinates 25-28 e 36-39(Sequence:   CTCG) (SCORE: 8)
Palindromic sequences found at coordinates 31-34 e 41-44(Sequence:   CCCA) (SCORE: 8)
Palindromic sequences found at coordinates 56-59 e 66-69(Sequence:   ATCG) (SCORE: 6)
Palindromic sequences found at coordinates 87-90 e 97-100(Sequence:   CCAG) (SCORE: 8)
Palindromic sequences found at coordinates 31-35 e 40-44(Sequence:   CCCAG) (SCORE: 10)
Palindromic sequences found at coordinates 55-59 e 66-70(Sequence:   TATCG) (SCORE: 7)


PREDICTED REGION NUMBER 47 (STRAND POSITIVE) 

Genomic sequence of putative RUT site (Coordinates:  19023-19101, c/g = 1.263157894736842 ):      GCACTTTCCAAACGCCTGGTCAGTAGCGTACTTAACGCCGCAGTGGTAGAAGGCGAGCCCATTCATCTTCGCTGCTTC

The 150 nt long genomic region immediately downstream is GAATCCACCCACGAAATGCTGCTGGAGCAATTAAGTCAGCATAAACTGGATATGATCATTTCTGACTGTCCGATAGACTCTACGCAGCAGGAAGGCCTGTTCTCCGTGAGAATTGGCGAATGTGGCGTGAGTTTCTGGTGTACAAATCCA

Palindromic sequences found at coordinates 39-42 e 50-53(Sequence:   CATA) (SCORE: 7)
Palindromic sequences found at coordinates 87-90 e 95-98(Sequence:   CAGG) (SCORE: 10)
Palindromic sequences found at coordinates 99-102 e 108-111(Sequence:   TTCT) (SCORE: 8)
Palindromic sequences found at coordinates 100-103 e 107-110(Sequence:   TCTC) (SCORE: 8)
Palindromic sequences found at coordinates 99-103 e 107-111(Sequence:   TTCTC) (SCORE: 9)


PREDICTED REGION NUMBER 48 (STRAND POSITIVE) 

Genomic sequence of putative RUT site (Coordinates:  19390-19468, c/g = 1.125 ):      ATGCCGCTTTGATGAAAGCTTTTGGTGCGATGCACAATGCAATCTTCGTTGCCCCAACGCTTTATGCATATGACTTTT

The 150 nt long genomic region immediately downstream is ATGCCGATAAAACTGTCGTAGAAATTGGTCGCGTCGAGAATGTGATGGAAGAGTACCATGCTATTTTTGCTGAGCGGATGATTCAGCACCCGGCGGTACAGCGAATCTGCAATACGGATTATTCTGCGCTTTTTAGTCCAGCGGTGCGTT

Palindromic sequences found at coordinates 44-47 e 55-58(Sequence:   ATGG) (SCORE: 6)
Palindromic sequences found at coordinates 110-113 e 119-122(Sequence:   AATA) (SCORE: 7)

PAUSE-CONSENSUS present at coordinate 91-103


PREDICTED REGION NUMBER 49 (STRAND POSITIVE) 

Genomic sequence of putative RUT site (Coordinates:  19829-19907, c/g = 1.4705882352941178 ):      TTCAGATAATGCCCGATGACTTTGTCATGCAGCTCCACCGATTTTGAGAACGACAGCGACTTCCGTCCCAGCCGTGCC

The 150 nt long genomic region immediately downstream is AGGTGCTGCCTCAGATTCAGGTTATGCCGCTCAATTCGCTGCGTATATCGCTTGCTGATTACGTGCAGCTTTCCCTTCAGGCGGGATTCATACAGCGGCCAGCCATCCGTCATCCATATCACCACGTCAAAGGGTGACAGCAGGCTCATA

Palindromic sequences found at coordinates 71-74 e 82-85(Sequence:   TCCC) (SCORE: 9)
Palindromic sequences found at coordinates 125-128 e 134-137(Sequence:   GTCA) (SCORE: 8)


PREDICTED REGION NUMBER 50 (STRAND POSITIVE) 

Genomic sequence of putative RUT site (Coordinates:  20100-20178, c/g = 1.6470588235294117 ):      CAACAACCGTCTTCCGGAGACTGTCATACGCGTAAAACAGCCAGCGCTGGCGCGATTTAGCCCCGACATAGCCCCACT

The 150 nt long genomic region immediately downstream is GTTCGTCCATTTCCGCGCAGACGATGACGTCACTGCCCGGCTGTATGCGCGAGGTTACCGACTGCGGCCTGAGTTTTTTAAGTGACGTAAAATCGTGTTGAGGCCAACGCCCATAATGCGGGCTGTTGCCCGGCATCCAACGCCATTCAT

Palindromic sequences found at coordinates 19-22 e 27-30(Sequence:   GACG) (SCORE: 11)
Palindromic sequences found at coordinates 76-79 e 87-90(Sequence:   TTTA) (SCORE: 8)
Palindromic sequences found at coordinates 96-99 e 104-107(Sequence:   GTTG) (SCORE: 9)
Palindromic sequences found at coordinates 108-111 e 119-122(Sequence:   GCCC) (SCORE: 10)
Palindromic sequences found at coordinates 118-121 e 128-131(Sequence:   CGGG) (PAUSE-CONSENSUS PRESENT) (SCORE: 13)
Palindromic sequences found at coordinates 119-122 e 127-130(Sequence:   GGGC) (PAUSE-CONSENSUS PRESENT) (SCORE: 14)
Palindromic sequences found at coordinates 75-79 e 87-91(Sequence:   TTTTA) (SCORE: 9)
Palindromic sequences found at coordinates 118-122 e 127-131(Sequence:   CGGGC) (PAUSE-CONSENSUS PRESENT) (SCORE: 15)

PAUSE-CONSENSUS present at coordinate 52-64

PAUSE-CONSENSUS present at coordinate 56-68


PREDICTED REGION NUMBER 51 (STRAND POSITIVE) 

Genomic sequence of putative RUT site (Coordinates:  20430-20508, c/g = 1.0454545454545454 ):      TCCGGCGGTGCTTTTGCCGTTACGCACCACCCCGTCAGTAGCTGAACAGGAGGGACAGCTGATAGAAACAGAAGCCAC

The 150 nt long genomic region immediately downstream is TGGAGCACCTCAAAAACACCATCATACACTAAATCAGTAAGTTGGCAGCATCACCTACCTCAATGTGTATCACAATATCCATATTCTTTGTGGGGGAGTCTGGAGATTGAGTAGATATTCTTGTTCAGAATGTATCAGCCGATGGTTCTA

Palindromic sequences found at coordinates 63-66 e 70-73(Sequence:   TGTG) (SCORE: 7)
Palindromic sequences found at coordinates 73-76 e 81-84(Sequence:   AATA) (SCORE: 7)
Palindromic sequences found at coordinates 116-119 e 127-130(Sequence:   ATTC) (SCORE: 6)
Palindromic sequences found at coordinates 117-120 e 126-129(Sequence:   TTCT) (SCORE: 7)
Palindromic sequences found at coordinates 116-120 e 126-130(Sequence:   ATTCT) (SCORE: 8)


PREDICTED REGION NUMBER 52 (STRAND POSITIVE) 

Genomic sequence of putative RUT site (Coordinates:  20730-20808, c/g = 1.5714285714285714 ):      TGTTCTCTCACGCATCACAAAAGCAGCAGGCATAAAAAAACCCGCTTGCGCGGGCTTTTTCACAAAGCTTCAGCAAAT

The 150 nt long genomic region immediately downstream is TGGCGATTAAGCCAGTTTGTTGATCTGTGCAGTCAGGTTAGCCTTATGACGTGCAGCTTTGTTTTTGTGGATCAGACCTTTAGCAGCCTGACGGTCCACGATCGGTTGCATTTCGTTAAATGCTTTCTGTGCAGCAGCTTTGTCGCCAGC

Palindromic sequences found at coordinates 0-3 e 10-13(Sequence:   TGGC) (SCORE: 10)
Palindromic sequences found at coordinates 108-111 e 118-121(Sequence:   CATT) (PAUSE-CONSENSUS PRESENT) (SCORE: 11)
Palindromic sequences found at coordinates 109-112 e 117-120(Sequence:   ATTT) (SCORE: 9)
Palindromic sequences found at coordinates 107-111 e 118-122(Sequence:   GCATT) (PAUSE-CONSENSUS PRESENT) (SCORE: 12)
Palindromic sequences found at coordinates 108-112 e 117-121(Sequence:   CATTT) (PAUSE-CONSENSUS PRESENT) (SCORE: 13)
Palindromic sequences found at coordinates 107-112 e 117-122(Sequence:   GCATTT) (PAUSE-CONSENSUS PRESENT) (SCORE: 13)

PAUSE-CONSENSUS present at coordinate 92-104


PREDICTED REGION NUMBER 53 (STRAND POSITIVE) 

Genomic sequence of putative RUT site (Coordinates:  21849-21927, c/g = 1.1904761904761905 ):      CTTCGATATCACCAGTACGCAAACTTTTTGCGAAGGTGGCGTGCGCATCAGCAGCACCGCCGTGCGTCAGGCCCTTGC

The 150 nt long genomic region immediately downstream is GGATGACAATCTGGCTCTGGCAGAGAGTTTACTGGGGCACCCGTTTGCCATCTCCGGGCGTGTAGTCCACGGTGATGAATTAGGGCGCACTATAGGTTTCCCGACGGCGAATGTACCGCTGCGCCGTCAGGTTTCCCCGGTGAAAGGGGT

Palindromic sequences found at coordinates 9-12 e 20-23(Sequence:   TCTG) (SCORE: 6)
Palindromic sequences found at coordinates 14-17 e 23-26(Sequence:   CTCT) (SCORE: 7)
Palindromic sequences found at coordinates 35-38 e 45-48(Sequence:   GGCA) (PAUSE-CONSENSUS PRESENT) (SCORE: 11)
Palindromic sequences found at coordinates 58-61 e 67-70(Sequence:   CGTG) (SCORE: 9)
Palindromic sequences found at coordinates 131-134 e 141-144(Sequence:   TTTC) (SCORE: 6)
Palindromic sequences found at coordinates 134-137 e 145-148(Sequence:   CCCC) (SCORE: 8)

PAUSE-CONSENSUS present at coordinate 35-47

PAUSE-CONSENSUS present at coordinate 47-59


PREDICTED REGION NUMBER 54 (STRAND POSITIVE) 

Genomic sequence of putative RUT site (Coordinates:  22106-22184, c/g = 1.0454545454545454 ):      AAAAGCCGTTACCCGGCGTGGCAAACATCGGAACACGCCCAACGGTTGCCGGTATTCGCCAGCAGCTGGAAGTGCATT

The 150 nt long genomic region immediately downstream is TGTTAGATGTTGCAATGGACCTTTACGGTCGCCATATACAAGTAGTGCTGCGTAAAAAAATACGCAATGAGCAGCGATTTGCGTCGCTGGACGAACTGAAAGCGCAGATTGCGCGTGATGAATTAACCGCCCGCGAATTTTTTGGGCTAA

Palindromic sequences found at coordinates 17-20 e 26-29(Sequence:   GACC) (SCORE: 9)
Palindromic sequences found at coordinates 50-53 e 60-63(Sequence:   CGTA) (SCORE: 6)
Palindromic sequences found at coordinates 73-76 e 83-86(Sequence:   GCGA) (SCORE: 8)
Palindromic sequences found at coordinates 81-84 e 89-92(Sequence:   CGTC) (SCORE: 9)
Palindromic sequences found at coordinates 101-104 e 110-113(Sequence:   GCGC) (SCORE: 9)
Palindromic sequences found at coordinates 102-105 e 109-112(Sequence:   CGCA) (SCORE: 9)
Palindromic sequences found at coordinates 49-53 e 60-64(Sequence:   GCGTA) (SCORE: 7)
Palindromic sequences found at coordinates 72-76 e 83-87(Sequence:   AGCGA) (SCORE: 7)
Palindromic sequences found at coordinates 101-105 e 109-113(Sequence:   GCGCA) (SCORE: 10)
Palindromic sequences found at coordinates 48-53 e 60-65(Sequence:   TGCGTA) (SCORE: 7)
Palindromic sequences found at coordinates 71-76 e 83-88(Sequence:   CAGCGA) (SCORE: 8)


PREDICTED REGION NUMBER 55 (STRAND POSITIVE) 

Genomic sequence of putative RUT site (Coordinates:  22843-22921, c/g = 1.6875 ):      CACCCGTACCTGACCATGGACTTCAAAACTGAAGCCAACATCATCCGCGCGCTGGGCAAAATCATCGGCAACGGTCAC

The 150 nt long genomic region immediately downstream is CTGCACAAAGGCGCGAAGCCAGTTCACTGGTGCGTTGACTGCCGTTCTGCGCTGGCGGAAGCGGAAGTTGAGTATTACGACAAAACTTCTCCGTCCATCGACGTTGCTTTCCAGGCAGTCGATCAGGATGCACTGAAAGCAAAATTTGCC

Palindromic sequences found at coordinates 18-21 e 26-29(Sequence:   CCAG) (SCORE: 11)
Palindromic sequences found at coordinates 49-52 e 59-62(Sequence:   CGCT) (SCORE: 10)
Palindromic sequences found at coordinates 91-94 e 99-102(Sequence:   CGTC) (SCORE: 11)
Palindromic sequences found at coordinates 122-125 e 132-135(Sequence:   TCAG) (SCORE: 8)
Palindromic sequences found at coordinates 138-141 e 145-148(Sequence:   GCAA) (SCORE: 9)


PREDICTED REGION NUMBER 56 (STRAND POSITIVE) 

Genomic sequence of putative RUT site (Coordinates:  23088-23166, c/g = 1.9333333333333333 ):      CCCAATCTCGCTGGTAATCTGGACCACCACGCCGTGGACTCTGCCTGCCAACCGCGCAATCTCTATTGCACCAGATTT

The 150 nt long genomic region immediately downstream is CGACTATGCGCTGGTGCAGATCGACGGTCAGGCCGTGATTCTGGCGAAAGATCTGGTTGAAAGCGTAATGCAGCGTATCGGCGTGACCGATTACACCATTCTCGGCACGGTAAAAGGTGCGGAGCTTGAGCTGCTGCGCTTTACCCATCC

Palindromic sequences found at coordinates 23-26 e 32-35(Sequence:   ACGG) (PAUSE-CONSENSUS PRESENT) (SCORE: 14)
Palindromic sequences found at coordinates 76-79 e 87-90(Sequence:   ATCG) (SCORE: 8)
Palindromic sequences found at coordinates 77-80 e 86-89(Sequence:   TCGG) (SCORE: 11)
Palindromic sequences found at coordinates 76-80 e 86-90(Sequence:   ATCGG) (SCORE: 10)

PAUSE-CONSENSUS present at coordinate 25-37


PREDICTED REGION NUMBER 57 (STRAND POSITIVE) 

Genomic sequence of putative RUT site (Coordinates:  23331-23409, c/g = 1.4545454545454546 ):      CGTTCCGGCAATCCTCGGCGATCACGTTACCCTGGATGCCGGTACCGGTGCCGTTCACACCGCGCCTGGCCACGGCCC

The 150 nt long genomic region immediately downstream is GGACGACTATGTGATCGGTCAGAAATACGGCCTGGAAACCGCTAACCCGGTTGGCCCGGACGGCACTTATCTGCCGGGCACTTATCCGACGCTGGATGGCGTGAACGTCTTCAAAGCGAACGACATCGTCGTTGCGCTGCTGCAGGAAAA

Palindromic sequences found at coordinates 37-40 e 47-50(Sequence:   ACCG) (SCORE: 9)
Palindromic sequences found at coordinates 46-49 e 55-58(Sequence:   CCGG) (SCORE: 10)
Palindromic sequences found at coordinates 61-64 e 71-74(Sequence:   GGCA) (PAUSE-CONSENSUS PRESENT) (SCORE: 12)
Palindromic sequences found at coordinates 83-86 e 93-96(Sequence:   ATCC) (SCORE: 7)
Palindromic sequences found at coordinates 88-91 e 98-101(Sequence:   ACGC) (SCORE: 9)
Palindromic sequences found at coordinates 101-104 e 109-112(Sequence:   TGAA) (SCORE: 8)
Palindromic sequences found at coordinates 118-121 e 129-132(Sequence:   AACG) (SCORE: 7)
Palindromic sequences found at coordinates 119-122 e 128-131(Sequence:   ACGA) (SCORE: 8)
Palindromic sequences found at coordinates 120-123 e 127-130(Sequence:   CGAC) (SCORE: 10)
Palindromic sequences found at coordinates 36-40 e 47-51(Sequence:   AACCG) (SCORE: 8)
Palindromic sequences found at coordinates 60-64 e 71-75(Sequence:   CGGCA) (PAUSE-CONSENSUS PRESENT) (SCORE: 13)
Palindromic sequences found at coordinates 118-122 e 128-132(Sequence:   AACGA) (SCORE: 9)
Palindromic sequences found at coordinates 119-123 e 127-131(Sequence:   ACGAC) (SCORE: 9)
Palindromic sequences found at coordinates 118-123 e 127-132(Sequence:   AACGAC) (SCORE: 9)

PAUSE-CONSENSUS present at coordinate 61-73

PAUSE-CONSENSUS present at coordinate 3-15


PREDICTED REGION NUMBER 58 (STRAND POSITIVE) 

Genomic sequence of putative RUT site (Coordinates:  23562-23640, c/g = 1.3 ):      CGCGCTGCTGCACGTTGAGAAAATGCAGCACAGCTATCCGTGCTGCTGGCGTCACAAAACGCCGATCATCTTCCGCGC

The 150 nt long genomic region immediately downstream is GACGCCGCAGTGGTTCGTCAGCATGGATCAGAAAGGTCTGCGTGCGCAGTCACTGAAAGAGATCAAAGGCGTGCAGTGGATCCCGGACTGGGGCCAGGCGCGTATCGAGTCGATGGTTGCTAACCGTCCTGACTGGTGTATCTCCCGTCA

Palindromic sequences found at coordinates 0-3 e 10-13(Sequence:   GACG) (SCORE: 9)
Palindromic sequences found at coordinates 28-31 e 36-39(Sequence:   CAGA) (SCORE: 8)
Palindromic sequences found at coordinates 37-40 e 45-48(Sequence:   CTGC) (PAUSE-CONSENSUS PRESENT) (SCORE: 13)
Palindromic sequences found at coordinates 103-106 e 110-113(Sequence:   ATCG) (SCORE: 8)
Palindromic sequences found at coordinates 114-117 e 121-124(Sequence:   GGTT) (PAUSE-CONSENSUS PRESENT) (SCORE: 11)

PAUSE-CONSENSUS present at coordinate 34-46

PAUSE-CONSENSUS present at coordinate 44-56

PAUSE-CONSENSUS present at coordinate 12-24


PREDICTED REGION NUMBER 59 (STRAND POSITIVE) 

Genomic sequence of putative RUT site (Coordinates:  24048-24126, c/g = 1.3888888888888888 ):      TCACGCAGCGGACATGTATCTGGAAGGTTCTGACCAACACCGCGGCTGGTTCATGTCTTCCCTAATGATCTCCACCGC

The 150 nt long genomic region immediately downstream is GATGAAGGGTAAAGCGCCGTATCGTCAGGTACTGACCCACGGCTTTACCGTGGATGGTCAGGGCCGCAAGATGTCTAAATCCATCGGCAATACCGTTTCGCCGCAGGATGTGATGAACAAACTGGGCGCGGATATTCTGCGTCTGTGGGT

Palindromic sequences found at coordinates 23-26 e 32-35(Sequence:   GTCA) (SCORE: 8)
Palindromic sequences found at coordinates 24-27 e 31-34(Sequence:   TCAG) (SCORE: 8)
Palindromic sequences found at coordinates 37-40 e 48-51(Sequence:   CACG) (PAUSE-CONSENSUS PRESENT) (SCORE: 12)
Palindromic sequences found at coordinates 38-41 e 47-50(Sequence:   ACGG) (PAUSE-CONSENSUS PRESENT) (SCORE: 13)
Palindromic sequences found at coordinates 23-27 e 31-35(Sequence:   GTCAG) (SCORE: 9)
Palindromic sequences found at coordinates 36-40 e 48-52(Sequence:   CCACG) (PAUSE-CONSENSUS PRESENT) (SCORE: 13)
Palindromic sequences found at coordinates 37-41 e 47-51(Sequence:   CACGG) (PAUSE-CONSENSUS PRESENT) (SCORE: 14)
Palindromic sequences found at coordinates 36-41 e 47-52(Sequence:   CCACGG) (PAUSE-CONSENSUS PRESENT) (SCORE: 14)

PAUSE-CONSENSUS present at coordinate 7-19

PAUSE-CONSENSUS present at coordinate 21-33

PAUSE-CONSENSUS present at coordinate 9-21

PAUSE-CONSENSUS present at coordinate 56-68


PREDICTED REGION NUMBER 60 (STRAND POSITIVE) 

Genomic sequence of putative RUT site (Coordinates:  24308-24386, c/g = 1.3888888888888888 ):      TTTCTGACGAGATCCTGAAACGTGCTGCCGATAGCTATCGTCGTATCCGTAACACCGCGCGCTTCCTGCTGGCAAACC

The 150 nt long genomic region immediately downstream is TGAACGGTTTTGATCCAGCAAAAGATATGGTGAAACCGGAAGAGATGGTGGTACTGGATCGCTGGGCCGTAGGTTGTGCGAAAGCGGCACAGGAAGACATCCTCAAGGCGTACGAAGCATACGATTTCCACGAAGTGGTACAGCGTCTGA

Palindromic sequences found at coordinates 8-11 e 18-21(Sequence:   TTTG) (SCORE: 7)
Palindromic sequences found at coordinates 75-78 e 86-89(Sequence:   GTGC) (SCORE: 9)
Palindromic sequences found at coordinates 90-93 e 99-102(Sequence:   AGGA) (SCORE: 8)
Palindromic sequences found at coordinates 108-111 e 119-122(Sequence:   CGTA) (SCORE: 7)
Palindromic sequences found at coordinates 127-130 e 134-137(Sequence:   CCAC) (SCORE: 10)
Palindromic sequences found at coordinates 7-11 e 18-22(Sequence:   TTTTG) (SCORE: 8)
Palindromic sequences found at coordinates 74-78 e 86-90(Sequence:   TGTGC) (SCORE: 8)

PAUSE-CONSENSUS present at coordinate 49-61

PAUSE-CONSENSUS present at coordinate 3-15


PREDICTED REGION NUMBER 61 (STRAND POSITIVE) 

Genomic sequence of putative RUT site (Coordinates:  24536-24614, c/g = 1.4705882352941178 ):      TGCGCTTCTGCTCCGTTGAGATGGGTTCCTTCTACCTCGACATCATCAAAGACCGTCAGTACACCGCCAAAGCGGACA

The 150 nt long genomic region immediately downstream is GTGTGGCGCGTCGTAGCTGCCAGACTGCGCTATATCACATCGCAGAAGCGCTGGTGCGCTGGATGGCACCAATCCTCTCCTTCACCGCTGATGAAGTGTGGGGCTACCTGCCGGGCGAACGTGAAAAATACGTCTTCACCGGTGAGTGGT

Palindromic sequences found at coordinates 46-49 e 56-59(Sequence:   AGCG) (SCORE: 9)
Palindromic sequences found at coordinates 47-50 e 55-58(Sequence:   GCGC) (SCORE: 10)
Palindromic sequences found at coordinates 60-63 e 71-74(Sequence:   GGAT) (SCORE: 7)
Palindromic sequences found at coordinates 80-83 e 91-94(Sequence:   TTCA) (SCORE: 7)
Palindromic sequences found at coordinates 118-121 e 129-132(Sequence:   ACGT) (SCORE: 7)
Palindromic sequences found at coordinates 46-50 e 55-59(Sequence:   AGCGC) (SCORE: 11)
Palindromic sequences found at coordinates 79-83 e 91-95(Sequence:   CTTCA) (SCORE: 8)

PAUSE-CONSENSUS present at coordinate 101-113


PREDICTED REGION NUMBER 62 (STRAND POSITIVE) 

Genomic sequence of putative RUT site (Coordinates:  25092-25170, c/g = 1.0416666666666667 ):      CCCACGCTGCTGGCACTACACCCAGGATGTCGGCAAGGTGGCGGAACACGCAGAAATCTGCGGCCGCTGTGTCAGCAA

The 150 nt long genomic region immediately downstream is CGTCGCCGGTGACGGTGAAAAACGTAAGTTTGCCTGATGAGTCAATCGATCTGTTCAACAGGGCTACGCTGGCTGTGGCTGGTGGTAGTCGTGCTGATTATCGATCTGGGCAGCAAATACCTGATCCTCCAGAACTTTGCTCTGGGGGAT

Palindromic sequences found at coordinates 0-3 e 10-13(Sequence:   CGTC) (SCORE: 8)
Palindromic sequences found at coordinates 19-22 e 27-30(Sequence:   AAAC) (SCORE: 7)
Palindromic sequences found at coordinates 50-53 e 57-60(Sequence:   CTGT) (SCORE: 7)
Palindromic sequences found at coordinates 129-132 e 140-143(Sequence:   CAGA) (SCORE: 6)
Palindromic sequences found at coordinates 128-132 e 140-144(Sequence:   CCAGA) (SCORE: 7)


PREDICTED REGION NUMBER 63 (STRAND POSITIVE) 

Genomic sequence of putative RUT site (Coordinates:  25320-25398, c/g = 1.15 ):      ACGGTCCCGCTGTTCCCGTCGCTTAATCTGCATTATGCGCGTAACTATGGCGCGGCGTTTAGTTTCCTTGCCGATAGC

The 150 nt long genomic region immediately downstream is GGCGGCTGGCAGCGTTGGTTCTTTGCCGGTATTGCGATTGGTATTAGCGTGATCCTGGCAGTGATGATGTATCGCTCGAAGGCCACGCAGAAGCTAAACAATATCGCTTACGCGCTGATTATTGGCGGCGCGCTGGGCAACCTGTTCGAC


PAUSE-CONSENSUS present at coordinate 16-28

PAUSE-CONSENSUS present at coordinate 11-23

PAUSE-CONSENSUS present at coordinate 72-84


PREDICTED REGION NUMBER 64 (STRAND POSITIVE) 

Genomic sequence of putative RUT site (Coordinates:  25561-25639, c/g = 1.625 ):      GCTTCGTTGTCGATATGATCGACTTCTACGTCGGCGACTGGCACTTCGCCACCTTCAACCTTGCCGATACTGCCATCT

The 150 nt long genomic region immediately downstream is GTGTCGGTGCGGCACTGATTGTGCTGGAAGGTTTTTTGCCTTCTAGAGCGAAAAAACAATAATAAACCCTGCCGGATGCGATGCTGACGCATCTTATCCGGCCTACAGATTGCTGCGAAATCGTAGGCCGGATAAGGCGTTTACGCCGCA

Palindromic sequences found at coordinates 11-14 e 20-23(Sequence:   GCAC) (SCORE: 11)
Palindromic sequences found at coordinates 27-30 e 38-41(Sequence:   AAGG) (SCORE: 8)
Palindromic sequences found at coordinates 76-79 e 87-90(Sequence:   TGCG) (SCORE: 10)
Palindromic sequences found at coordinates 79-82 e 89-92(Sequence:   GATG) (SCORE: 8)
Palindromic sequences found at coordinates 80-83 e 88-91(Sequence:   ATGC) (SCORE: 9)
Palindromic sequences found at coordinates 107-110 e 118-121(Sequence:   GATT) (SCORE: 8)
Palindromic sequences found at coordinates 135-138 e 143-146(Sequence:   GGCG) (SCORE: 11)
Palindromic sequences found at coordinates 26-30 e 38-42(Sequence:   GAAGG) (SCORE: 9)
Palindromic sequences found at coordinates 75-79 e 87-91(Sequence:   ATGCG) (SCORE: 9)
Palindromic sequences found at coordinates 79-83 e 88-92(Sequence:   GATGC) (SCORE: 10)
Palindromic sequences found at coordinates 74-79 e 87-92(Sequence:   GATGCG) (SCORE: 10)

PAUSE-CONSENSUS present at coordinate 5-17


PREDICTED REGION NUMBER 65 (STRAND POSITIVE) 

Genomic sequence of putative RUT site (Coordinates:  25862-25940, c/g = 1.7647058823529411 ):      TGCACTTCACGCTAAAACTCGACGATGGCACCACCGCCGAGTCTACCCGCAACAACGGTAAACCGGCGCTGTTCCGCC

The 150 nt long genomic region immediately downstream is TGGGTGATGCTTCTCTTTCTGAAGGGCTGGAGCAACACCTGTTGGGGCTGAAAGTGGGCGATAAAACCACCTTCTCGTTGGAGCCAGATGCGGCGTTTGGCGTGCCGTCACCGGACCTGATTCAGTACTTCTCCCGCCGTGAATTTATGG

Palindromic sequences found at coordinates 9-12 e 20-23(Sequence:   CTTC) (SCORE: 8)
Palindromic sequences found at coordinates 32-35 e 40-43(Sequence:   CAAC) (SCORE: 9)

PAUSE-CONSENSUS present at coordinate 44-56


PREDICTED REGION NUMBER 66 (STRAND POSITIVE) 

Genomic sequence of putative RUT site (Coordinates:  26161-26239, c/g = 1.375 ):      ATCCGCGAAATTAACGGCGACTCCATTACCGTTGATTTCAACCATCCGCTGGCCGGGCAGACCGTTCATTTTGATATT

The 150 nt long genomic region immediately downstream is GAAGTGCTGGAAATCGATCCGGCACTGGAGGCGTAACATGCAGATCCTGTTGGCCAACCCGCGTGGTTTTTGTGCCGGGGTAGACCGCGCTATCAGCATTGTTGAAAACGCGCTGGCCATTTACGGCGCACCGATATATGTCCGTCACGA

Palindromic sequences found at coordinates 55-58 e 64-67(Sequence:   AACC) (PAUSE-CONSENSUS PRESENT) (SCORE: 11)

PAUSE-CONSENSUS present at coordinate 51-63

PAUSE-CONSENSUS present at coordinate 14-26


PREDICTED REGION NUMBER 67 (STRAND POSITIVE) 

Genomic sequence of putative RUT site (Coordinates:  26572-26650, c/g = 1.1818181818181819 ):      GACCAAAGTGCATATGGAAGTCGCCCGCGCCAGTCGCCGTGGCGAAGAATCTATTCTCATCGGTCACGCCGGGCACCC

The 150 nt long genomic region immediately downstream is GGAAGTGGAAGGGACAATGGGCCAGTACAGTAACCCGGAAGGGGGAATGTATCTGGTCGAATCGCCGGACGATGTGTGGAAACTGACGGTCAAAAACGAAGAGAAGCTCTCCTTTATGACCCAGACCACGCTGTCGGTGGATGACACGTC

Palindromic sequences found at coordinates 60-63 e 69-72(Sequence:   ATCG) (PAUSE-CONSENSUS PRESENT) (SCORE: 10)
Palindromic sequences found at coordinates 99-102 e 106-109(Sequence:   AGAG) (SCORE: 7)
Palindromic sequences found at coordinates 100-103 e 107-110(Sequence:   GAGA) (SCORE: 7)
Palindromic sequences found at coordinates 125-128 e 136-139(Sequence:   CCAC) (SCORE: 8)
Palindromic sequences found at coordinates 131-134 e 142-145(Sequence:   TGTC) (SCORE: 6)

PAUSE-CONSENSUS present at coordinate 43-55

PAUSE-CONSENSUS present at coordinate 11-23


PREDICTED REGION NUMBER 68 (STRAND POSITIVE) 

Genomic sequence of putative RUT site (Coordinates:  26808-26886, c/g = 1.4444444444444444 ):      TCGACGCGCTGCGTAAACGCTTCCCGAAAATTGTCGGTCCGCGCAAAGATGACATCTGCTACGCCACGACTAACCGTC

The 150 nt long genomic region immediately downstream is AGGAAGCGGTACGCGCCCTGGCAGAACAGGCGGAAGTTGTGTTGGTGGTCGGTTCGAAAAACTCCTCCAACTCCAACCGTCTGGCGGAGCTGGCCCAGCGTATGGGCAAACGCGCGTTTTTGATTGACGATGCGAAAGACATCCAGGAAG

Palindromic sequences found at coordinates 16-19 e 26-29(Sequence:   CCTG) (SCORE: 9)
Palindromic sequences found at coordinates 88-91 e 95-98(Sequence:   GCTG) (SCORE: 10)
Palindromic sequences found at coordinates 92-95 e 103-106(Sequence:   GCCC) (SCORE: 9)
Palindromic sequences found at coordinates 93-96 e 102-105(Sequence:   CCCA) (SCORE: 10)
Palindromic sequences found at coordinates 107-110 e 115-118(Sequence:   AAAC) (PAUSE-CONSENSUS PRESENT) (SCORE: 11)
Palindromic sequences found at coordinates 128-131 e 139-142(Sequence:   GATG) (SCORE: 7)
Palindromic sequences found at coordinates 92-96 e 102-106(Sequence:   GCCCA) (SCORE: 11)

PAUSE-CONSENSUS present at coordinate 1-13

PAUSE-CONSENSUS present at coordinate 91-103


PREDICTED REGION NUMBER 69 (STRAND POSITIVE) 

Genomic sequence of putative RUT site (Coordinates:  27301-27379, c/g = 1.875 ):      CCTATCTTCCTCGATACTGACCCCGGCATTGACGATGCCGTCGCCATTGCCGCCGCGATTTTTGCACCCGAACTCGAC

The 150 nt long genomic region immediately downstream is CTGCAACTGATGACCACCGTCGCGGGTAATGTCTCGGTTGAGAAAACTACCCGCAATGCCCTGCAACTGCTGCATTTCTGGAATGCGGAGATTCCGCTCGCCCAAGGGGCCGCTGTGCCACTGGTACGCGCACCGCGTGATGCGGCATCT

Palindromic sequences found at coordinates 31-34 e 39-42(Sequence:   TCTC) (SCORE: 9)
Palindromic sequences found at coordinates 61-64 e 70-73(Sequence:   TGCA) (SCORE: 9)
Palindromic sequences found at coordinates 71-74 e 82-85(Sequence:   GCAT) (SCORE: 8)
Palindromic sequences found at coordinates 72-75 e 81-84(Sequence:   CATT) (SCORE: 9)
Palindromic sequences found at coordinates 80-83 e 90-93(Sequence:   GAAT) (SCORE: 8)
Palindromic sequences found at coordinates 85-88 e 92-95(Sequence:   CGGA) (SCORE: 11)
Palindromic sequences found at coordinates 99-102 e 106-109(Sequence:   GCCC) (SCORE: 11)
Palindromic sequences found at coordinates 125-128 e 134-137(Sequence:   ACGC) (SCORE: 11)
Palindromic sequences found at coordinates 126-129 e 133-136(Sequence:   CGCG) (SCORE: 11)
Palindromic sequences found at coordinates 132-135 e 141-144(Sequence:   CCGC) (SCORE: 11)
Palindromic sequences found at coordinates 138-141 e 145-148(Sequence:   GATG) (SCORE: 9)
Palindromic sequences found at coordinates 71-75 e 81-85(Sequence:   GCATT) (SCORE: 10)
Palindromic sequences found at coordinates 79-83 e 90-94(Sequence:   GGAAT) (SCORE: 9)
Palindromic sequences found at coordinates 84-88 e 92-96(Sequence:   GCGGA) (SCORE: 12)
Palindromic sequences found at coordinates 125-129 e 133-137(Sequence:   ACGCG) (SCORE: 12)

PAUSE-CONSENSUS present at coordinate 24-36

PAUSE-CONSENSUS present at coordinate 69-81


PREDICTED REGION NUMBER 70 (STRAND POSITIVE) 

Genomic sequence of putative RUT site (Coordinates:  27601-27679, c/g = 1.0952380952380953 ):      TTTCTGGCGATTCGGGATGCCCTGATGCGTGCACCAGAGCCTGTTACCCTGGTGGCCATCGGCCCGTTAACCAATATT

The 150 nt long genomic region immediately downstream is GCGCTGTTACTTTCACAATGCCCGGAATGCAAGCCGTATATTCGCCGTCTGGTGATCATGGGTGGTTCTGCCGGACGCGGCAACTGTACGCCAAACGCCGAGTTTAATATTGCTGCCGATCCAGAAGCTGCTGCCTGTGTCTTCCGCAGT

Palindromic sequences found at coordinates 68-71 e 78-81(Sequence:   TGCC) (SCORE: 8)
Palindromic sequences found at coordinates 69-72 e 77-80(Sequence:   GCCG) (SCORE: 9)
Palindromic sequences found at coordinates 92-95 e 101-104(Sequence:   AAAC) (SCORE: 7)
Palindromic sequences found at coordinates 68-72 e 77-81(Sequence:   TGCCG) (SCORE: 10)

PAUSE-CONSENSUS present at coordinate 78-90


PREDICTED REGION NUMBER 71 (STRAND POSITIVE) 

Genomic sequence of putative RUT site (Coordinates:  27878-27956, c/g = 2.25 ):      TAACTCCTGACTATCTCTCTACACTGCCGCAGTTAAACCGTACCGGGAAAATGCTTCACGCCCTGTTTAGCCACTACC

The 150 nt long genomic region immediately downstream is GTAGCGGCAGTATGCAAAGCGGCTTGCGAATGCACGATCTCTGCGCCATCGCCTGGCTGGTGCGCCCGGACCTGTTCACTCTCAAACCCTGTTTTGTGGCAGTGGAAACTCAGGGCGAATTTACCTCAGGCACGACGGTGGTTGATATCG

Palindromic sequences found at coordinates 13-16 e 23-26(Sequence:   GCAA) (PAUSE-CONSENSUS PRESENT) (SCORE: 12)
Palindromic sequences found at coordinates 44-47 e 53-56(Sequence:   GCCA) (SCORE: 12)
Palindromic sequences found at coordinates 82-85 e 92-95(Sequence:   CAAA) (SCORE: 9)
Palindromic sequences found at coordinates 83-86 e 90-93(Sequence:   AAAC) (SCORE: 10)

PAUSE-CONSENSUS present at coordinate 20-32

PAUSE-CONSENSUS present at coordinate 96-108


PREDICTED REGION NUMBER 72 (STRAND POSITIVE) 

Genomic sequence of putative RUT site (Coordinates:  28211-28289, c/g = 2.3333333333333335 ):      TCACATGTTATTGGCATGCAGTCATTCATCGACTCATGCCTTTCACTGATATCCCTCCCTGTTTATCATTAATTTCTA

The 150 nt long genomic region immediately downstream is ATTATCAGCGTTTTTGGCTGGCGGCGTAGCGATGCGCTGGTTACTCTGAAAACGGTCTATGCAAATTAACAAAAGAGAATAGCTATGCATGATGCAAACATCCGCGTTGCCATCGCGGGAGCCGGGGGGCGTATGGGCCGCCAGTTGATT

Palindromic sequences found at coordinates 5-8 e 16-19(Sequence:   CAGC) (SCORE: 11)
Palindromic sequences found at coordinates 27-30 e 34-37(Sequence:   AGCG) (PAUSE-CONSENSUS PRESENT) (SCORE: 15)
Palindromic sequences found at coordinates 85-88 e 92-95(Sequence:   TGCA) (SCORE: 10)
Palindromic sequences found at coordinates 90-93 e 98-101(Sequence:   GATG) (SCORE: 10)
Palindromic sequences found at coordinates 102-105 e 113-116(Sequence:   CGCG) (SCORE: 11)
Palindromic sequences found at coordinates 127-130 e 138-141(Sequence:   GGCG) (PAUSE-CONSENSUS PRESENT) (SCORE: 14)
Palindromic sequences found at coordinates 101-105 e 113-117(Sequence:   CCGCG) (SCORE: 12)

PAUSE-CONSENSUS present at coordinate 19-31

PAUSE-CONSENSUS present at coordinate 92-104

PAUSE-CONSENSUS present at coordinate 0-12


PREDICTED REGION NUMBER 73 (STRAND POSITIVE) 

Genomic sequence of putative RUT site (Coordinates:  29030-29108, c/g = 1.05 ):      CATACCGCGATGTTTGCCGATATTGGCGAGCGTCTGGAGATCACCCATAAGGCGTCCAGCCGTATGACATTTGCTAAC

The 150 nt long genomic region immediately downstream is GGCGCGGTAAGATCGGCTTTGTGGTTGAGTGGTAAGGAAAGCGGTCTTTTTGATATGCGAGATGTACTTGATCTCAATAATTTGTAACCACAAAATATTTGTTATGGTGCAAAAATAACACATTTAATTTATTGATTATAAAGGGCTTTA

Palindromic sequences found at coordinates 37-40 e 45-48(Sequence:   AAAG) (SCORE: 7)
Palindromic sequences found at coordinates 59-62 e 70-73(Sequence:   AGAT) (SCORE: 6)
Palindromic sequences found at coordinates 76-79 e 86-89(Sequence:   ATAA) (SCORE: 6)
Palindromic sequences found at coordinates 80-83 e 90-93(Sequence:   TTTG) (SCORE: 6)
Palindromic sequences found at coordinates 81-84 e 89-92(Sequence:   TTGT) (SCORE: 7)
Palindromic sequences found at coordinates 89-92 e 98-101(Sequence:   ACAA) (SCORE: 7)
Palindromic sequences found at coordinates 90-93 e 97-100(Sequence:   CAAA) (SCORE: 7)
Palindromic sequences found at coordinates 112-115 e 121-124(Sequence:   AAAT) (SCORE: 7)
Palindromic sequences found at coordinates 124-127 e 134-137(Sequence:   TAAT) (SCORE: 6)
Palindromic sequences found at coordinates 127-130 e 138-141(Sequence:   TTTA) (SCORE: 6)
Palindromic sequences found at coordinates 128-131 e 137-140(Sequence:   TTAT) (SCORE: 7)
Palindromic sequences found at coordinates 138-141 e 146-149(Sequence:   TAAA) (SCORE: 7)
Palindromic sequences found at coordinates 58-62 e 70-74(Sequence:   GAGAT) (SCORE: 7)
Palindromic sequences found at coordinates 80-84 e 89-93(Sequence:   TTTGT) (SCORE: 8)
Palindromic sequences found at coordinates 89-93 e 97-101(Sequence:   ACAAA) (SCORE: 8)
Palindromic sequences found at coordinates 127-131 e 137-141(Sequence:   TTTAT) (SCORE: 8)


PREDICTED REGION NUMBER 74 (STRAND POSITIVE) 

Genomic sequence of putative RUT site (Coordinates:  29714-29792, c/g = 1.1176470588235294 ):      CAACAGGTTCGGCGGTTGGGGAAGTCGTTTTCAATACTTCAATGACCGGTTATCAAGAAATCCTCACTGATCCTTCCT

The 150 nt long genomic region immediately downstream is ATTCTCGTCAAATCGTTACTCTTACTTATCCCCATATTGGCAATGTCGGCACCAATGACGCCGATGAAGAATCTTCTCAGGTACATGCACAAGGTCTGGTGATTCGCGACCTGCCGCTGATTGCCAGCAACTTCCGTAATACCGAAGACC

Palindromic sequences found at coordinates 65-68 e 72-75(Sequence:   GAAG) (SCORE: 7)
Palindromic sequences found at coordinates 115-118 e 124-127(Sequence:   GCTG) (SCORE: 9)


PREDICTED REGION NUMBER 75 (STRAND POSITIVE) 

Genomic sequence of putative RUT site (Coordinates:  29942-30020, c/g = 1.3529411764705883 ):      TCTCTTCTTACCTGAAACGCCATAACATCGTGGCGATTGCCGATATCGATACCCGTAAGCTGACGCGTTTACTGCGCG

The 150 nt long genomic region immediately downstream is AGAAAGGCGCACAGAATGGCTGCATTATCGCGGGCGATAACCCGGATGCGGCGCTGGCGTTAGAAAAAGCCCGCGCGTTCCCAGGTCTGAATGGCATGGATCTGGCAAAAGAAGTGACCACCGCAGAAGCCTATAGCTGGACACAAGGGA

Palindromic sequences found at coordinates 14-17 e 22-25(Sequence:   AATG) (SCORE: 8)
Palindromic sequences found at coordinates 25-28 e 35-38(Sequence:   TATC) (PAUSE-CONSENSUS PRESENT) (SCORE: 10)
Palindromic sequences found at coordinates 26-29 e 34-37(Sequence:   ATCG) (SCORE: 8)
Palindromic sequences found at coordinates 30-33 e 40-43(Sequence:   CGGG) (PAUSE-CONSENSUS PRESENT) (SCORE: 12)
Palindromic sequences found at coordinates 24-28 e 35-39(Sequence:   TTATC) (PAUSE-CONSENSUS PRESENT) (SCORE: 11)
Palindromic sequences found at coordinates 25-29 e 34-38(Sequence:   TATCG) (PAUSE-CONSENSUS PRESENT) (SCORE: 12)
Palindromic sequences found at coordinates 24-29 e 34-39(Sequence:   TTATCG) (PAUSE-CONSENSUS PRESENT) (SCORE: 12)

PAUSE-CONSENSUS present at coordinate 32-44

PAUSE-CONSENSUS present at coordinate 48-60


PREDICTED REGION NUMBER 76 (STRAND POSITIVE) 

Genomic sequence of putative RUT site (Coordinates:  30333-30411, c/g = 1.6111111111111112 ):      GCTGAAAATGAATCCAGACGGCATCTTCCTCTCCAACGGTCCTGGCGACCCGGCCCCGTGCGATTACGCCATTACCGC

The 150 nt long genomic region immediately downstream is CATCCAGAAATTCCTCGAAACCGATATTCCGGTATTCGGCATCTGTCTCGGTCATCAGCTGCTGGCGCTGGCGAGCGGTGCGAAGACTGTCAAAATGAAATTTGGTCACCACGGCGGCAACCATCCGGTTAAAGATGTGGAGAAAAACGT

Palindromic sequences found at coordinates 55-58 e 66-69(Sequence:   CAGC) (SCORE: 10)
Palindromic sequences found at coordinates 65-68 e 73-76(Sequence:   CGCT) (SCORE: 11)
Palindromic sequences found at coordinates 90-93 e 100-103(Sequence:   CAAA) (SCORE: 8)
Palindromic sequences found at coordinates 92-95 e 99-102(Sequence:   AAAT) (SCORE: 9)
Palindromic sequences found at coordinates 118-121 e 126-129(Sequence:   AACC) (PAUSE-CONSENSUS PRESENT) (SCORE: 12)

PAUSE-CONSENSUS present at coordinate 49-61

PAUSE-CONSENSUS present at coordinate 54-66


PREDICTED REGION NUMBER 77 (STRAND POSITIVE) 

Genomic sequence of putative RUT site (Coordinates:  30605-30683, c/g = 1.6 ):      CAACATTACCTGCAAACCTGCGTGTCACGCATAAATCCCTGTTCGACGGTACGTTACAGGGCATTCATCGCACCGATA

The 150 nt long genomic region immediately downstream is AACCGGCATTCAGCTTCCAGGGGCACCCTGAAGCCAGCCCTGGTCCACACGACGCCGCGCCGTTGTTCGACCACTTTATCGAGTTAATTGAGCAGTACCGTAAAACCGCTAAGTAATCAGGAGTAAAAGAGCCATGCCAAAACGTACAGA

Palindromic sequences found at coordinates 17-20 e 26-29(Sequence:   CAGG) (SCORE: 11)
Palindromic sequences found at coordinates 18-21 e 25-28(Sequence:   AGGG) (SCORE: 11)
Palindromic sequences found at coordinates 17-21 e 25-29(Sequence:   CAGGG) (SCORE: 12)


PREDICTED REGION NUMBER 78 (STRAND POSITIVE) 

Genomic sequence of putative RUT site (Coordinates:  31257-31335, c/g = 1.1904761904761905 ):      ATCGCACACACGATGGAAGAAGCGCTGGCGGTTGCCGCTGACGTGGGCTTCCCGTGCATTATTCGCCCATCCTTTACC

The 150 nt long genomic region immediately downstream is ATGGGCGGTAGCGGCGGCGGTATCGCTTATAACCGTGAAGAGTTTGAAGAAATTTGCGCCCGCGGTCTGGATCTCTCTCCGACCAAAGAGTTGCTGATTGATGAGTCGCTGATCGGCTGGAAAGAGTACGAGATGGAAGTGGTGCGTGAT


PAUSE-CONSENSUS present at coordinate 118-130

PAUSE-CONSENSUS present at coordinate 4-16


PREDICTED REGION NUMBER 79 (STRAND POSITIVE) 

Genomic sequence of putative RUT site (Coordinates:  31499-31577, c/g = 1.75 ):      CATCATCGTCTGCTCTATCGAAAACTTCGATGCGATGGGCATCCACACCGGTGACTCCATCACTGTCGCGCCAGCCCA

The 150 nt long genomic region immediately downstream is AACGCTGACCGACAAAGAATATCAAATCATGCGTAACGCCTCGATGGCGGTGCTGCGTGAAATCGGCGTTGAAACCGGTGGTTCCAACGTTCAGTTTGCGGTGAACCCGAAAAACGGTCGTCTGATTGTTATCGAAATGAACCCACGCGT

Palindromic sequences found at coordinates 36-39 e 45-48(Sequence:   CGCC) (SCORE: 11)
Palindromic sequences found at coordinates 72-75 e 79-82(Sequence:   AACC) (SCORE: 9)

PAUSE-CONSENSUS present at coordinate 45-57


PREDICTED REGION NUMBER 80 (STRAND POSITIVE) 

Genomic sequence of putative RUT site (Coordinates:  31828-31906, c/g = 1.7333333333333334 ):      ACATCACTGGCGGACGTACTCCGGCCTCCTTCGAGCCGTCCATCGACTATGTGGTTACTAAAATTCCTCGCTTCAACT

The 150 nt long genomic region immediately downstream is TCGAAAAATTCGCCGGTGCTAACGACCGTCTGACCACTCAGATGAAATCGGTTGGCGAAGTGATGGCGATTGGTCGCACGCAGCAGGAATCCCTGCAAAAAGCGCTGCGCGGCCTGGAAGTCGGTGCGACTGGATTCGACCCGAAAGTGA

Palindromic sequences found at coordinates 1-4 e 8-11(Sequence:   CGAA) (SCORE: 9)
Palindromic sequences found at coordinates 13-16 e 24-27(Sequence:   CGGT) (SCORE: 10)
Palindromic sequences found at coordinates 28-31 e 38-41(Sequence:   TCTG) (SCORE: 8)
Palindromic sequences found at coordinates 29-32 e 37-40(Sequence:   CTGA) (SCORE: 9)
Palindromic sequences found at coordinates 65-68 e 73-76(Sequence:   GCGA) (PAUSE-CONSENSUS PRESENT) (SCORE: 14)
Palindromic sequences found at coordinates 82-85 e 92-95(Sequence:   GCAG) (SCORE: 10)
Palindromic sequences found at coordinates 83-86 e 91-94(Sequence:   CAGG) (SCORE: 11)
Palindromic sequences found at coordinates 118-121 e 127-130(Sequence:   AGTC) (SCORE: 9)
Palindromic sequences found at coordinates 119-122 e 126-129(Sequence:   GTCG) (SCORE: 11)
Palindromic sequences found at coordinates 134-137 e 141-144(Sequence:   TTCG) (PAUSE-CONSENSUS PRESENT) (SCORE: 12)
Palindromic sequences found at coordinates 28-32 e 37-41(Sequence:   TCTGA) (SCORE: 10)
Palindromic sequences found at coordinates 82-86 e 91-95(Sequence:   GCAGG) (SCORE: 12)
Palindromic sequences found at coordinates 118-122 e 126-130(Sequence:   AGTCG) (SCORE: 10)

PAUSE-CONSENSUS present at coordinate 53-65

PAUSE-CONSENSUS present at coordinate 66-78


PREDICTED REGION NUMBER 81 (STRAND POSITIVE) 

Genomic sequence of putative RUT site (Coordinates:  32057-32135, c/g = 1.0476190476190477 ):      CCTGGATGACCCGGAAGCGTTAACCAAAATCCGTCGCGAACTGAAAGACGCAGGCGCAGATCGTATCTGGTACATCGC

The 150 nt long genomic region immediately downstream is CGATGCGTTCCGTGCGGGCCTGTCTGTGGACGGCGTCTTCAACCTGACCAACATTGACCGCTGGTTCCTGGTACAGATTGAAGAGCTGGTGCGTCTGGAAGAGAAAGTGGCGGAAGTGGGCATCACTGGCCTGAACGCTGACTTCCTGCG

Palindromic sequences found at coordinates 114-117 e 123-126(Sequence:   AGTG) (SCORE: 7)

PAUSE-CONSENSUS present at coordinate 16-28


PREDICTED REGION NUMBER 82 (STRAND POSITIVE) 

Genomic sequence of putative RUT site (Coordinates:  32377-32455, c/g = 1.4444444444444444 ):      ACCTGCACCCGGTTTATAAGCGCGTGGATACCTGTGCGGCAGAGTTCGCCACCGACACCGCTTACATGTACTCCACTT

The 150 nt long genomic region immediately downstream is ATGAAGAAGAGTGCGAAGCGAATCCGTCTACCGACCGTGAAAAAATCATGGTGCTTGGCGGCGGCCCGAACCGTATCGGTCAGGGTATCGAATTCGACTACTGTTGCGTACACGCCTCGCTGGCGCTGCGCGAAGACGGTTACGAAACCA

Palindromic sequences found at coordinates 65-68 e 75-78(Sequence:   CCGA) (SCORE: 9)
Palindromic sequences found at coordinates 69-72 e 76-79(Sequence:   ACCG) (SCORE: 10)
Palindromic sequences found at coordinates 112-115 e 121-124(Sequence:   CGCC) (SCORE: 10)
Palindromic sequences found at coordinates 137-140 e 145-148(Sequence:   GGTT) (SCORE: 8)

PAUSE-CONSENSUS present at coordinate 56-68


PREDICTED REGION NUMBER 83 (STRAND POSITIVE) 

Genomic sequence of putative RUT site (Coordinates:  32605-32683, c/g = 2.0 ):      TTATGGTTAACTGTAACCCGGAAACCGTCTCCACCGACTACGACACTTCCGACCGCCTCTACTTCGAGCCGGTAACTC

The 150 nt long genomic region immediately downstream is TGGAAGATGTGCTGGAAATCGTGCGTATCGAGAAGCCGAAAGGCGTTATCGTCCAGTACGGCGGTCAGACCCCGCTGAAACTGGCGCGCGCGCTGGAAGCTGCTGGCGTACCGGTTATCGGCACCAGCCCGGATGCTATCGACCGTGCAG

Palindromic sequences found at coordinates 60-63 e 71-74(Sequence:   GCGG) (PAUSE-CONSENSUS PRESENT) (SCORE: 13)
Palindromic sequences found at coordinates 64-67 e 74-77(Sequence:   TCAG) (PAUSE-CONSENSUS PRESENT) (SCORE: 11)

PAUSE-CONSENSUS present at coordinate 13-25

PAUSE-CONSENSUS present at coordinate 37-49

PAUSE-CONSENSUS present at coordinate 45-57


PREDICTED REGION NUMBER 84 (STRAND POSITIVE) 

Genomic sequence of putative RUT site (Coordinates:  33014-33092, c/g = 1.1818181818181819 ):      CCTGCGTCGCTACTTCCAGACGGCGGTCAGCGTGTCTAACGATGCGCCAGTGTTGCTGGACCACTTCCTCGATGACGC

The 150 nt long genomic region immediately downstream is GGTAGAAGTTGACGTGGATGCCATCTGCGACGGCGAAATGGTGCTGATTGGCGGCATCATGGAGCATATTGAGCAGGCGGGCGTGCACTCCGGTGACTCCGCATGTTCTCTGCCAGCCTACACCTTAAGTCAGGAAATTCAGGATGTGAT

Palindromic sequences found at coordinates 44-47 e 55-58(Sequence:   TGAT) (PAUSE-CONSENSUS PRESENT) (SCORE: 9)

PAUSE-CONSENSUS present at coordinate 15-27

PAUSE-CONSENSUS present at coordinate 4-16

PAUSE-CONSENSUS present at coordinate 6-18


PREDICTED REGION NUMBER 85 (STRAND POSITIVE) 

Genomic sequence of putative RUT site (Coordinates:  33317-33395, c/g = 1.4210526315789473 ):      CAACGAAGTCTACCTGATTGAAGTTAACCCGCGTGCGGCGCGTACCGTTCCGTTCGTCTCCAAAGCCACCGGCGTACC

The 150 nt long genomic region immediately downstream is GCTGGCAAAAGTGGCGGCGCGCGTGATGGCTGGCAAATCGCTGGCTGAGCAGGGCGTAACCAAAGAAGTTATCCCGCCGTACTACTCGGTGAAAGAAGTGGTGCTGCCGTTCAATAAATTCCCGGGCGTTGACCCGCTGTTAGGGCCAGA

Palindromic sequences found at coordinates 56-59 e 67-70(Sequence:   TAAC) (SCORE: 7)
Palindromic sequences found at coordinates 122-125 e 132-135(Sequence:   CGGG) (PAUSE-CONSENSUS PRESENT) (SCORE: 12)

PAUSE-CONSENSUS present at coordinate 31-43

PAUSE-CONSENSUS present at coordinate 81-93


PREDICTED REGION NUMBER 86 (STRAND POSITIVE) 

Genomic sequence of putative RUT site (Coordinates:  33806-33884, c/g = 1.7333333333333334 ):      CCGTCCGCACATTCAGGACCGTATCAAGAATGGCGAATATACCTACATCATCAACACCACCTCAGGCCGTCGTGCGAT

The 150 nt long genomic region immediately downstream is TGAAGACTCCCGCGTGATTCGTCGCAGTGCGCTGCAATATAAAGTGCATTACGACACCACCCTGAACGGCGGCTTTGCCACCGCGATGGCGCTGAATGCCGATGCGACTGAAAAAGTAATTTCGGTGCAGGAAATGCACGCACAGATCAA

Palindromic sequences found at coordinates 23-26 e 31-34(Sequence:   GCAG) (SCORE: 11)
Palindromic sequences found at coordinates 76-79 e 86-89(Sequence:   GCCA) (SCORE: 10)
Palindromic sequences found at coordinates 109-112 e 119-122(Sequence:   GAAA) (SCORE: 8)
Palindromic sequences found at coordinates 119-122 e 130-133(Sequence:   TTTC) (SCORE: 8)
Palindromic sequences found at coordinates 124-127 e 135-138(Sequence:   GTGC) (SCORE: 10)
Palindromic sequences found at coordinates 125-128 e 134-137(Sequence:   TGCA) (SCORE: 9)
Palindromic sequences found at coordinates 118-122 e 130-134(Sequence:   ATTTC) (SCORE: 9)
Palindromic sequences found at coordinates 124-128 e 134-138(Sequence:   GTGCA) (SCORE: 10)


PREDICTED REGION NUMBER 87 (STRAND POSITIVE) 

Genomic sequence of putative RUT site (Coordinates:  34559-34637, c/g = 1.0952380952380953 ):      CGCGCGCCTGCGCAATAACAGTCGGGAAAAATTAGTCGGTGTAAGAAAGACGCCGCGTATTCCTGCCGTTCCGCTCAC

The 150 nt long genomic region immediately downstream is GGAACTTAACCGCGAGCAGAAGTGGCAGATGATGTTGTCAAAGAGTATGCGTCGTTAATTTTATCTCGTTGATACCGGGCGTCCTGCTTGCCAGATGCGATGTTGTAGCATCTTATCCAGCAACCAGGTCGCATCCGGCAAGATCACCGT

Palindromic sequences found at coordinates 61-64 e 70-73(Sequence:   TATC) (SCORE: 7)
Palindromic sequences found at coordinates 98-101 e 108-111(Sequence:   GATG) (SCORE: 6)

PAUSE-CONSENSUS present at coordinate 0-12


PREDICTED REGION NUMBER 88 (STRAND POSITIVE) 

Genomic sequence of putative RUT site (Coordinates:  34794-34872, c/g = 1.411764705882353 ):      TCACATCCGTCGTCCCCTGCAAACGGGGGCGATTTTCCTCCATTTGCCTCAGTGGCTGCGTTTCATGTAACGATACAT

The 150 nt long genomic region immediately downstream is GACAGCGCCCGACAAGATCCTGATACTCTTTGGTATTCAACCGTTTCCAGTGTAACTCGTCGTCACTAACATTGCGTACAGCGCGGGCTGGCGTACCCATCAACAACTGGCGTTTCTCGCCGCGAAAGCCCGCTTTGACAAAGCTCATGG

Palindromic sequences found at coordinates 22-25 e 32-35(Sequence:   ATAC) (SCORE: 7)
Palindromic sequences found at coordinates 78-81 e 86-89(Sequence:   CAGC) (SCORE: 10)
Palindromic sequences found at coordinates 108-111 e 117-120(Sequence:   GGCG) (SCORE: 10)
Palindromic sequences found at coordinates 112-115 e 123-126(Sequence:   TTTC) (SCORE: 7)
Palindromic sequences found at coordinates 124-127 e 132-135(Sequence:   AAAG) (SCORE: 8)
Palindromic sequences found at coordinates 131-134 e 140-143(Sequence:   GCTT) (SCORE: 8)
Palindromic sequences found at coordinates 132-135 e 139-142(Sequence:   CTTT) (SCORE: 8)
Palindromic sequences found at coordinates 131-135 e 139-143(Sequence:   GCTTT) (SCORE: 9)

PAUSE-CONSENSUS present at coordinate 31-43


PREDICTED REGION NUMBER 89 (STRAND POSITIVE) 

Genomic sequence of putative RUT site (Coordinates:  35033-35111, c/g = 3.1 ):      CTCTCTTCGCCAATGACCGCGCCATCCATAATCACGCTGTTCATCCCGACCAATGCATCGCGACCAATCAAACAACCA

The 150 nt long genomic region immediately downstream is TGCAGGATCGCTCCGTGCCCGATATGGCCGTTTTCCCCAACGATAGTGTCAGTGTCGCAGTAGCCATGCATAATGCAGCCATCCTGAATATTGGCTCCCGCTTGCACGATCAACCGCCCGTAGTCACCACGCAGTGAGGCGAGTGGGCCG

Palindromic sequences found at coordinates 28-31 e 38-41(Sequence:   CGTT) (SCORE: 9)
Palindromic sequences found at coordinates 66-69 e 73-76(Sequence:   TGCA) (SCORE: 10)
Palindromic sequences found at coordinates 123-126 e 133-136(Sequence:   TCAC) (SCORE: 9)

PAUSE-CONSENSUS present at coordinate 92-104


PREDICTED REGION NUMBER 90 (STRAND POSITIVE) 

Genomic sequence of putative RUT site (Coordinates:  35274-35352, c/g = 1.588235294117647 ):      CTCCCACAATCACATCGCCAATCAAGACGGCACTGGGATGGACAAACGCCGTCGGGTGAACCACCGGAATTAACCCCT

The 150 nt long genomic region immediately downstream is CAAAGGCGTAATAGCTCACGGTTGTTAACGTCCTTTCCACACCGGATCGCGCTTCTCGGCAAACGCCAGCGGCCCTTCAATGGCATCTTCCGAATGCAGAACCGATGGATAGTGTTTCAACACGCCGCTGCGAATATAGCGATACGCTTC

Palindromic sequences found at coordinates 82-85 e 93-96(Sequence:   GCAT) (SCORE: 8)
Palindromic sequences found at coordinates 111-114 e 119-122(Sequence:   GTGT) (SCORE: 9)
Palindromic sequences found at coordinates 137-140 e 144-147(Sequence:   AGCG) (SCORE: 11)

PAUSE-CONSENSUS present at coordinate 70-82


PREDICTED REGION NUMBER 91 (STRAND POSITIVE) 

Genomic sequence of putative RUT site (Coordinates:  35570-35648, c/g = 1.5555555555555556 ):      TAACCAGCTGCTGAGCCAGTTCGCGGGCGTTATCCATCAGTTCCGCCTGGCTAACCACGCGGTTGACTATCCCCCAAC

The 150 nt long genomic region immediately downstream is GCAGCGCCTCTTCTGCGCCCATTCGTCTGCCGGTCATCACCATTTCATTGACGATGGCAGGCGGCAGGATCTTCGGCAGACGCAGCACACCGCCGCTGTCAGGAACGATGCCCAGTTTGGCTTCCGGCAGGGCGAAGCTGGCGTTATCGG

Palindromic sequences found at coordinates 3-6 e 14-17(Sequence:   GCGC) (SCORE: 10)
Palindromic sequences found at coordinates 27-30 e 37-40(Sequence:   TGCC) (SCORE: 10)
Palindromic sequences found at coordinates 28-31 e 35-38(Sequence:   GCCG) (SCORE: 11)
Palindromic sequences found at coordinates 26-30 e 37-41(Sequence:   CTGCC) (SCORE: 11)
Palindromic sequences found at coordinates 27-31 e 35-39(Sequence:   TGCCG) (SCORE: 12)
Palindromic sequences found at coordinates 26-31 e 35-40(Sequence:   CTGCCG) (SCORE: 12)


PREDICTED REGION NUMBER 92 (STRAND POSITIVE) 

Genomic sequence of putative RUT site (Coordinates:  35798-35876, c/g = 1.6875 ):      CACAAACAATAAAATCTGCCGCCAGCGCCAGTTCAAAGCCGCCGCCAAAGGCATAGCCGTTCACAGCTGCGATAACCG

The 150 nt long genomic region immediately downstream is GTTTGTCGAGATTGAAAATTTCGGTTAATCCCGCAAAACCACCCGGACCAAAGTCAGCATCCGGTGCTTCGCCTTCTGCTGCCGCTTTTAAATCCCAGCCCGCGGAAAAGAACTTCTCTCCGGCACCGGTAATAATGGCGACACGTAATT

Palindromic sequences found at coordinates 55-58 e 64-67(Sequence:   AGCA) (SCORE: 9)


PREDICTED REGION NUMBER 93 (STRAND POSITIVE) 

Genomic sequence of putative RUT site (Coordinates:  36043-36121, c/g = 1.1428571428571428 ):      TTTAGAAATACTTCGCCCATTTCAAAGCTGGTTTTTGCATCAATAGCATTCGCTTTTGGACGATCAAGGGTAATTTCC

The 150 nt long genomic region immediately downstream is AGAATTGATCCATTGCGGGTCAGATGTAATGATTCACTCATTCCTTTTCTCCATTTTTGCTTTTTCAGGGACGACAACATCCCTGCAAAAAATGCATATTGTTTTAGAGTGTGATTATTAGCTGGCAGGGTAGTTCCCTGCTGTTTCATT

Palindromic sequences found at coordinates 27-30 e 34-37(Sequence:   AATG) (SCORE: 7)
Palindromic sequences found at coordinates 28-31 e 37-40(Sequence:   ATGA) (SCORE: 7)
Palindromic sequences found at coordinates 83-86 e 92-95(Sequence:   TGCA) (SCORE: 7)
Palindromic sequences found at coordinates 125-128 e 136-139(Sequence:   CAGG) (PAUSE-CONSENSUS PRESENT) (SCORE: 11)
Palindromic sequences found at coordinates 126-129 e 135-138(Sequence:   AGGG) (PAUSE-CONSENSUS PRESENT) (SCORE: 12)
Palindromic sequences found at coordinates 27-31 e 37-41(Sequence:   AATGA) (SCORE: 8)
Palindromic sequences found at coordinates 124-128 e 136-140(Sequence:   GCAGG) (PAUSE-CONSENSUS PRESENT) (SCORE: 12)
Palindromic sequences found at coordinates 125-129 e 135-139(Sequence:   CAGGG) (PAUSE-CONSENSUS PRESENT) (SCORE: 13)
Palindromic sequences found at coordinates 124-129 e 135-140(Sequence:   GCAGGG) (PAUSE-CONSENSUS PRESENT) (SCORE: 13)

PAUSE-CONSENSUS present at coordinate 128-140


PREDICTED REGION NUMBER 94 (STRAND POSITIVE) 

Genomic sequence of putative RUT site (Coordinates:  36756-36834, c/g = 1.6111111111111112 ):      ATCGTCGCGGATCTCCGCTTCGTAGCAAAACCCCACCCGACCAATCGACGGCCAGCGTCGTTTATCGCCAGGACGATC

The 150 nt long genomic region immediately downstream is GCCGATAATGCCCACAATGGTTTCCGTCATCCCATAAGACGTCAGCAAGCGAACGCCGAAGCGTTCACAAAACGCATCTTTTTCCTGCTCCGACAAGTTGAGATAAAACATCACTTCCCGCAGGCGGTGTTGCTGATCGTTCGCTGAAGG

Palindromic sequences found at coordinates 51-54 e 61-64(Sequence:   AACG) (SCORE: 8)
Palindromic sequences found at coordinates 52-55 e 60-63(Sequence:   ACGC) (SCORE: 11)
Palindromic sequences found at coordinates 60-63 e 71-74(Sequence:   GCGT) (SCORE: 10)
Palindromic sequences found at coordinates 61-64 e 70-73(Sequence:   CGTT) (SCORE: 9)
Palindromic sequences found at coordinates 68-71 e 79-82(Sequence:   AAAA) (SCORE: 8)
Palindromic sequences found at coordinates 50-54 e 61-65(Sequence:   GAACG) (SCORE: 9)
Palindromic sequences found at coordinates 51-55 e 60-64(Sequence:   AACGC) (SCORE: 10)
Palindromic sequences found at coordinates 60-64 e 70-74(Sequence:   GCGTT) (SCORE: 10)
Palindromic sequences found at coordinates 50-55 e 60-65(Sequence:   GAACGC) (SCORE: 11)


PREDICTED REGION NUMBER 95 (STRAND POSITIVE) 

Genomic sequence of putative RUT site (Coordinates:  36987-37065, c/g = 1.2222222222222223 ):      CTGTACCATCAACGTACGGATCATCATCGGAATACATTCGGTAACGGTGGCGCGGTACTTCTGTACCTGTCCCCAGAA

The 150 nt long genomic region immediately downstream is GGCGCGGGCGCTGTATTTCTCGACCAGCACAAAGGTGGCCCCGGCAGAAAACGCCGCCATCGCCGCAGTACACTGGCAATCGATATGAAACGCAGGCATTACCGTCAGGTAGACGTCATCGTCACGCAGTGCACACTGCCAGGCGGAGTA

Palindromic sequences found at coordinates 41-44 e 52-55(Sequence:   CGGC) (SCORE: 8)
Palindromic sequences found at coordinates 99-102 e 107-110(Sequence:   TACC) (SCORE: 7)
Palindromic sequences found at coordinates 102-105 e 111-114(Sequence:   CGTC) (SCORE: 9)
Palindromic sequences found at coordinates 111-114 e 119-122(Sequence:   GACG) (SCORE: 9)
Palindromic sequences found at coordinates 125-128 e 135-138(Sequence:   GCAG) (SCORE: 8)
Palindromic sequences found at coordinates 126-129 e 134-137(Sequence:   CAGT) (SCORE: 7)
Palindromic sequences found at coordinates 125-129 e 134-138(Sequence:   GCAGT) (SCORE: 8)


PREDICTED REGION NUMBER 96 (STRAND POSITIVE) 

Genomic sequence of putative RUT site (Coordinates:  37506-37584, c/g = 1.5 ):      TTGCAGGATCCACGCGCTTTCCTCGCACAACAGGCGGGCGTTAATCGGCACCATAATCGCGCCAATTTTTGCCAGCCC

The 150 nt long genomic region immediately downstream is GAACCAGCAAAAGATAAATTCCGGGCAGTTGTCGAGATGTAGTGCAACCTTGTCGCCTTTGCGAATCCCCAGCGTATAAAACAGGTTTGCCGTGCGGTTAATCTCCTGATTTAACTCAAGATAACTATACCGGTTAACGACTCCGCCGCT

Palindromic sequences found at coordinates 52-55 e 60-63(Sequence:   TCGC) (SCORE: 10)
Palindromic sequences found at coordinates 99-102 e 107-110(Sequence:   AATC) (SCORE: 8)
Palindromic sequences found at coordinates 121-124 e 132-135(Sequence:   TAAC) (SCORE: 7)

PAUSE-CONSENSUS present at coordinate 22-34


PREDICTED REGION NUMBER 97 (STRAND POSITIVE) 

Genomic sequence of putative RUT site (Coordinates:  37761-37839, c/g = 1.8461538461538463 ):      ACCGTAAACGTCCGCAAGATCGTCCCACATTTGACGTAGATGTTGTCCGCCAATGATATCCATTGCACCTCTATCCAT

The 150 nt long genomic region immediately downstream is TTTTGTTCGTTTGTTATTGGGCGGGCGCTAGTCAGGCAAGCCGACTGACGCCACGCGTTTAGTCCTCAACTTTGGCCAGACCTTTGCTGACCAACTCCTGAATGTCGTTTTCGCTGTAGCCGATATTTTTCAAAATGGCAGCCGTGTCCA

Palindromic sequences found at coordinates 47-50 e 54-57(Sequence:   ACGC) (SCORE: 11)
Palindromic sequences found at coordinates 124-127 e 132-135(Sequence:   ATTT) (SCORE: 9)


PREDICTED REGION NUMBER 98 (STRAND POSITIVE) 

Genomic sequence of putative RUT site (Coordinates:  38055-38133, c/g = 1.1578947368421053 ):      GCCCTTTGCAGGTGCGACCATCCATCGTTTGCCACTGAGTGATTGATTCGCGAGCCACATACTGTGGATTGCTTTCCA

The 150 nt long genomic region immediately downstream is GTTCCGGTACGGTCAGCACTTTGGCGCAGGCGATATTCAGTTCAGCAAAGCGTTCTTTTACTTCCGCGATGGTATGTGTCGCCAGCCAGGCATCGAGTTTCTCTTCAACCAGTGGGCCGTAAGGGCATTCGATACGGTGGATAAGCTGAG

Palindromic sequences found at coordinates 46-49 e 54-57(Sequence:   AAAG) (SCORE: 7)


PREDICTED REGION NUMBER 99 (STRAND POSITIVE) 

Genomic sequence of putative RUT site (Coordinates:  38338-38416, c/g = 1.5625 ):      GCACTCTTCAATTTGGGTAATGCCCACCAGTTCCATCACGATGTAGCCGTCGGCACATTTATACAGACCGCAACCGGC

The 150 nt long genomic region immediately downstream is GTAGTAGGGATCTTTACCTTTGCTCATGCGCGGGCACATTTCGCCGCCGTTGAAGTAATCCATCATGAAGTACTGGCCCATACGCAGCATCACTTCATACATGGCGATGTCGATACTTTCGCCTTTACCGGTTTCACGCACTTTATGCAG

Palindromic sequences found at coordinates 98-101 e 106-109(Sequence:   ACAT) (SCORE: 9)

PAUSE-CONSENSUS present at coordinate 31-43


PREDICTED REGION NUMBER 100 (STRAND POSITIVE) 

Genomic sequence of putative RUT site (Coordinates:  38716-38794, c/g = 1.15 ):      CTCCTCGGTGCCGTACTGACCAAAACCGGACAGGTGAGCGATAACCAGTTTCGGGTTGTGCTGCCACAGTACTTCATC

The 150 nt long genomic region immediately downstream is GGTAATGCCACGACGGGCAAAGGCCGGACCTTTACTGGCTTCGATGAAGATATCGGTGGTTTCCATTAATTTCAGAAACGCTTCGCGGCCTTCATCTTTGAAAATATTTAACGACAGCGCGTGCAAATTGCGGCGGGAGAGTTGCGGGTA

Palindromic sequences found at coordinates 5-8 e 15-18(Sequence:   TGCC) (PAUSE-CONSENSUS PRESENT) (SCORE: 11)
Palindromic sequences found at coordinates 18-21 e 29-32(Sequence:   AAAG) (PAUSE-CONSENSUS PRESENT) (SCORE: 9)
Palindromic sequences found at coordinates 19-22 e 28-31(Sequence:   AAGG) (PAUSE-CONSENSUS PRESENT) (SCORE: 10)
Palindromic sequences found at coordinates 38-41 e 45-48(Sequence:   CTTC) (SCORE: 7)
Palindromic sequences found at coordinates 41-44 e 51-54(Sequence:   CGAT) (SCORE: 6)
Palindromic sequences found at coordinates 90-93 e 98-101(Sequence:   TTCA) (SCORE: 7)
Palindromic sequences found at coordinates 18-22 e 28-32(Sequence:   AAAGG) (PAUSE-CONSENSUS PRESENT) (SCORE: 11)

PAUSE-CONSENSUS present at coordinate 0-12

PAUSE-CONSENSUS present at coordinate 2-14

PAUSE-CONSENSUS present at coordinate 108-120


PREDICTED REGION NUMBER 101 (STRAND POSITIVE) 

Genomic sequence of putative RUT site (Coordinates:  38976-39054, c/g = 1.588235294117647 ):      CGACGTTCTCGATCCAGATAACTTCCGCGCCCCATTCTGCGAACATTTGCCCGGCAAACGGTCCGGCGATTTCGATAC

The 150 nt long genomic region immediately downstream is CGGAGAAGACAACGCGCAATCCGGCCAACGGCCCGAATTTCGGCATGGGTAGATGATCCATTATTTGCTCCTGAAAAATTTATGTAGCGCATGACTGCCGGATGCGGCGTAAACGCTTTATCCGGCCTACATTCGTGCTCCCGTAGGCCT

Palindromic sequences found at coordinates 32-35 e 39-42(Sequence:   CCGA) (SCORE: 11)
Palindromic sequences found at coordinates 96-99 e 104-107(Sequence:   GCCG) (SCORE: 11)
Palindromic sequences found at coordinates 109-112 e 116-119(Sequence:   TAAA) (SCORE: 9)

PAUSE-CONSENSUS present at coordinate 123-135


PREDICTED REGION NUMBER 102 (STRAND POSITIVE) 

Genomic sequence of putative RUT site (Coordinates:  39257-39335, c/g = 1.5789473684210527 ):      TCAGCACCGCACGACCCAGCGTCAGGATCTGCATTTCGTCAGATCCCCCGGAGACGCGGTCTACACGCAGATCACGCC

The 150 nt long genomic region immediately downstream is AGAAGCGGCTGATGCGGTGGTTGCCCGCAATCCCGACACCGCCCAGCACCTGCATTGCGCTATCCACAACTTCAAATGCCGCATTGGCGCAGAAGTATTTGCACATCGCTGCATCGCCAGAGGTGATGGTGCCGTTGTCTGCTTTCCACG

Palindromic sequences found at coordinates 74-77 e 81-84(Sequence:   AATG) (SCORE: 9)
Palindromic sequences found at coordinates 99-102 e 109-112(Sequence:   TGCA) (SCORE: 8)
Palindromic sequences found at coordinates 12-16 e 24-28(Sequence:   TGCGG) (PAUSE-CONSENSUS PRESENT) (SCORE: 14)

PAUSE-CONSENSUS present at coordinate 15-27


PREDICTED REGION NUMBER 103 (STRAND POSITIVE) 

Genomic sequence of putative RUT site (Coordinates:  39561-39639, c/g = 1.5263157894736843 ):      ACGACCAATAGCCTCGCCAAACTGCACGCGCTGATTGGCGTAGCGCGCCGCATCTTCAAAGGCGCACATCGCCGTACC

The 150 nt long genomic region immediately downstream is GTAGTTGGTGAGGGCTACCAGGAAACGTTCATGGTCGAACTCTTCTTTGACGCGGTTAAAGCCGTTACCTTCCCGACCGAACATGTCTTTCTCGTCCAGTTCCACGTCGTCAAAGGTGATTTCACAGCAGCTATCCATACGCAGACCGAG

Palindromic sequences found at coordinates 5-8 e 16-19(Sequence:   TGGT) (SCORE: 8)
Palindromic sequences found at coordinates 26-29 e 36-39(Sequence:   GTTC) (SCORE: 8)


PREDICTED REGION NUMBER 104 (STRAND POSITIVE) 

Genomic sequence of putative RUT site (Coordinates:  39971-40049, c/g = 1.3333333333333333 ):      TCGTTTTCAGGCTACCCACGTCGGAGCCCGCGCCCGGTTCGGTAATCGCTGAGTTCCACATCTGCTTACCGGTGCCGC

The 150 nt long genomic region immediately downstream is GGAAAGCCATAATTTTGTCGATCTGCTCTTGTGTGCCTTCGCGCAGGAAGGTGTTGAACCCGCCCGGCAACTGGTACAGCACATAGGTTGGTGCCCCCAGACGTCCCAGCTCCATCCACACGGCGGCGAGAGTAACAAACCCCGCGTCCA

Palindromic sequences found at coordinates 36-39 e 46-49(Sequence:   CTTC) (SCORE: 7)
Palindromic sequences found at coordinates 35-39 e 46-50(Sequence:   CCTTC) (SCORE: 8)


PREDICTED REGION NUMBER 105 (STRAND POSITIVE) 

Genomic sequence of putative RUT site (Coordinates:  40291-40369, c/g = 1.5294117647058822 ):      CACTCGGCAAAATAGGCCTCCCAGTTTTCGCTGGCCATCAGTTCGCGGATACCGGCGACAAACAGTTCCTGCTCATCA

The 150 nt long genomic region immediately downstream is TTTAAATTAAAATCCATCTTTCAACCTCTTGATATTTTGGGGGTTAATTAATCTTTCCAGTTCTGTTTCGCGTCTTTAATAAAGGAGAGCGTCACCATAATGTTGACGAAGAACAGCGGGCATCCTCCGGCGATAATGGCGGTTTGAATC

Palindromic sequences found at coordinates 0-3 e 7-10(Sequence:   TTTA) (SCORE: 9)
Palindromic sequences found at coordinates 73-76 e 80-83(Sequence:   CTTT) (SCORE: 9)
Palindromic sequences found at coordinates 100-103 e 111-114(Sequence:   TGTT) (SCORE: 8)

PAUSE-CONSENSUS present at coordinate 117-129


PREDICTED REGION NUMBER 106 (STRAND POSITIVE) 

Genomic sequence of putative RUT site (Coordinates:  40545-40623, c/g = 1.7142857142857142 ):      AACAATACCGATAATGCCAACCAGAATTGACCAACCGATACGCACCAGCAGAGGTGGTTCTTCACCATCGCGTACTTC

The 150 nt long genomic region immediately downstream is GCGGCAAGTGGACATCGCCAGGGTATAAGAGCAGGCGTTAACCAGCGTAACGGTGGCAATAAAGCAGAGGATGAAGAAGCCCCACATGGTGGCGGTGCTGAGTGGCAGAGCGGCCCAGGTTTCAATGATGGCGCGCGCCACACCGTACTG

Palindromic sequences found at coordinates 36-39 e 47-50(Sequence:   GTTA) (SCORE: 8)
Palindromic sequences found at coordinates 81-84 e 88-91(Sequence:   CCAC) (SCORE: 11)
Palindromic sequences found at coordinates 128-131 e 136-139(Sequence:   TGGC) (SCORE: 11)
Palindromic sequences found at coordinates 35-39 e 47-51(Sequence:   CGTTA) (SCORE: 9)


PREDICTED REGION NUMBER 107 (STRAND POSITIVE) 

Genomic sequence of putative RUT site (Coordinates:  40930-41008, c/g = 1.5625 ):      AAGATACTCATCTGGATAGCATAAATCACCCACCATGCCCAGTAGAACACGGTCCAGCCCTGCGGGAAGCCGCCTTTA

The 150 nt long genomic region immediately downstream is GCGATGGGATCGGTATAGAACAACATGCGCGGCAGATACATCAGCAACATCCCCACCGAATCGGTGAAGTAGTTCATGATGAAGCTGGCACCGCTGACAATGAACACCCAACCCAGCATCAGGAAGCTCAGGTAACTACGCACGTCACTG

Palindromic sequences found at coordinates 1-4 e 8-11(Sequence:   CGAT) (SCORE: 9)
Palindromic sequences found at coordinates 4-7 e 12-15(Sequence:   TGGG) (SCORE: 11)
Palindromic sequences found at coordinates 53-56 e 62-65(Sequence:   CACC) (SCORE: 11)
Palindromic sequences found at coordinates 54-57 e 61-64(Sequence:   ACCG) (SCORE: 11)
Palindromic sequences found at coordinates 64-67 e 72-75(Sequence:   TGAA) (SCORE: 9)
Palindromic sequences found at coordinates 72-75 e 79-82(Sequence:   TTCA) (SCORE: 9)
Palindromic sequences found at coordinates 53-57 e 61-65(Sequence:   CACCG) (SCORE: 12)


PREDICTED REGION NUMBER 108 (STRAND POSITIVE) 

Genomic sequence of putative RUT site (Coordinates:  41256-41334, c/g = 1.3888888888888888 ):      AATGCCAAACAACCATTGCATACACTCGGTCACCAGCGGCGTGGCAAGGCCCAGACTGGTACCCATCGCGAAGATCAA

The 150 nt long genomic region immediately downstream is GGCGACGAGATAGAAGTTGTCGACGATAGTGCCGAACAACCCTTTGGCGTGTTTTTCACCTACCAGCGGCACCAGTGTCGAGCTGGGGCGAATCACTTCCATTTTGCGGACAAAGAAGAAGTAAGCGAAGGCGACTGAAAGGAAGCTGTA

Palindromic sequences found at coordinates 71-74 e 82-85(Sequence:   CCAG) (SCORE: 9)
Palindromic sequences found at coordinates 102-105 e 110-113(Sequence:   TTTG) (SCORE: 8)


PREDICTED REGION NUMBER 109 (STRAND POSITIVE) 

Genomic sequence of putative RUT site (Coordinates:  41489-41567, c/g = 1.4736842105263157 ):      CCCACGGCAGAGGTCCCCAGTGGAACAAGCTGTAAGCCAGCCCCAACTCTTTCGCCCCTGTCGAGTTCGGTTCTAAGC

The 150 nt long genomic region immediately downstream is CAAACGGCGGGGTGGAGATGTAGTAGTAGATCTCAATCGATCCCCAGAACAGTACGGCAGCAGACGTACAGGAGGCGAACATCATAAAGATCCAACTGGCGGTGCTAAATTCTGGCGGTTCGTTACCTAAACGCTTTTTGGCATACGGGC

Palindromic sequences found at coordinates 28-31 e 38-41(Sequence:   GATC) (SCORE: 7)
Palindromic sequences found at coordinates 120-123 e 129-132(Sequence:   CGTT) (SCORE: 8)

PAUSE-CONSENSUS present at coordinate 8-20


PREDICTED REGION NUMBER 110 (STRAND POSITIVE) 

Genomic sequence of putative RUT site (Coordinates:  41717-41795, c/g = 3.111111111111111 ):      CAAACACCAGCCAGAACCAACCGAAAAGCATCACCACCATATACCATTCAAATGCCCATCCCCATACATTGGTGACGT

The 150 nt long genomic region immediately downstream is AACTGAATACAGCATTAATAACGACATTCGCTGCATCCAGATCTCTGACTGTAAGCCAACAAAGTATGCCGACGATTATTAACGGCGGAAAGAAAACCTTCGGTTCTATTCCCGTTTTTCTCTTTTCATTCTTCATGAGTTAATTCCACT

Palindromic sequences found at coordinates 94-97 e 101-104(Sequence:   AACC) (SCORE: 10)
Palindromic sequences found at coordinates 125-128 e 134-137(Sequence:   TCAT) (SCORE: 10)


PREDICTED REGION NUMBER 111 (STRAND POSITIVE) 

Genomic sequence of putative RUT site (Coordinates:  42778-42856, c/g = 1.05 ):      ATGCCCAGCAGGTTGGTCTGCTGGTGGGCGAAATCCTCAATATTCCGGCAGTTAACGGCGTCAGCAAAATTATCTCCC

The 150 nt long genomic region immediately downstream is TGACGGCAGATACCCTCACCGTTGAGCGCGAACTGGAAGATGAAACCGAAACCTTAAGCATTCCGCTGCCTGCGGTTGTTGCTGTTTCCACTGATATCAACTCCCCACAAATTCCTTCGATGAAAGCCATTCTCGGCGCGGCGAAAAAGC

Palindromic sequences found at coordinates 14-17 e 22-25(Sequence:   CTCA) (SCORE: 7)
Palindromic sequences found at coordinates 62-65 e 71-74(Sequence:   CCGC) (SCORE: 9)


PREDICTED REGION NUMBER 112 (STRAND POSITIVE) 

Genomic sequence of putative RUT site (Coordinates:  43219-43297, c/g = 1.6 ):      CGATACCCCTTCTCGTCTGCCGGAACTGATGAACGGTGCGCAGGCTTTAGCTAATCAAATCAACACCTTTGTCCTCAA

The 150 nt long genomic region immediately downstream is TGATGCCGACGGCGCACAGGCAATCCAGCTCGGCGCTAATCATGTCTGGAAATTAAACGGCAAACCGGACGATCGGATGATCGAAGATTACGCCGGTGTCATGGCTGACACTATTCGCCAGCACGGCGCAGACGGCCTGGTGCTGCTGCC

Palindromic sequences found at coordinates 69-72 e 79-82(Sequence:   CGAT) (SCORE: 8)
Palindromic sequences found at coordinates 70-73 e 78-81(Sequence:   GATC) (SCORE: 9)
Palindromic sequences found at coordinates 96-99 e 106-109(Sequence:   TGTC) (SCORE: 8)
Palindromic sequences found at coordinates 97-100 e 105-108(Sequence:   GTCA) (SCORE: 9)
Palindromic sequences found at coordinates 115-118 e 124-127(Sequence:   CGCC) (SCORE: 11)
Palindromic sequences found at coordinates 69-73 e 78-82(Sequence:   CGATC) (SCORE: 10)
Palindromic sequences found at coordinates 95-99 e 106-110(Sequence:   GTGTC) (SCORE: 9)
Palindromic sequences found at coordinates 96-100 e 105-109(Sequence:   TGTCA) (SCORE: 10)
Palindromic sequences found at coordinates 95-100 e 105-110(Sequence:   GTGTCA) (SCORE: 10)

PAUSE-CONSENSUS present at coordinate 47-59

PAUSE-CONSENSUS present at coordinate 74-86


PREDICTED REGION NUMBER 113 (STRAND POSITIVE) 

Genomic sequence of putative RUT site (Coordinates:  43594-43672, c/g = 1.2727272727272727 ):      ACGCATTGCCACGCCGTATGCGGTACTGACCATCAGCAGCGGCACGTTCGATGCGGCTCAGCCAGACGCGTCACGCAC

The 150 nt long genomic region immediately downstream is TGGCGAAACGCACACCGTGGAGTGGCAGGCTCCGGCTGTGGCGATTACCCGCACGGCAACCCAGGCGCGCCAGAGCAACAGCGTCGATCTCGACAAAGCCCGTCTGGTGGTCAGCGTCGGTCGCGGTATTGGCAGCAAAGAGAACATTGC

Palindromic sequences found at coordinates 18-21 e 29-32(Sequence:   GGAG) (SCORE: 9)
Palindromic sequences found at coordinates 82-85 e 90-93(Sequence:   GTCG) (SCORE: 10)

PAUSE-CONSENSUS present at coordinate 39-51


PREDICTED REGION NUMBER 114 (STRAND POSITIVE) 

Genomic sequence of putative RUT site (Coordinates:  43912-43990, c/g = 1.0476190476190477 ):      CTATGTCGGTATCTCCAACCTGATGCTGAAACCTGAACTGTACCTGGCGGTGGGGATCTCCGGGCAGATCCAGCACAT

The 150 nt long genomic region immediately downstream is GGTTGGCGCTAACGCGTCGCAAACCATTTTCGCCATCAATAAAGATAAAAATGCGCCGATCTTCCAGTACGCGGATTACGGCATTGTTGGCGACGCCGTGAAGATCCTTCCGGCGCTGACCGCAGCTTTAGCGCGTTGATCCACTCTGGC

Palindromic sequences found at coordinates 99-102 e 106-109(Sequence:   GAAG) (SCORE: 7)
Palindromic sequences found at coordinates 114-117 e 122-125(Sequence:   GCTG) (SCORE: 9)

PAUSE-CONSENSUS present at coordinate 4-16

PAUSE-CONSENSUS present at coordinate 72-84


PREDICTED REGION NUMBER 115 (STRAND POSITIVE) 

Genomic sequence of putative RUT site (Coordinates:  44280-44358, c/g = 1.1904761904761905 ):      CGAGCGTGGCAATTCCGCAGGTGCCAAGAACGTCACCGGCGGGCGTCTCTATGCCCACAGTCTGGAACACATTATTCC

The 150 nt long genomic region immediately downstream is TGGTTTCGCCGACTCCGCCCCCGTAGAACGCCTGATCACCCATGAAAAACTCGCGTTTATGACGGAAAAGTCAGCGATGACTATGGACTACTGCAATGGTGACGAAACCTCGCCATCCCAGCGTTCTTACTCCGTTTTGCGCAGTAAATT

Palindromic sequences found at coordinates 26-29 e 35-38(Sequence:   AACG) (SCORE: 7)
Palindromic sequences found at coordinates 46-49 e 54-57(Sequence:   AAAC) (SCORE: 7)
Palindromic sequences found at coordinates 59-62 e 69-72(Sequence:   TGAC) (SCORE: 6)
Palindromic sequences found at coordinates 68-71 e 78-81(Sequence:   AGTC) (SCORE: 6)
Palindromic sequences found at coordinates 69-72 e 77-80(Sequence:   GTCA) (SCORE: 7)
Palindromic sequences found at coordinates 68-72 e 77-81(Sequence:   AGTCA) (SCORE: 8)


PREDICTED REGION NUMBER 116 (STRAND POSITIVE) 

Genomic sequence of putative RUT site (Coordinates:  44804-44882, c/g = 1.25 ):      CTTGCCTGTTTGCGGGATCACCCACCGATGGCCTGATGGGCGGCGGCTTCCTTTATACCAATGAAAACACCCTGTCGC

The 150 nt long genomic region immediately downstream is TGGGGCTGGTTTGTGGTTTGCATCATCTGCATGACGCGAAAAAATCGGTGCCGCAAATGCTGGAAGATTTCAAACAGCATCCGGCCGTTGCACCGCTGATCGCGGGCGGCAAGCTGGTGGAATATTCCGCTCACGTAGTGCCGGAAGCAG

Palindromic sequences found at coordinates 18-21 e 27-30(Sequence:   TGCA) (SCORE: 7)
Palindromic sequences found at coordinates 22-25 e 30-33(Sequence:   TCAT) (SCORE: 7)
Palindromic sequences found at coordinates 92-95 e 101-104(Sequence:   CCGC) (SCORE: 9)

PAUSE-CONSENSUS present at coordinate 1-13

PAUSE-CONSENSUS present at coordinate 91-103


PREDICTED REGION NUMBER 117 (STRAND POSITIVE) 

Genomic sequence of putative RUT site (Coordinates:  45770-45848, c/g = 2.4 ):      CCGCACTGACTCTCATTGCAAAAAACAGGAATAACCATGCAACCGTCCAGAAACTTTGACGATCTCAAATTCTCCTCT

The 150 nt long genomic region immediately downstream is ATTCACCGCCGCATTTTGCTGTGGGGAAGCGGTGGTCCGTTTCTGGATGGTTATGTACTGGTAATGATTGGCGTGGCGCTGGAGCAACTGACGCCGGCGCTGAAACTGGACGCTGACTGGATTGGCTTGCTGGGCGCGGGAACGCTCGCC

Palindromic sequences found at coordinates 70-73 e 81-84(Sequence:   GCGT) (PAUSE-CONSENSUS PRESENT) (SCORE: 14)

PAUSE-CONSENSUS present at coordinate 22-34

PAUSE-CONSENSUS present at coordinate 14-26

PAUSE-CONSENSUS present at coordinate 9-21

PAUSE-CONSENSUS present at coordinate 26-38

PAUSE-CONSENSUS present at coordinate 13-25


PREDICTED REGION NUMBER 118 (STRAND POSITIVE) 

Genomic sequence of putative RUT site (Coordinates:  46114-46192, c/g = 1.3333333333333333 ):      TTCATCCCCCGTCGAACTGTTGGTGATGCGGGTACTTATCGGCATTGTCATCGGTGCAGATTATCCCATCGCCACCTC

The 150 nt long genomic region immediately downstream is AATGATCACCGAGTTCTCCAGTACCCGTCAGCGGGCGTTTTCCATCAGCTTTATTGCCGCGATGTGGTATGTCGGCGCGACCTGTGCCGATCTGGTCGGCTACTGGCTTTATGATGTGGAAGGCGGCTGGCGCTGGATGCTGGGTAGCGC

Palindromic sequences found at coordinates 23-26 e 31-34(Sequence:   CCCG) (SCORE: 10)
Palindromic sequences found at coordinates 70-73 e 77-80(Sequence:   GTCG) (PAUSE-CONSENSUS PRESENT) (SCORE: 13)
Palindromic sequences found at coordinates 85-88 e 96-99(Sequence:   GCCG) (PAUSE-CONSENSUS PRESENT) (SCORE: 12)
Palindromic sequences found at coordinates 86-89 e 95-98(Sequence:   CCGA) (SCORE: 10)
Palindromic sequences found at coordinates 85-89 e 95-99(Sequence:   GCCGA) (PAUSE-CONSENSUS PRESENT) (SCORE: 14)

PAUSE-CONSENSUS present at coordinate 65-77

PAUSE-CONSENSUS present at coordinate 16-28

PAUSE-CONSENSUS present at coordinate 12-24


PREDICTED REGION NUMBER 119 (STRAND POSITIVE) 

Genomic sequence of putative RUT site (Coordinates:  46841-46919, c/g = 1.3333333333333333 ):      TTTTTCTCTGGCGGGCCGGGTAATTTGCAGTGGCTCTATCCTAATGAACTCTTCCCGACAGATATCCGCGCCTCTGCC

The 150 nt long genomic region immediately downstream is GTGGGCGTGATTATGTCCTTAAGTCGTATTGGCACCATTGTTTCGACCTGGGCACTACCGATCTTTATCAATAATTACGGTATCAGTAACACGATGCTAATGGGGGCGGGTATCTCGCTGTTTGGCTTGTTGATTTCCGTAGCGTTTGCC

Palindromic sequences found at coordinates 74-77 e 85-88(Sequence:   TTAC) (SCORE: 7)

PAUSE-CONSENSUS present at coordinate 3-15

PAUSE-CONSENSUS present at coordinate 93-105


PREDICTED REGION NUMBER 120 (STRAND POSITIVE) 

Genomic sequence of putative RUT site (Coordinates:  47239-47317, c/g = 1.5384615384615385 ):      CTACCTATGATTCTTATAATTTATGCGCATCCGTATCCGCATCATTCCCATGCGAATAAACGGATGCTTGAACAGGCA

The 150 nt long genomic region immediately downstream is AGGACGCTGGAAGGCGTCGAAATTCGCTCTCTTTATCAACTCTATCCTGACTTCAATATCGATATTGCCGCCGAGCAGGAGGCGCTGTCTCGCGCCGATCTGATCGTCTGGCAGCATCCGATGCAGTGGTACAGCATTCCTCCGCTCCTC

Palindromic sequences found at coordinates 3-6 e 13-16(Sequence:   ACGC) (SCORE: 10)
Palindromic sequences found at coordinates 53-56 e 63-66(Sequence:   CAAT) (SCORE: 8)
Palindromic sequences found at coordinates 54-57 e 62-65(Sequence:   AATA) (SCORE: 9)
Palindromic sequences found at coordinates 81-84 e 91-94(Sequence:   GCGC) (PAUSE-CONSENSUS PRESENT) (SCORE: 13)
Palindromic sequences found at coordinates 95-98 e 102-105(Sequence:   CGAT) (SCORE: 9)
Palindromic sequences found at coordinates 113-116 e 120-123(Sequence:   GCAT) (SCORE: 9)
Palindromic sequences found at coordinates 2-6 e 13-17(Sequence:   GACGC) (SCORE: 11)
Palindromic sequences found at coordinates 53-57 e 62-66(Sequence:   CAATA) (SCORE: 10)
Palindromic sequences found at coordinates 80-84 e 91-95(Sequence:   GGCGC) (PAUSE-CONSENSUS PRESENT) (SCORE: 14)

PAUSE-CONSENSUS present at coordinate 80-92


PREDICTED REGION NUMBER 121 (STRAND POSITIVE) 

Genomic sequence of putative RUT site (Coordinates:  47635-47713, c/g = 1.3888888888888888 ):      ACGGCAATCTACTGCGGGCTGAACTGGCTGCCACCGTTTGCCATGCACTGCACCTTTATTTGTGACGACGAAACCCTC

The 150 nt long genomic region immediately downstream is GAAGGGCAGGCGCGTCACTATAAGCAACGTCTGCTGGAATGGCAGGAGGCCCATCATGGATAGCCATACGCTGATTCAGGCGCTGATTTATCTCGGTTCGGCAGCGCTGATTGTACCCATTGCGGTACGTCTTGGTCTGGGATCGGTACT

Palindromic sequences found at coordinates 22-25 e 31-34(Sequence:   AGCA) (SCORE: 8)
Palindromic sequences found at coordinates 30-33 e 41-44(Sequence:   CTGC) (SCORE: 9)
Palindromic sequences found at coordinates 55-58 e 63-66(Sequence:   ATGG) (SCORE: 8)
Palindromic sequences found at coordinates 75-78 e 82-85(Sequence:   TCAG) (SCORE: 8)
Palindromic sequences found at coordinates 113-116 e 123-126(Sequence:   TACC) (SCORE: 7)
Palindromic sequences found at coordinates 112-116 e 123-127(Sequence:   GTACC) (SCORE: 8)

PAUSE-CONSENSUS present at coordinate 94-106

PAUSE-CONSENSUS present at coordinate 27-39


PREDICTED REGION NUMBER 122 (STRAND POSITIVE) 

Genomic sequence of putative RUT site (Coordinates:  48621-48699, c/g = 1.6428571428571428 ):      ACTTTGGCACGCTGCTTGAAAACCCATTGCGCATTGTCATTTTGCTGCTCGGTTTCCTCATCATCAAAATCGCCATGC

The 150 nt long genomic region immediately downstream is TGTGGCTGATTGCCCGACCGTTGCAAGTGCCAAATAAACAGCGTCGTTGGTTTGCGGTGTTGTTAGGGCAGGGCAGTGAGTTTGCCTTTGTGGTATTTGGCGCGGCGCAGATGGCGAATGTGCTGGAGCCGGAGTGGGCGAAATCGCTGA

Palindromic sequences found at coordinates 71-74 e 82-85(Sequence:   GGCA) (PAUSE-CONSENSUS PRESENT) (SCORE: 13)

PAUSE-CONSENSUS present at coordinate 66-78

PAUSE-CONSENSUS present at coordinate 46-58


PREDICTED REGION NUMBER 123 (STRAND POSITIVE) 

Genomic sequence of putative RUT site (Coordinates:  48849-48927, c/g = 1.0909090909090908 ):      CCCTGGCGGTGGCGCTGTCGATGGCAGCAACGCCGATTCTGCTGGTGATCCTCAATCGCCTTGAGCAATCTTCTACTG

The 150 nt long genomic region immediately downstream is AGGAAGCGCGTGAAGCCGATGAGATCGACGAAGAACAGCCGCGCGTGATTATCGCCGGATTCGGTCGTTTTGGGCAGATTACCGGACGTTTACTGCTCTCCAGCGGGGTGAAAATGGTGGTACTCGATCACGATCCGGACCATATCGAAA


PAUSE-CONSENSUS present at coordinate 72-84

PAUSE-CONSENSUS present at coordinate 20-32


PREDICTED REGION NUMBER 124 (STRAND POSITIVE) 

Genomic sequence of putative RUT site (Coordinates:  49231-49309, c/g = 1.25 ):      CCCGCATTTGCAGATTATTGCCCGCGCCCGCGATGTCGACCACTACATTCGTTTGCGTCAGGCAGGCGTTGAAAAGCC

The 150 nt long genomic region immediately downstream is GGAGCGTGAAACCTTCGAAGGTGCGCTGAAAACCGGGCGTCTGGCACTGGAAAGTTTAGGTCTGGGGCCGTATGAAGCGCGAGAACGTGCCGATGTGTTCCGCCGCTTTAATATTCAGATGGTGGAAGAGATGGCAATGGTTGAGAACGA

Palindromic sequences found at coordinates 10-13 e 18-21(Sequence:   ACCT) (SCORE: 7)

PAUSE-CONSENSUS present at coordinate 58-70


PREDICTED REGION NUMBER 125 (STRAND POSITIVE) 

Genomic sequence of putative RUT site (Coordinates:  49733-49811, c/g = 1.6666666666666667 ):      AAATTTTCCTCAACATCATCCTCGCACCAGTCGACGACGGTTTACGCTTTACGTATAGTGGCGACAATTTTTTTTATC

The 150 nt long genomic region immediately downstream is GGGAAATCTCAATGATCAGTCTGATTGCGGCGTTAGCGGTAGATCGCGTTATCGGCATGGAAAACGCCATGCCGTGGAACCTGCCTGCCGATCTCGCCTGGTTTAAACGCAACACCTTAAATAAACCCGTGATTATGGGCCGCCATACCT

Palindromic sequences found at coordinates 14-17 e 21-24(Sequence:   ATCA) (SCORE: 9)
Palindromic sequences found at coordinates 56-59 e 66-69(Sequence:   ATGG) (SCORE: 8)
Palindromic sequences found at coordinates 133-136 e 143-146(Sequence:   TATG) (SCORE: 8)
Palindromic sequences found at coordinates 134-137 e 142-145(Sequence:   ATGG) (SCORE: 9)
Palindromic sequences found at coordinates 55-59 e 66-70(Sequence:   CATGG) (SCORE: 9)
Palindromic sequences found at coordinates 133-137 e 142-146(Sequence:   TATGG) (SCORE: 10)
Palindromic sequences found at coordinates 54-59 e 66-71(Sequence:   GCATGG) (SCORE: 10)
Palindromic sequences found at coordinates 53-59 e 66-72(Sequence:   GGCATGG) (SCORE: 11)

PAUSE-CONSENSUS present at coordinate 75-87


PREDICTED REGION NUMBER 126 (STRAND POSITIVE) 

Genomic sequence of putative RUT site (Coordinates:  49964-50042, c/g = 1.105263157894737 ):      AATCAATCGGTCGTCCGTTGCCAGGACGCAAAAATATTATCCTCAGCAGTCAACCGGGTACGGACGATCGCGTAACGT

The 150 nt long genomic region immediately downstream is GGGTGAAGTCGGTGGATGAAGCCATCGCGGCGTGTGGTGACGTACCAGAAATCATGGTGATTGGCGGCGGTCGCGTTTATGAACAGTTCTTGCCAAAAGCGCAAAAACTGTATCTGACGCATATCGACGCAGAAGTGGAAGGCGACACCC

Palindromic sequences found at coordinates 14-17 e 22-25(Sequence:   GATG) (SCORE: 7)
Palindromic sequences found at coordinates 34-37 e 43-46(Sequence:   TGGT) (SCORE: 7)
Palindromic sequences found at coordinates 43-46 e 54-57(Sequence:   ACCA) (SCORE: 6)
Palindromic sequences found at coordinates 49-52 e 58-61(Sequence:   AATC) (SCORE: 7)
Palindromic sequences found at coordinates 50-53 e 57-60(Sequence:   ATCA) (SCORE: 7)
Palindromic sequences found at coordinates 89-92 e 100-103(Sequence:   TTGC) (SCORE: 6)
Palindromic sequences found at coordinates 49-53 e 57-61(Sequence:   AATCA) (SCORE: 8)


PREDICTED REGION NUMBER 127 (STRAND POSITIVE) 

Genomic sequence of putative RUT site (Coordinates:  50336-50414, c/g = 1.6470588235294117 ):      ACGCCGGTCGCGTCTTATCCGGCCTTCCTATATCAGGCTGTGTTTAAGACGCCGCCGCTTCGCCCAAATCCTTATGCC

The 150 nt long genomic region immediately downstream is GGTTCGACGGCTGGACAAAATACTGTTTATCTTCCCAGCGCAGGCAGGTTAATGTACCACCCCAGCAGCAGCCGGTATCCAGCGCGTATATACCTTCCGGCGTACCTTTGCCCTCCAGCGATGCCCAGTGACCAAAGGCGATGCTGTATT


PAUSE-CONSENSUS present at coordinate 42-54

PAUSE-CONSENSUS present at coordinate 44-56


PREDICTED REGION NUMBER 128 (STRAND POSITIVE) 

Genomic sequence of putative RUT site (Coordinates:  50784-50862, c/g = 1.4 ):      GTCACTCGATAGCACCGCTTCTACATCGCGTGCGCACTCTTTGGCGGTCTGCAGATCCCACTGCGGCGTGATCCCTGC

The 150 nt long genomic region immediately downstream is GTGGGCCATCACCAGCTTTTTCTCTTCGTCGATTTGCAGCAGAGGCTGGCGCCGCAGCCAGTTAAGCAGCTCGTCGGCATCCGGCGCTTCCAGCAGCGGTGTCAGGCGATCTTTCGGTTTATTGCGGCTGATCCCGGCAAATACCGCCAG

Palindromic sequences found at coordinates 36-39 e 44-47(Sequence:   CAGC) (SCORE: 10)
Palindromic sequences found at coordinates 45-48 e 53-56(Sequence:   CTGG) (SCORE: 10)
Palindromic sequences found at coordinates 46-49 e 56-59(Sequence:   TGGC) (SCORE: 9)
Palindromic sequences found at coordinates 84-87 e 94-97(Sequence:   CGCT) (SCORE: 9)
Palindromic sequences found at coordinates 43-47 e 54-58(Sequence:   GGCTG) (SCORE: 10)
Palindromic sequences found at coordinates 45-49 e 56-60(Sequence:   CTGGC) (SCORE: 10)

PAUSE-CONSENSUS present at coordinate 104-116


PREDICTED REGION NUMBER 129 (STRAND POSITIVE) 

Genomic sequence of putative RUT site (Coordinates:  51031-51109, c/g = 1.631578947368421 ):      CCCAGCACCAGACGTACGCTGTCGCCTAAGGATTTCACATAGCGCAGAACATCCAGCGAACCCGGCCCGCGCGCGACC

The 150 nt long genomic region immediately downstream is AGATCGCCCGTCAGCCAGAGGGTATCTTTCCCAGGGGTAAATTCTACTTTATGCAGCAATGCGATCAGTTCATCGTAACAACCATGAACGTCGCCAATAAGGTATGTCGCCATATTCTTTTAATGAATGAGTGTGGGAACGGCGAGTCGG

Palindromic sequences found at coordinates 37-40 e 47-50(Sequence:   TAAA) (SCORE: 8)
Palindromic sequences found at coordinates 61-64 e 71-74(Sequence:   CGAT) (SCORE: 8)
Palindromic sequences found at coordinates 102-105 e 110-113(Sequence:   TATG) (SCORE: 9)
Palindromic sequences found at coordinates 113-116 e 124-127(Sequence:   ATTC) (SCORE: 8)


PREDICTED REGION NUMBER 130 (STRAND POSITIVE) 

Genomic sequence of putative RUT site (Coordinates:  51286-51364, c/g = 1.05 ):      ACGCCATTTTCATCGATCATTTCGTAGTGACCCTGCATGGTGCCCAGCGGGGTTTCAATGATTGCACCGCTGGTGTAC

The 150 nt long genomic region immediately downstream is TGGTACTCTTCGCCAGGCGCGATAAGTGGCTGGACGCCAACCACTCCTTCGCCCTGGACTTCGGTTTCACGGCCATTGCCATTGGTGATCAGCCAGTAACGCCCCAACAACTGCACTGGCGCTCGCCCCAGATTGCGTATGGTTACGGTA

Palindromic sequences found at coordinates 9-12 e 18-21(Sequence:   TCGC) (SCORE: 9)
Palindromic sequences found at coordinates 15-18 e 22-25(Sequence:   GGCG) (SCORE: 9)
Palindromic sequences found at coordinates 135-138 e 143-146(Sequence:   CGTA) (SCORE: 7)


PREDICTED REGION NUMBER 131 (STRAND POSITIVE) 

Genomic sequence of putative RUT site (Coordinates:  51657-51735, c/g = 1.8 ):      CAATATTGCGCGACAGAGATATTTTCCGCTCGCATCGCCGGGTCGATCCCCATTCCCGTTAACACCTCGACGCTAAAC

The 150 nt long genomic region immediately downstream is AGGTTGCCGAGGCTGTTACGAATGGTTTTACGACGCTGGTTAAAGGCTTCGGTGGTGATGCGGCTCAACACACGAACATCTTTAACCGGGTGAGGCATCGTTGCATGAGGAACCAGGCGCACGACGGCGGAATCCACTTTGGGTGGTGGT


PAUSE-CONSENSUS present at coordinate 23-35

PAUSE-CONSENSUS present at coordinate 15-27

PAUSE-CONSENSUS present at coordinate 26-38


PREDICTED REGION NUMBER 132 (STRAND POSITIVE) 

Genomic sequence of putative RUT site (Coordinates:  51940-52018, c/g = 2.0833333333333335 ):      CCATGACGCTTAATCGACCATACGCTTTGCTGTTCGGTCCTGCAACCAGACGATTCACCACCTCTTTTTGCAACATAA

The 150 nt long genomic region immediately downstream is AGTGCATGTCGGCAATGGCATCAGTATAGCTAAACAGATGGAACATCAACGGCGTGGAGATGTTATAAGGCAGGTTGCCGAAAACACGCAGCGGCTGACCCATTTTCTCGGCCAGTTCACCAAAGTTAAAGGTCATCGCATCCTGCTGAT

Palindromic sequences found at coordinates 68-71 e 75-78(Sequence:   GGCA) (PAUSE-CONSENSUS PRESENT) (SCORE: 15)

PAUSE-CONSENSUS present at coordinate 39-51

PAUSE-CONSENSUS present at coordinate 17-29


PREDICTED REGION NUMBER 133 (STRAND POSITIVE) 

Genomic sequence of putative RUT site (Coordinates:  52243-52321, c/g = 1.2608695652173914 ):      TCAGCTGGTCCAGACGTTCGCCGACCGGTTCGGTCAATGCCGCCAGACCGGGGCCGATTTCGACCATCGCCTGGCCCT

The 150 nt long genomic region immediately downstream is TTTGCGGGTTAATGGCAGACACAATACTGTCGATCACGAACTGATCGTTGAGAAAGTTTTGCCCGAAGCGTTTACGGGCTAAGTGGCCCTGGTGGACTCGATTATTCATTGGGTGTTAACAATCATTTTGATGGCGAGATTAAGCGCCGT

Palindromic sequences found at coordinates 17-20 e 27-30(Sequence:   GACA) (SCORE: 7)
Palindromic sequences found at coordinates 31-34 e 42-45(Sequence:   GATC) (SCORE: 7)
Palindromic sequences found at coordinates 32-35 e 41-44(Sequence:   ATCA) (SCORE: 8)
Palindromic sequences found at coordinates 35-38 e 44-47(Sequence:   ACGA) (SCORE: 8)
Palindromic sequences found at coordinates 75-78 e 85-88(Sequence:   GGGC) (SCORE: 9)
Palindromic sequences found at coordinates 121-124 e 128-131(Sequence:   ATCA) (SCORE: 8)
Palindromic sequences found at coordinates 30-34 e 42-46(Sequence:   CGATC) (SCORE: 8)
Palindromic sequences found at coordinates 31-35 e 41-45(Sequence:   GATCA) (SCORE: 9)
Palindromic sequences found at coordinates 30-35 e 41-46(Sequence:   CGATCA) (SCORE: 9)


PREDICTED REGION NUMBER 134 (STRAND POSITIVE) 

Genomic sequence of putative RUT site (Coordinates:  52556-52634, c/g = 1.3 ):      CCCAGCGTAATGTTCACACCGCGCCCGAAGCCCTGGTATTTTAGCACGGGAAGACCCTGATCGTGGTACATCGCCAGC

The 150 nt long genomic region immediately downstream is ACGGCGTCGGCGTTATCAAGATATTTCGGCTGAAACAGGGTATCGGCAGGCAGCGGCCCGTTGAGTTTCATCCCCTGCGCCCGCAGCTCATTGAGCACCGGAATAATGGTGTCTATCTCTTCCGTACCCATATGACCGCCTTCGCCCGCG

Palindromic sequences found at coordinates 23-26 e 31-34(Sequence:   TTTC) (SCORE: 8)
Palindromic sequences found at coordinates 74-77 e 82-85(Sequence:   CTGC) (SCORE: 10)
Palindromic sequences found at coordinates 85-88 e 92-95(Sequence:   GCTC) (SCORE: 10)

PAUSE-CONSENSUS present at coordinate 48-60

PAUSE-CONSENSUS present at coordinate 39-51


PREDICTED REGION NUMBER 135 (STRAND POSITIVE) 

Genomic sequence of putative RUT site (Coordinates:  52792-52870, c/g = 1.2941176470588236 ):      CAGCCCGCAGACCAGAATGCGCGGTTCGGCAATACCAAATTTGGTCCGCAAATCGTGATGCAAAATAGCAATCACTTC

The 150 nt long genomic region immediately downstream is GTGCAAAAGTGCAGGGGTGATAGCGTCTGCGATATCGCGCAGCGGTAAATGCGTCGTTGCCAGCGCCACGCGAAGTTCTTCGGTCGCCAGCATCATCACCACCTTTTTCGCCTGCGAACGCTCTTCGAAAAACTCGGTATGACCGGTAAA

Palindromic sequences found at coordinates 1-4 e 9-12(Sequence:   TGCA) (SCORE: 8)
Palindromic sequences found at coordinates 27-30 e 37-40(Sequence:   TGCG) (SCORE: 9)
Palindromic sequences found at coordinates 106-109 e 114-117(Sequence:   TTCG) (SCORE: 8)
Palindromic sequences found at coordinates 114-117 e 123-126(Sequence:   CGAA) (SCORE: 8)
Palindromic sequences found at coordinates 134-137 e 141-144(Sequence:   CGGT) (SCORE: 10)
Palindromic sequences found at coordinates 26-30 e 37-41(Sequence:   CTGCG) (SCORE: 10)

PAUSE-CONSENSUS present at coordinate 13-25


PREDICTED REGION NUMBER 136 (STRAND POSITIVE) 

Genomic sequence of putative RUT site (Coordinates:  53068-53146, c/g = 2.142857142857143 ):      CAGCGCGGCAAATTCGCCGTTCAGACAACCATCGCACGCTCGCGCCAGCGTTTCCACCACATAATGCCCATTTTCAAC

The 150 nt long genomic region immediately downstream is CGCTAACTGCCCCGCAGTGACAGGTGCACGTAGCGCGACAGGAAGTAGCGTTAATGTGCCCGCAGTTTGCGGTTGTGCAGGGGAGTTGGGGGAATAAGGGCGGAGGGTGAGCGGCAAACCGAGCATCGCTGCCCGGTTGGTAAGGAGAGT

Palindromic sequences found at coordinates 5-8 e 14-17(Sequence:   ACTG) (SCORE: 10)
Palindromic sequences found at coordinates 60-63 e 67-70(Sequence:   CGCA) (SCORE: 12)
Palindromic sequences found at coordinates 5-9 e 13-17(Sequence:   ACTGC) (SCORE: 11)
Palindromic sequences found at coordinates 59-63 e 67-71(Sequence:   CCGCA) (SCORE: 13)

PAUSE-CONSENSUS present at coordinate 90-102


PREDICTED REGION NUMBER 137 (STRAND POSITIVE) 

Genomic sequence of putative RUT site (Coordinates:  53304-53382, c/g = 1.45 ):      CACAAACAACCAGTTCGACCGGCCACTCACGCTGTGCAAGCTGGACAACTAAGTCCGGGCCAATCCCGGCGGGCTCGC

The 150 nt long genomic region immediately downstream is CGGGAGTGATCACAACACGTTGGGTTTTAACCATTAGTTGCTCAGGATTTTAACGTAGGCGCTGGCACGTTGTTCCTGCATCCAGCTTGCTGCTTCTTCCGAGAACTTACGGTTCATCAGCATGCGGTATGCACGATCTTTCTGCGCAGC

Palindromic sequences found at coordinates 93-96 e 101-104(Sequence:   TTCT) (SCORE: 8)
Palindromic sequences found at coordinates 102-105 e 111-114(Sequence:   GAAC) (SCORE: 8)
Palindromic sequences found at coordinates 119-122 e 128-131(Sequence:   GCAT) (SCORE: 8)

PAUSE-CONSENSUS present at coordinate 57-69


PREDICTED REGION NUMBER 138 (STRAND POSITIVE) 

Genomic sequence of putative RUT site (Coordinates:  53672-53750, c/g = 1.0909090909090908 ):      CCCAGCCGAGATCGCCGCCCTGGTTAGCAGAGCCTGGATCCTGAGAGAACTCTTTCGCTGCGGCAGCAAAAGTCGTTT

The 150 nt long genomic region immediately downstream is TACCACTCTTGATATCAGCAGCAATCTGTTCCAGTTTCACACGGGCCTGTTCGTCAGTCATGATCGGCGACGGTTTCAGCAGAATATGGCGAGCATGAACTTCGGTCACCGAGATATTTTTGCTTTCGCCGCGCAGGTCGTTAACTTTCA

Palindromic sequences found at coordinates 101-104 e 108-111(Sequence:   TCGG) (SCORE: 9)


PREDICTED REGION NUMBER 139 (STRAND POSITIVE) 

Genomic sequence of putative RUT site (Coordinates:  53932-54010, c/g = 1.4736842105263157 ):      CCAACAATGTCGCCTTTCTTCGCGGTGCTTAATGCCTGGGCGAAGATCCCGGGCAACTCCTGAATACGGCCCCAGCCC

The 150 nt long genomic region immediately downstream is ATCTGGCCGCCGTTCAGCGCCTGCTGGTCGGCAGAATGAGCAATCGCCAGCTTACCGAAATCAGCGCCGTTACGCGCCTGATCGACAATGGCGCGCGCCTGGCTTTCCGCTTCGTTCACCTGATCAGAGGTCGGGTTTTCCGGCAGCGGG

Palindromic sequences found at coordinates 14-17 e 22-25(Sequence:   CAGC) (SCORE: 10)
Palindromic sequences found at coordinates 20-23 e 30-33(Sequence:   CTGC) (SCORE: 9)
Palindromic sequences found at coordinates 117-120 e 127-130(Sequence:   ACCT) (SCORE: 7)

PAUSE-CONSENSUS present at coordinate 89-101


PREDICTED REGION NUMBER 140 (STRAND POSITIVE) 

Genomic sequence of putative RUT site (Coordinates:  54207-54285, c/g = 1.1818181818181819 ):      ACCCACCTGCTGCGCCAGGGATTCGACTTCCTGCGGCAGGATGGTGATGCGACGACGCACCTCGTTGTTACGCACTTC

The 150 nt long genomic region immediately downstream is AGAGATAATCATCTCTTTGCGGATCTGGTTACGATAGGTGTTGTAGTTCAGTCCATCGTAAGCCAGACGGCTGCGCATCTGATCCAGCGTCATGTTGTTCTGTTTCGCGATGTTAGCAATCGCCTGATCCAGCTGCTCATCGGAGATTTT

Palindromic sequences found at coordinates 1-4 e 11-14(Sequence:   GAGA) (SCORE: 6)
Palindromic sequences found at coordinates 31-34 e 42-45(Sequence:   CGAT) (SCORE: 6)
Palindromic sequences found at coordinates 60-63 e 68-71(Sequence:   AGCC) (SCORE: 9)
Palindromic sequences found at coordinates 107-110 e 118-121(Sequence:   CGAT) (SCORE: 6)
Palindromic sequences found at coordinates 0-4 e 11-15(Sequence:   AGAGA) (SCORE: 7)
Palindromic sequences found at coordinates 1-5 e 10-14(Sequence:   GAGAT) (SCORE: 8)
Palindromic sequences found at coordinates 106-110 e 118-122(Sequence:   GCGAT) (SCORE: 7)
Palindromic sequences found at coordinates 0-5 e 10-15(Sequence:   AGAGAT) (SCORE: 8)


PREDICTED REGION NUMBER 141 (STRAND POSITIVE) 

Genomic sequence of putative RUT site (Coordinates:  54528-54606, c/g = 1.6666666666666667 ):      CTGCCTTGCCTGAGCAGCGTTCAGTTTTACCGACTGCATTAATCCATCAACGTCGCTTTCCAGCACGACGCCGTTATT

The 150 nt long genomic region immediately downstream is GACGACGGCTGCGACTTTATCGACTACCTGGGGGGCAGCGAAACTGGTATTCGCGATCATGGCGATACCGAGAAGCAGCGTTTTCCAGTTCTTCATACTTTTTCCATTTCAATTAACCGCACTGCGGATTACGTGGTAAATCAACAAATC

Palindromic sequences found at coordinates 38-41 e 49-52(Sequence:   CGAA) (SCORE: 8)
Palindromic sequences found at coordinates 50-53 e 61-64(Sequence:   TCGC) (SCORE: 10)
Palindromic sequences found at coordinates 116-119 e 123-126(Sequence:   CCGC) (SCORE: 11)
Palindromic sequences found at coordinates 128-131 e 135-138(Sequence:   TTAC) (SCORE: 9)
Palindromic sequences found at coordinates 37-41 e 49-53(Sequence:   GCGAA) (SCORE: 9)


PREDICTED REGION NUMBER 142 (STRAND POSITIVE) 

Genomic sequence of putative RUT site (Coordinates:  54887-54965, c/g = 1.6 ):      TTATCCCAACCGTTCAGCTTCCGCTCGTAACCGACGCGAATTGCATAGCAGCAGGAGCTGTATTGCACACCTAACATA

The 150 nt long genomic region immediately downstream is GAGTCGGCTTGCTTGTTAGCATTGGTGTCGTAGTAGTAGGCCCCAACAATGGACCAACGATCGGCAATTGGCCAGCTGGCGACAGCACCTACCTGCGAAATACCATTCTTATATTGCTCAGCAGTGGAATAGTACTTAGGCAGCGTAGCC


PAUSE-CONSENSUS present at coordinate 69-81


PREDICTED REGION NUMBER 143 (STRAND POSITIVE) 

Genomic sequence of putative RUT site (Coordinates:  55223-55301, c/g = 2.066666666666667 ):      TCGTACTGAATCCCGCCACGCAATCCCCAACGCTCGGAGATACGCCAGTAAGTATCGCCTGCCCACACCAGTGAACCC

The 150 nt long genomic region immediately downstream is GTTTTGTCGTCATTCTCCCATGTTATGTTGTCATCGCCAGTGCGAGACTCCGTGAAATAGTAGATTTGACCAACGGAAATATTAAAACGTTCAACGGCAGCATCATCATATATGCGAGATGTGACACCGGTCGTCACCTGGTTAGCGGAG

Palindromic sequences found at coordinates 33-36 e 41-44(Sequence:   TCGC) (SCORE: 12)
Palindromic sequences found at coordinates 54-57 e 63-66(Sequence:   AAAT) (SCORE: 10)
Palindromic sequences found at coordinates 121-124 e 132-135(Sequence:   TGAC) (PAUSE-CONSENSUS PRESENT) (SCORE: 12)
Palindromic sequences found at coordinates 120-124 e 132-136(Sequence:   GTGAC) (PAUSE-CONSENSUS PRESENT) (SCORE: 13)

PAUSE-CONSENSUS present at coordinate 128-140


PREDICTED REGION NUMBER 144 (STRAND POSITIVE) 

Genomic sequence of putative RUT site (Coordinates:  55600-55678, c/g = 1.375 ):      ACCCGGAGCCAGCATTTCCATATCGCGTTCAAAGACCATTTTGCCGTCAACTTTGAATTGCGGCATTACGCGGTTAAC

The 150 nt long genomic region immediately downstream is GGATTCGTCCAGCTTGGTCGTGTTTCTGGAGTTATACCAGTCAAGATTGGTTTGCTGATAATGGGTTGCCAGCAACTTCGCTTCGGTATTGATGCTGCCCCAGTTATTAGAGAGCGGCAAATTGATGGTCGGTTCCAGGTGAACACGGGT

Palindromic sequences found at coordinates 64-67 e 72-75(Sequence:   GTTG) (SCORE: 8)
Palindromic sequences found at coordinates 131-134 e 140-143(Sequence:   GTTC) (SCORE: 8)

PAUSE-CONSENSUS present at coordinate 115-127


PREDICTED REGION NUMBER 145 (STRAND POSITIVE) 

Genomic sequence of putative RUT site (Coordinates:  56009-56087, c/g = 1.1176470588235294 ):      TTTTGCACCGCATAGCCAACGCTGAATTTTTGCGTTGCGTAGCCGTCAGTACTGGAACCGTACTTGTTATCGAAATCA

The 150 nt long genomic region immediately downstream is TTGAAGTAGCTAGGATCGCTGACCTTGGTGTAGTCGACGTTGAAACGCCACACCTGATCCATGACCCCGGAGTGGTTCCAGTAGAATAACCAACGACGTGAACTGTCATCGTTCGGGTGTTCATCTTCATAGACTTTATCTGAAGGCAGA

Palindromic sequences found at coordinates 99-102 e 110-113(Sequence:   GAAC) (SCORE: 6)
Palindromic sequences found at coordinates 138-141 e 146-149(Sequence:   TCTG) (SCORE: 7)


PREDICTED REGION NUMBER 146 (STRAND POSITIVE) 

Genomic sequence of putative RUT site (Coordinates:  56722-56800, c/g = 1.2777777777777777 ):      GTTCAGATTCGCCCAGCCTTTCGGCCCTTTGAGGATCACCTGGTTATCGTCGTAATGGACATTACCGAGCGCATCAAC

The 150 nt long genomic region immediately downstream is GGTACGTACCGGCTCCGGTTGTCCTGGTGCCTCTTTTTGATGGAGCTGCACTTCGTCGGCCTGCAGACGGCTGTTACCCTGCATGATATCCACGCTGCCAGTAAACACGGCGTCATCCGGGTAGTCCCCTTTCGCGTGGTCAGCATTGAT

Palindromic sequences found at coordinates 7-10 e 15-18(Sequence:   ACCG) (SCORE: 10)

PAUSE-CONSENSUS present at coordinate 57-69


PREDICTED REGION NUMBER 147 (STRAND POSITIVE) 

Genomic sequence of putative RUT site (Coordinates:  56970-57048, c/g = 1.0869565217391304 ):      TATCGCCCTGTACCAGAGGACGGTCATAGCTTGGCACGCCCAACATGCACTGTGAGGCGAGGTCGGCTGCCAGTCCCT

The 150 nt long genomic region immediately downstream is GTTGACTATAAAGGGCGGTGGCAATCATGGTGGCCAGGAGAGTGGGGATACGTTTTTTCATACGTTGATTTTATTGTTCCATCATCGGTAACGTTGCGCGTGACAAACGGTCAGAGACTAACGTACTCGTCATCTCTACGCTAGTGTTAA

Palindromic sequences found at coordinates 50-53 e 58-61(Sequence:   CGTT) (SCORE: 7)
Palindromic sequences found at coordinates 100-103 e 109-112(Sequence:   TGAC) (SCORE: 7)

PAUSE-CONSENSUS present at coordinate 86-98


PREDICTED REGION NUMBER 148 (STRAND POSITIVE) 

Genomic sequence of putative RUT site (Coordinates:  57589-57667, c/g = 1.2222222222222223 ):      ATATTCATATCGCCAGCCAGTTGATGGACCGAATGAATCTTCATGGCGCTTCCCGTACTGCGGCGCAAAATGCGTTCC

The 150 nt long genomic region immediately downstream is GGGTGGGAAAATCAGACAATTACCCGCTGCGCGAAAAGATGCGCCAGTTTCGCAGTGTCTGCTTTGGTCGTTTTGACTTAATTCGTATGTTTCTGGAGATCCAGATTCAGGCGGCGTTTGCTGATGGTTCACTGCACCCGAATGAACGGG

Palindromic sequences found at coordinates 39-42 e 50-53(Sequence:   TGCG) (SCORE: 8)
Palindromic sequences found at coordinates 51-54 e 58-61(Sequence:   GCAG) (SCORE: 9)
Palindromic sequences found at coordinates 91-94 e 101-104(Sequence:   TCTG) (SCORE: 6)
Palindromic sequences found at coordinates 92-95 e 100-103(Sequence:   CTGG) (SCORE: 9)
Palindromic sequences found at coordinates 136-139 e 146-149(Sequence:   CCCG) (SCORE: 8)
Palindromic sequences found at coordinates 91-95 e 100-104(Sequence:   TCTGG) (SCORE: 8)


PREDICTED REGION NUMBER 149 (STRAND POSITIVE) 

Genomic sequence of putative RUT site (Coordinates:  58625-58703, c/g = 1.5833333333333333 ):      ACAGACTGAGGCTTATAAACTTCTGTTCAATTTCGTGAATAACCAGACTGGCAACATCAACGCCTCAGAATACTTTAC

The 150 nt long genomic region immediately downstream is TGGGGCTATCAACGAGAATGAGAGAGAAAAGTTTATCAATAGCCTGGAATTATTCAATAAACTTAAAACATGCGCAAAAAATCCGGATGAGTTGGTCGCAAAGGGCAATATGCGCTGGGTCGCCCAGACCTTCGGGGATATCGAGTTAAG

Palindromic sequences found at coordinates 49-52 e 56-59(Sequence:   TTAT) (SCORE: 9)
Palindromic sequences found at coordinates 114-117 e 123-126(Sequence:   CTGG) (SCORE: 11)
Palindromic sequences found at coordinates 115-118 e 122-125(Sequence:   TGGG) (SCORE: 11)
Palindromic sequences found at coordinates 117-120 e 126-129(Sequence:   GGTC) (SCORE: 11)
Palindromic sequences found at coordinates 114-118 e 122-126(Sequence:   CTGGG) (SCORE: 12)

PAUSE-CONSENSUS present at coordinate 2-14

PAUSE-CONSENSUS present at coordinate 88-100


PREDICTED REGION NUMBER 150 (STRAND POSITIVE) 

Genomic sequence of putative RUT site (Coordinates:  59397-59475, c/g = 1.2352941176470589 ):      CAGGACACGGATCACCGAGATGGGCATCGCCAACCAGACTGCTAATTAGCCCATGAATAACAATCAGAAAGGACCATA

The 150 nt long genomic region immediately downstream is ACAGACCCGTTAAAATGAAATATAAGAGACGGTCAACGGGTGAAGAAAAAGTTCAAAAATTCGCTGTGGAGCAGGAAGGGAATTACCGAATGGAAAGCGTAGCCACACGCAACAACTGAAAGCAGTTTGGCAGAAACAAAAAATCCCCGG

Palindromic sequences found at coordinates 40-43 e 51-54(Sequence:   TGAA) (SCORE: 6)
Palindromic sequences found at coordinates 96-99 e 106-109(Sequence:   GCGT) (SCORE: 8)
Palindromic sequences found at coordinates 113-116 e 123-126(Sequence:   AACT) (SCORE: 6)
Palindromic sequences found at coordinates 114-117 e 122-125(Sequence:   ACTG) (SCORE: 7)
Palindromic sequences found at coordinates 124-127 e 133-136(Sequence:   GTTT) (SCORE: 7)
Palindromic sequences found at coordinates 125-128 e 136-139(Sequence:   TTTG) (SCORE: 6)
Palindromic sequences found at coordinates 113-117 e 122-126(Sequence:   AACTG) (SCORE: 8)

PAUSE-CONSENSUS present at coordinate 30-42


PREDICTED REGION NUMBER 151 (STRAND POSITIVE) 

Genomic sequence of putative RUT site (Coordinates:  59694-59772, c/g = 1.375 ):      CCGCTGGCGCTTTAAACGTCATACTATTGCCATACGCCGGATGGGTAATCGTCAACATCTCTGCATGTAGCAACAAAC

The 150 nt long genomic region immediately downstream is GTGGTGCCATCGCTCTCGCTTCTGGTGATGCATAAAAACGATCGCCGAGAATCGGATGACCCAGCGCCAGCATATGCACACGCAATTGATGCGAACGCCCGGTAATCGGTTTTAACACCACTCTTGCCGTGTTATCCGCCGCATACTCCA

Palindromic sequences found at coordinates 44-47 e 51-54(Sequence:   CCGA) (SCORE: 10)
Palindromic sequences found at coordinates 80-83 e 89-92(Sequence:   CGCA) (SCORE: 10)


PREDICTED REGION NUMBER 152 (STRAND POSITIVE) 

Genomic sequence of putative RUT site (Coordinates:  59947-60025, c/g = 1.2777777777777777 ):      TTTACCCGTTTCGTAACAGACTTTCTGTTTCGGGCGGTTTGGCCAGTCGCAAATCAGCGGCAGATCCACCAGACCTTC

The 150 nt long genomic region immediately downstream is TGCGGGGGATGGATGCCCCCAGACGCGGGCCACATACTGCTTTTTCGGCTCGCGCTCGCGGAACTGGCGTTTTAACTCCCGCTCCGCGGCTTTGGTCAGCGCCACTACAATCACGCCGCTGGTAGCCATATCCAGACGATGCACCGATTC

Palindromic sequences found at coordinates 78-81 e 85-88(Sequence:   CCGC) (SCORE: 10)
Palindromic sequences found at coordinates 3-7 e 15-19(Sequence:   GGGGG) (SCORE: 10)

PAUSE-CONSENSUS present at coordinate 3-15

PAUSE-CONSENSUS present at coordinate 12-24

PAUSE-CONSENSUS present at coordinate 7-19


PREDICTED REGION NUMBER 153 (STRAND POSITIVE) 

Genomic sequence of putative RUT site (Coordinates:  60204-60282, c/g = 1.8571428571428572 ):      TCATCACGCTGTCTTTGTGCTCTTCCAGACGACCCGGCACTGACAACAAACCGCTCGGCTTGTTGACCACCATAATAT

The 150 nt long genomic region immediately downstream is GGTCATCCTGATACAGGATAACCAACCAGGGTTCCTGCGGTGGATTGTAGTTTTCCATCCCCATTTTCGGCTCCGTTACTGATGCGTTACAACGATCAAACGCAGGGCATCCAGACGCCAACCTGCCTGATCCAGGCTTTCCATTACCTG

Palindromic sequences found at coordinates 4-7 e 15-18(Sequence:   ATCC) (SCORE: 8)
Palindromic sequences found at coordinates 5-8 e 14-17(Sequence:   TCCT) (SCORE: 9)
Palindromic sequences found at coordinates 19-22 e 29-32(Sequence:   AACC) (SCORE: 8)
Palindromic sequences found at coordinates 121-124 e 132-135(Sequence:   CCTG) (SCORE: 10)
Palindromic sequences found at coordinates 124-127 e 133-136(Sequence:   GCCT) (SCORE: 11)
Palindromic sequences found at coordinates 125-128 e 132-135(Sequence:   CCTG) (SCORE: 11)
Palindromic sequences found at coordinates 4-8 e 14-18(Sequence:   ATCCT) (SCORE: 10)
Palindromic sequences found at coordinates 5-9 e 13-17(Sequence:   TCCTG) (SCORE: 10)
Palindromic sequences found at coordinates 124-128 e 132-136(Sequence:   GCCTG) (SCORE: 12)
Palindromic sequences found at coordinates 4-9 e 13-18(Sequence:   ATCCTG) (SCORE: 10)

PAUSE-CONSENSUS present at coordinate 105-117


PREDICTED REGION NUMBER 154 (STRAND POSITIVE) 

Genomic sequence of putative RUT site (Coordinates:  60481-60559, c/g = 1.263157894736842 ):      TTCACTGCACGCAGAGCTTCCAGACGAGACAGCTCGGCAGACAGTTTTTCGTCGGCTTCGTTACGCGCTGCATCAATC

The 150 nt long genomic region immediately downstream is AATGCACGGGCAGATTTCTCGATCTGCGCTTCACCCAGTTGAAGGATAGCGTGAACATCCTGCTGCACGGCGTTAACCAGTTTGCTGCCGGTGTGACGGTTAACCGCGTTAAGCTGGCGGTTAAAGGTTTCAAACTCTACCTGCGCCGCC

Palindromic sequences found at coordinates 11-14 e 21-24(Sequence:   AGAT) (SCORE: 7)
Palindromic sequences found at coordinates 29-32 e 39-42(Sequence:   TTCA) (SCORE: 7)
Palindromic sequences found at coordinates 99-102 e 108-111(Sequence:   TTAA) (SCORE: 8)
Palindromic sequences found at coordinates 100-103 e 107-110(Sequence:   TAAC) (SCORE: 8)
Palindromic sequences found at coordinates 10-14 e 21-25(Sequence:   CAGAT) (SCORE: 8)
Palindromic sequences found at coordinates 28-32 e 39-43(Sequence:   CTTCA) (SCORE: 8)
Palindromic sequences found at coordinates 99-103 e 107-111(Sequence:   TTAAC) (SCORE: 9)
Palindromic sequences found at coordinates 9-14 e 21-26(Sequence:   GCAGAT) (SCORE: 8)


PREDICTED REGION NUMBER 155 (STRAND POSITIVE) 

Genomic sequence of putative RUT site (Coordinates:  60794-60872, c/g = 1.9166666666666667 ):      CTTCAACCACATAAATCAGTTCCACCAACAGCGTACCTACCGGCAACGCTTTGTTTTTTAACAGTGAAATCGTGCTGC

The 150 nt long genomic region immediately downstream is TACCGGTATCGCCAGAAAGGATCAGATCCAGACCGTTGCGGATCAGCGGATGCTCCCAGGTAATAAACTGTGCATCTTCACGCGCCAGCGCCACTTCACGATCAAAGGTGATGGTGATGCCATCTTCCGACAGGCCAGGGAAGTCCGGCA

Palindromic sequences found at coordinates 18-21 e 25-28(Sequence:   GGAT) (SCORE: 9)
Palindromic sequences found at coordinates 100-103 e 108-111(Sequence:   ATCA) (SCORE: 9)
Palindromic sequences found at coordinates 109-112 e 120-123(Sequence:   GATG) (SCORE: 8)
Palindromic sequences found at coordinates 110-113 e 119-122(Sequence:   ATGG) (SCORE: 9)
Palindromic sequences found at coordinates 109-113 e 119-123(Sequence:   GATGG) (SCORE: 10)

PAUSE-CONSENSUS present at coordinate 58-70


PREDICTED REGION NUMBER 156 (STRAND POSITIVE) 

Genomic sequence of putative RUT site (Coordinates:  61022-61100, c/g = 1.105263157894737 ):      CCAGCATATGATCGGACGGCGTCAGCACGATCATGTTGTCGCCGCGATCGTCCTGATTGATACCGATAATATCGAACA

The 150 nt long genomic region immediately downstream is GGTTCATGGCGAAGGCGATCAGGTTGGTATCGTCATCCTGCTCTTCAATGCTTTCTGCCAGTGCCTGGGCTTTTTCGCCACCGTTGGAGTGGATTTCCAGCAGGCGGTCACGACCCTGTTCCAGCTGTGCTTTCAGCGCTTCATGTTGCT

Palindromic sequences found at coordinates 57-60 e 64-67(Sequence:   CCAG) (SCORE: 9)
Palindromic sequences found at coordinates 77-80 e 88-91(Sequence:   CCAC) (SCORE: 8)
Palindromic sequences found at coordinates 84-87 e 95-98(Sequence:   TGGA) (SCORE: 6)
Palindromic sequences found at coordinates 123-126 e 133-136(Sequence:   GCTG) (SCORE: 8)


PREDICTED REGION NUMBER 157 (STRAND POSITIVE) 

Genomic sequence of putative RUT site (Coordinates:  61361-61439, c/g = 1.411764705882353 ):      TGTGCTCAAATGCATCCAGACCTTCGTGATACCAGCGCACCAGCACCGACTGAGCGGTTTTCTCCAGATAAGGCACAT

The 150 nt long genomic region immediately downstream is GGATCTGAATATCGTGCGCCTGGCCGATACGATCCAGACGACCAATACGCTGCTCCAGTAGATCCGGGTTGAATGGCAGGTCAAACATCACCATGTGGCTGGCGAACTGGAAGTTACGTCCTTCAGAACCGATTTCTGAGCACAGCAGTA

Palindromic sequences found at coordinates 84-87 e 92-95(Sequence:   ACAT) (SCORE: 8)
Palindromic sequences found at coordinates 104-107 e 111-114(Sequence:   AACT) (SCORE: 8)
Palindromic sequences found at coordinates 109-112 e 120-123(Sequence:   GAAG) (SCORE: 7)
Palindromic sequences found at coordinates 123-126 e 134-137(Sequence:   CAGA) (SCORE: 7)
Palindromic sequences found at coordinates 124-127 e 133-136(Sequence:   AGAA) (SCORE: 8)
Palindromic sequences found at coordinates 122-126 e 134-138(Sequence:   TCAGA) (SCORE: 8)
Palindromic sequences found at coordinates 123-127 e 133-137(Sequence:   CAGAA) (SCORE: 9)
Palindromic sequences found at coordinates 122-127 e 133-138(Sequence:   TCAGAA) (SCORE: 9)


PREDICTED REGION NUMBER 158 (STRAND POSITIVE) 

Genomic sequence of putative RUT site (Coordinates:  61633-61711, c/g = 1.625 ):      TCACGTTCGATAATCGACATACCTTCGTGGAACACCGCAGCGCGAATACCTTCACGTTCGCGCAGTACCTGCTCCAGT

The 150 nt long genomic region immediately downstream is TGCAGCGCAGTGGCAGCTTTGGCGCAGATCACCAGCACTTTCTGAGAGCGATGGCTGGTCAGGTAGCCCATCAGCCACTCAACGCGCGGATCGAAGTTCCACCAGGTGGCGTTATCACCTTCAAATTCCTGATAAATACGCTCCGGGTAG

Palindromic sequences found at coordinates 98-101 e 105-108(Sequence:   CCAC) (SCORE: 11)
Palindromic sequences found at coordinates 104-107 e 115-118(Sequence:   GGTG) (SCORE: 10)
Palindromic sequences found at coordinates 103-107 e 115-119(Sequence:   AGGTG) (SCORE: 9)


PREDICTED REGION NUMBER 159 (STRAND POSITIVE) 

Genomic sequence of putative RUT site (Coordinates:  61861-61939, c/g = 1.3529411764705883 ):      AGCATATCGCGAGCACGATCTTCCGCACTTTTACGTGCGCCCATAATGCCGGAGACTTTAATAGCCGTCTGATACTGC

The 150 nt long genomic region immediately downstream is GTCGGTAGCGGCAGCTTAATGGTGTGCAGCTCGCGTTTCGGGAATCCTTTCACACCGTTACGCGTGTTACGGAACAGCACGCGGCTGGTGCCGTGGCGATCCATCAGCATCGAAACCAGCTCCTGACGGGCGCTCTGGGCATCTTCGCTG

Palindromic sequences found at coordinates 64-67 e 72-75(Sequence:   TGTT) (SCORE: 8)
Palindromic sequences found at coordinates 74-77 e 83-86(Sequence:   CAGC) (SCORE: 10)
Palindromic sequences found at coordinates 76-79 e 87-90(Sequence:   GCAC) (SCORE: 9)
Palindromic sequences found at coordinates 81-84 e 89-92(Sequence:   CGGC) (PAUSE-CONSENSUS PRESENT) (SCORE: 13)

PAUSE-CONSENSUS present at coordinate 9-21

PAUSE-CONSENSUS present at coordinate 65-77


PREDICTED REGION NUMBER 160 (STRAND POSITIVE) 

Genomic sequence of putative RUT site (Coordinates:  62115-62193, c/g = 1.5625 ):      CTCGATATCCTGCTCGCCGATCATCTCGCCGAGCATGTTCAGTTCGTCATTGCTCAGTTTGTTACCTGCCAGCAGCAT

The 150 nt long genomic region immediately downstream is GGCAACGGCGTCCGCAACCGGACGATAATTTTTCTGCTCTTCAACGAACTGCGCAAAATCGTGGAAACGGTTCGGGTCCAGCAGACGCAGACGGGCGAAGTGGCTTTCCATCCCCAGCTGTTCCGGGGTCGCGGTCAGCAGCAGAACGCC

Palindromic sequences found at coordinates 9-12 e 19-22(Sequence:   GTCC) (SCORE: 10)
Palindromic sequences found at coordinates 10-13 e 18-21(Sequence:   TCCG) (SCORE: 11)
Palindromic sequences found at coordinates 8-12 e 19-23(Sequence:   CGTCC) (SCORE: 11)
Palindromic sequences found at coordinates 9-13 e 18-22(Sequence:   GTCCG) (SCORE: 12)
Palindromic sequences found at coordinates 8-13 e 18-23(Sequence:   CGTCCG) (SCORE: 12)

PAUSE-CONSENSUS present at coordinate 62-74


PREDICTED REGION NUMBER 161 (STRAND POSITIVE) 

Genomic sequence of putative RUT site (Coordinates:  62378-62456, c/g = 1.7058823529411764 ):      ATTCACGGCTTGGCGCATCTTCGCTCCACACCAGGTGATGCGCTTCATCGACCACCAGCAGGTCCCATTCGGCTTCAC

The 150 nt long genomic region immediately downstream is AGAGATGTTCCAGGCGCTGTTTGCTACGACGGGCAAAATCCAGCGAGCAAATCACCAGCTGTTCGGTGTCAAACGGGTTGTAAGCATCGTGCTGAGCTTCGGCATAACGCTCATCATCAAATAGCGCAAAGCGCAGGTTGAAACGGCGCA

Palindromic sequences found at coordinates 82-85 e 89-92(Sequence:   AGCA) (SCORE: 9)
Palindromic sequences found at coordinates 123-126 e 130-133(Sequence:   GCGC) (SCORE: 11)


PREDICTED REGION NUMBER 162 (STRAND POSITIVE) 

Genomic sequence of putative RUT site (Coordinates:  62655-62733, c/g = 1.4705882352941178 ):      CACACGTTCAGCAGCGCCAGAGAGCAGTTGCTGATGCAGGATCATCCCGGCTTCAATGGTTTTCCCTAAACCCACTTC

The 150 nt long genomic region immediately downstream is GTCAGCCAGCAGGACGCGCGGCGCGTGGCGGCGACCAACATCATGAGCGATGTTGAGCTGATGCGGGATCAGGCTGGTACGCTGACCGCGCAGGCCGCTGTACGGCATACGGAACTGTTCGCTGGAATATTTACGCGCGCGATAACGCAG

Palindromic sequences found at coordinates 13-16 e 22-25(Sequence:   ACGC) (PAUSE-CONSENSUS PRESENT) (SCORE: 13)
Palindromic sequences found at coordinates 38-41 e 48-51(Sequence:   CATC) (SCORE: 7)
Palindromic sequences found at coordinates 57-60 e 68-71(Sequence:   CTGA) (PAUSE-CONSENSUS PRESENT) (SCORE: 10)
Palindromic sequences found at coordinates 58-61 e 67-70(Sequence:   TGAT) (PAUSE-CONSENSUS PRESENT) (SCORE: 11)
Palindromic sequences found at coordinates 93-96 e 102-105(Sequence:   GCCG) (PAUSE-CONSENSUS PRESENT) (SCORE: 13)
Palindromic sequences found at coordinates 13-17 e 21-25(Sequence:   ACGCG) (PAUSE-CONSENSUS PRESENT) (SCORE: 14)
Palindromic sequences found at coordinates 37-41 e 48-52(Sequence:   ACATC) (SCORE: 8)
Palindromic sequences found at coordinates 57-61 e 67-71(Sequence:   CTGAT) (PAUSE-CONSENSUS PRESENT) (SCORE: 12)
Palindromic sequences found at coordinates 36-41 e 48-53(Sequence:   AACATC) (SCORE: 8)
Palindromic sequences found at coordinates 35-41 e 48-54(Sequence:   CAACATC) (SCORE: 8)

PAUSE-CONSENSUS present at coordinate 11-23

PAUSE-CONSENSUS present at coordinate 41-53

PAUSE-CONSENSUS present at coordinate 16-28

PAUSE-CONSENSUS present at coordinate 19-31


PREDICTED REGION NUMBER 163 (STRAND POSITIVE) 

Genomic sequence of putative RUT site (Coordinates:  62894-62972, c/g = 1.3529411764705883 ):      CCATACGGTCAATCTGCCCGGCAAACAGACGGTCCTGCGGTTTGCTGAACACCAGTTTGCTATCAAGGAAAACTTCAC

The 150 nt long genomic region immediately downstream is GCAGGGCTACGCCGGACTCTTCAGTATCCAGGCGAGTACCGATATAGGTCAGCAAGCCATTTTCTTCTTTTACTTCTTCGACTTGCATCTGCCAGCCGTCATGGCTGGTAATGGTATCACCAGGGTTGAACATCACGCGGGTCACGGGGG

Palindromic sequences found at coordinates 90-93 e 101-104(Sequence:   GCCA) (SCORE: 9)
Palindromic sequences found at coordinates 92-95 e 103-106(Sequence:   CAGC) (SCORE: 9)
Palindromic sequences found at coordinates 93-96 e 102-105(Sequence:   AGCC) (SCORE: 10)
Palindromic sequences found at coordinates 111-114 e 118-121(Sequence:   TGGT) (SCORE: 8)
Palindromic sequences found at coordinates 91-95 e 103-107(Sequence:   CCAGC) (SCORE: 10)
Palindromic sequences found at coordinates 92-96 e 102-106(Sequence:   CAGCC) (SCORE: 11)
Palindromic sequences found at coordinates 91-96 e 102-107(Sequence:   CCAGCC) (SCORE: 11)


PREDICTED REGION NUMBER 164 (STRAND POSITIVE) 

Genomic sequence of putative RUT site (Coordinates:  63173-63251, c/g = 1.625 ):      TGACAGTTCGCGCATCCACCGCGACAACGGTTCCAAGTCCCAATTCGCTTTCTGTATCGCTGATCCAGCGTTGACCAA

The 150 nt long genomic region immediately downstream is GTGTAAAAGGCATATGTGTTCGGCTCTATATCTTTAATTGCAGGCAATAACCACCCGCTACCGTGCTTATGAGGTAGTGGTGTTATTCAGGTCCAGGAATGGAAAGGGCGCTATGGTACTGGATGGCAAAGCATTCGTCACGCATCAAAA

Palindromic sequences found at coordinates 36-39 e 44-47(Sequence:   ATTG) (SCORE: 9)
Palindromic sequences found at coordinates 91-94 e 99-102(Sequence:   TCCA) (PAUSE-CONSENSUS PRESENT) (SCORE: 12)

PAUSE-CONSENSUS present at coordinate 89-101


PREDICTED REGION NUMBER 165 (STRAND POSITIVE) 

Genomic sequence of putative RUT site (Coordinates:  63627-63705, c/g = 1.0454545454545454 ):      CGACCACGCTTTTGGTTTTCTTCATCGGCAAGGCGAGCGGCGCGTACATGAGGCGGCACATTACGCTGATACTCGCTC

The 150 nt long genomic region immediately downstream is AGCGGACGGCGAAGGCGTTTACGGTAAACCAGTCGCGCATCCAGTTCACCCGCCATCAGTTTGTCGATGGTTTCGCGTACATATTCCTGATATGGCTCGTTGCGGAAGATGCGCAGGTATAGCTCCTGCTGAAACTGCTGGGCCAGCGGC

Palindromic sequences found at coordinates 16-19 e 25-28(Sequence:   GTTT) (SCORE: 7)
Palindromic sequences found at coordinates 17-20 e 24-27(Sequence:   TTTA) (SCORE: 7)
Palindromic sequences found at coordinates 79-82 e 90-93(Sequence:   CATA) (SCORE: 6)
Palindromic sequences found at coordinates 80-83 e 89-92(Sequence:   ATAT) (SCORE: 7)
Palindromic sequences found at coordinates 100-103 e 111-114(Sequence:   TGCG) (SCORE: 8)
Palindromic sequences found at coordinates 113-116 e 124-127(Sequence:   CAGG) (SCORE: 8)
Palindromic sequences found at coordinates 136-139 e 143-146(Sequence:   GCTG) (SCORE: 9)
Palindromic sequences found at coordinates 16-20 e 24-28(Sequence:   GTTTA) (SCORE: 8)
Palindromic sequences found at coordinates 79-83 e 89-93(Sequence:   CATAT) (SCORE: 8)
Palindromic sequences found at coordinates 112-116 e 124-128(Sequence:   GCAGG) (SCORE: 9)


PREDICTED REGION NUMBER 166 (STRAND POSITIVE) 

Genomic sequence of putative RUT site (Coordinates:  63869-63947, c/g = 2.230769230769231 ):      CACGGTTTCCAGCCCTTTAAACACCATCCGCTGCTTGTCGCCCTCCTGAATCAGTCCGGCATAACGCTTTTTACTGCC

The 150 nt long genomic region immediately downstream is GGTATCGGCTCCGCGAATGGTTGGCATCAGAAAACGGCAGAAATGGGTTTCATACTCCAGTTCTAATGCGCTGGTCAGCCGTTGTTTTTGCAGCGTTTCCGCCCACCAGGCGTTAACGTGCTGCACCAGTGCACGACCGATTTTCGCCGC

Palindromic sequences found at coordinates 29-32 e 38-41(Sequence:   GAAA) (SCORE: 10)
Palindromic sequences found at coordinates 32-35 e 39-42(Sequence:   AACG) (SCORE: 10)
Palindromic sequences found at coordinates 99-102 e 108-111(Sequence:   CGCC) (SCORE: 12)
Palindromic sequences found at coordinates 121-124 e 129-132(Sequence:   TGCA) (SCORE: 10)

PAUSE-CONSENSUS present at coordinate 72-84

PAUSE-CONSENSUS present at coordinate 24-36


PREDICTED REGION NUMBER 167 (STRAND POSITIVE) 

Genomic sequence of putative RUT site (Coordinates:  64140-64218, c/g = 1.1578947368421053 ):      TCGGTATCGCCGTAGATAACGTCGTAGCCCTGTGCTTCAATCAACGCTTTGGTTTGCCGCATGATCTGATGACCACGC

The 150 nt long genomic region immediately downstream is ATGGTGATCGACGATGCCAGCCGCGGATCGAAGAAGCGGCAGGCGGTGGTGCCGAGCACGCCATAAAAGGCATTCATGATGATTTTCAGCGCCTGCGACAGCGGTTTGTTACCCTGGCGTTTGGCTTCATCGCGCCCGTGCCAGATGTTA

Palindromic sequences found at coordinates 48-51 e 55-58(Sequence:   GTGC) (SCORE: 9)

PAUSE-CONSENSUS present at coordinate 122-134


PREDICTED REGION NUMBER 168 (STRAND POSITIVE) 

Genomic sequence of putative RUT site (Coordinates:  64394-64472, c/g = 1.4210526315789473 ):      TTCTCGCGAGAACCAGGCATCGAGAAAACCTTCGGTACTGTGCTCTGGATCAGGCTGCGCCATGCCTTCCACCAGCCC

The 150 nt long genomic region immediately downstream is GACGGGATCAATCAGAAAGGTGCGGATGATCGACGGGTACAGGCTTTTATAGTCCAGCACCAGCACTGAATCATAAAGCCCTGGCCGTGAATCCATCACGTAGCCGCCAGGGCTGGCGTGCGGCGGCACTTCGCCGAGATTAGGCGCGAC

Palindromic sequences found at coordinates 85-88 e 96-99(Sequence:   CGTG) (SCORE: 9)
Palindromic sequences found at coordinates 86-89 e 95-98(Sequence:   GTGA) (SCORE: 8)
Palindromic sequences found at coordinates 101-104 e 110-113(Sequence:   AGCC) (SCORE: 10)
Palindromic sequences found at coordinates 105-108 e 113-116(Sequence:   GCCA) (PAUSE-CONSENSUS PRESENT) (SCORE: 13)
Palindromic sequences found at coordinates 117-120 e 125-128(Sequence:   GTGC) (PAUSE-CONSENSUS PRESENT) (SCORE: 13)
Palindromic sequences found at coordinates 121-124 e 131-134(Sequence:   GGCG) (PAUSE-CONSENSUS PRESENT) (SCORE: 12)
Palindromic sequences found at coordinates 123-126 e 132-135(Sequence:   CGGC) (PAUSE-CONSENSUS PRESENT) (SCORE: 13)
Palindromic sequences found at coordinates 131-134 e 142-145(Sequence:   CGCC) (SCORE: 9)
Palindromic sequences found at coordinates 85-89 e 95-99(Sequence:   CGTGA) (SCORE: 9)
Palindromic sequences found at coordinates 104-108 e 113-117(Sequence:   CGCCA) (PAUSE-CONSENSUS PRESENT) (SCORE: 14)
Palindromic sequences found at coordinates 120-124 e 131-135(Sequence:   CGGCG) (PAUSE-CONSENSUS PRESENT) (SCORE: 13)

PAUSE-CONSENSUS present at coordinate 23-35

PAUSE-CONSENSUS present at coordinate 75-87

PAUSE-CONSENSUS present at coordinate 2-14


PREDICTED REGION NUMBER 169 (STRAND POSITIVE) 

Genomic sequence of putative RUT site (Coordinates:  64658-64736, c/g = 1.4 ):      ACCAAATGCCGCCACCGAACCGCCGTGTCGGTCCACCGGCAGGCCGTTCACCGTTGCCCGTTCGAGTAAAAATGGCAT

The 150 nt long genomic region immediately downstream is GATTTCAGTTTTGTGGAAGATCTGCGTCACCAGCTCGCAATCTTTCAGGTTATAAGTTGCCAGCGCAGGTTTATCTTCGGCGAAACGGCGGTCAATTTCGTCCATTCGATCCCACGGGTTATCGATAGATTTTCCTTCGCCTAATAGCTC


PAUSE-CONSENSUS present at coordinate 14-26

PAUSE-CONSENSUS present at coordinate 21-33

PAUSE-CONSENSUS present at coordinate 8-20


PREDICTED REGION NUMBER 170 (STRAND POSITIVE) 

Genomic sequence of putative RUT site (Coordinates:  64958-65036, c/g = 1.5 ):      AATTAGCCGACCTTTAGCCTGGGCAAAAAAGACGCCGTTTTTAAAGCCGTGCTCGCGCCACTCCAGCTCGCTATTATC

The 150 nt long genomic region immediately downstream is GCGCCCAAGACGCAGCGGAAGACGGTAACGCTCGGCATGTTTTTGCAGCATTCGCAGATCGAACTGCACCACGTTCCAACCGATGATCACATCAGGATCGTAGTTGGCAAACCAGGCGTTGAGTTTTTCCAGCAACTGCGGGCGGCTGGC

Palindromic sequences found at coordinates 50-53 e 59-62(Sequence:   TTCG) (SCORE: 8)
Palindromic sequences found at coordinates 53-56 e 63-66(Sequence:   GCAG) (SCORE: 9)
Palindromic sequences found at coordinates 81-84 e 89-92(Sequence:   GATG) (SCORE: 8)
Palindromic sequences found at coordinates 83-86 e 90-93(Sequence:   TGAT) (SCORE: 8)
Palindromic sequences found at coordinates 84-87 e 95-98(Sequence:   GATC) (SCORE: 7)

PAUSE-CONSENSUS present at coordinate 33-45

PAUSE-CONSENSUS present at coordinate 49-61


PREDICTED REGION NUMBER 171 (STRAND POSITIVE) 

Genomic sequence of putative RUT site (Coordinates:  65218-65296, c/g = 1.7222222222222223 ):      CGTCGCCATTCTCCGGCCCCAGCATATAAACGATGCGCTGCCCGCAGCCTTCCAGGCCGATGCAGTACAGCTCACCGT

The 150 nt long genomic region immediately downstream is GGCGGGTGGTTTCAATATCTATAGAAACCCACTTGAGCGGCGGACGATAGTCGGGATGCGGTTTCAGACGGGCATTAACGATAGTGCCATTGTGCATATCACCCTCGACCCACACCGGTGAGGTGATAAACCGCTCCATCAGATAGCGTT

Palindromic sequences found at coordinates 112-115 e 121-124(Sequence:   CACC) (SCORE: 11)

PAUSE-CONSENSUS present at coordinate 41-53

PAUSE-CONSENSUS present at coordinate 68-80


PREDICTED REGION NUMBER 172 (STRAND POSITIVE) 

Genomic sequence of putative RUT site (Coordinates:  65653-65731, c/g = 1.2857142857142858 ):      CCACGGACTCTTGCGGTGCAAGCGTAACCTGCAACGGCCCGTTGTCCGTCGCCAGCCAGAAGGAGACTTCTGTCCCTT

The 150 nt long genomic region immediately downstream is GCGGGGTGTCCCGCCAGTGTCGGGTTAAGATAAAACCTGCCTGCGCCACGCTGAAAATCCATCAAAAAACCAGGCTTGAGTATAGCCTGGTTTCGTTTGATTGGCTGTGGTTTTATACAGTCATTACTGCCCGTAATATGCCTTCGCGCC

Palindromic sequences found at coordinates 0-3 e 10-13(Sequence:   GCGG) (SCORE: 9)
Palindromic sequences found at coordinates 1-4 e 9-12(Sequence:   CGGG) (SCORE: 10)
Palindromic sequences found at coordinates 9-12 e 20-23(Sequence:   CCCG) (SCORE: 9)
Palindromic sequences found at coordinates 22-25 e 33-36(Sequence:   GGTT) (SCORE: 7)
Palindromic sequences found at coordinates 72-75 e 83-86(Sequence:   GGCT) (SCORE: 9)
Palindromic sequences found at coordinates 117-120 e 125-128(Sequence:   CAGT) (SCORE: 8)
Palindromic sequences found at coordinates 122-125 e 133-136(Sequence:   ATTA) (SCORE: 7)
Palindromic sequences found at coordinates 123-126 e 132-135(Sequence:   TTAC) (SCORE: 8)
Palindromic sequences found at coordinates 0-4 e 9-13(Sequence:   GCGGG) (SCORE: 11)
Palindromic sequences found at coordinates 71-75 e 83-87(Sequence:   AGGCT) (SCORE: 8)
Palindromic sequences found at coordinates 122-126 e 132-136(Sequence:   ATTAC) (SCORE: 9)
Palindromic sequences found at coordinates 70-75 e 83-88(Sequence:   CAGGCT) (SCORE: 9)
Palindromic sequences found at coordinates 69-75 e 83-89(Sequence:   CCAGGCT) (SCORE: 10)


PREDICTED REGION NUMBER 173 (STRAND POSITIVE) 

Genomic sequence of putative RUT site (Coordinates:  65947-66025, c/g = 1.7333333333333334 ):      ACGGCAGAATATCCCCATATAAGCGACCTCTTCCAGCACGATGGCGTTATGCACCGCATCTTCGGCATTTTTGCCCCA

The 150 nt long genomic region immediately downstream is TGCAAACGGGCCGTGGGAATGGACCAGAACGCCGGGCATTTGCGCTGCATCGATACCCTGTTTTTCAAAGGTTTCTACGATGACGTTACCGGTTTCCCACTCATATTCGCCGTTGATTTCTGCGTCGGTCATTTTGCGGGTGCAGGGAAT


PAUSE-CONSENSUS present at coordinate 126-138


PREDICTED REGION NUMBER 174 (STRAND POSITIVE) 

Genomic sequence of putative RUT site (Coordinates:  66334-66412, c/g = 1.9230769230769231 ):      CTTTTTCGTACCTTCAACCACTTCACCGGTTTCGATGCTAACCACGACCATATCGTCAGCGGTCATGACGCTGTAATC

The 150 nt long genomic region immediately downstream is GACGCCGGAAGGTTTGATCACAAAGACGCCGCGCTCGCGATCAACGGCGCTGACGTTGCCCCATGTGAGCGTGACCAGGTTGTGTTTTGGCAGCGCCAGGTTGGCTTCTAATACCTGGCGTTTGAGATCTTCTAACATGTTGACTCCTTC

Palindromic sequences found at coordinates 12-15 e 20-23(Sequence:   TTTG) (SCORE: 9)
Palindromic sequences found at coordinates 42-45 e 53-56(Sequence:   AACG) (SCORE: 8)
Palindromic sequences found at coordinates 87-90 e 94-97(Sequence:   TGGC) (SCORE: 11)
Palindromic sequences found at coordinates 94-97 e 101-104(Sequence:   GCCA) (SCORE: 11)
Palindromic sequences found at coordinates 41-45 e 53-57(Sequence:   CAACG) (SCORE: 9)

PAUSE-CONSENSUS present at coordinate 77-89


PREDICTED REGION NUMBER 175 (STRAND POSITIVE) 

Genomic sequence of putative RUT site (Coordinates:  66611-66689, c/g = 1.1428571428571428 ):      CCTGATAAGACGCGCCAGCGTCGCATCAGGCGTTGAATGCCGGATGCGCTTTGCTTATCCGGCCTACAAAATCGCAGC

The 150 nt long genomic region immediately downstream is GCGTAGGCCTGATAAGACGCGCCAGCGTCGCATCAGGCGTTGAATGCCGGATGCGCTTTGCTTATCCGGCCTACAAAATCGCAGCGTGTAGGCCAGATAAGACGCGTCAGCGTCGCATCAGGCGTTACATACCGGATGCGGCTACTTAGC

Palindromic sequences found at coordinates 100-103 e 110-113(Sequence:   GACG) (SCORE: 8)
Palindromic sequences found at coordinates 101-104 e 109-112(Sequence:   ACGC) (SCORE: 9)
Palindromic sequences found at coordinates 100-104 e 109-113(Sequence:   GACGC) (SCORE: 10)

PAUSE-CONSENSUS present at coordinate 48-60


PREDICTED REGION NUMBER 176 (STRAND POSITIVE) 

Genomic sequence of putative RUT site (Coordinates:  66991-67069, c/g = 1.2727272727272727 ):      TGCGCGCCACCAGCGAGGATCCACGCTTCGGAAGCAGTTGGCAGATCCGGTTGCGCTTTCCACAGCGCATTCGCCACC

The 150 nt long genomic region immediately downstream is GGCAGTTTCGGCAGGGAGTGCGGTGTTTTCACCGTGTCGATGCAGTTAACCAGTAGACGGTAACGATCGCCGAGATCAATCAAGCTGGCGACAATCGCTGGGCCGGTTTGGGTATTGAAGATCAGGCGGGCAGGATCGTCCTTACCACCA

Palindromic sequences found at coordinates 20-23 e 30-33(Sequence:   CGGT) (SCORE: 9)
Palindromic sequences found at coordinates 21-24 e 29-32(Sequence:   GGTG) (SCORE: 10)
Palindromic sequences found at coordinates 87-90 e 94-97(Sequence:   GCGA) (SCORE: 10)
Palindromic sequences found at coordinates 131-134 e 138-141(Sequence:   AGGA) (SCORE: 8)
Palindromic sequences found at coordinates 20-24 e 29-33(Sequence:   CGGTG) (SCORE: 11)

PAUSE-CONSENSUS present at coordinate 13-25


PREDICTED REGION NUMBER 177 (STRAND POSITIVE) 

Genomic sequence of putative RUT site (Coordinates:  67242-67320, c/g = 1.0952380952380953 ):      GATCGGTTTCTCTTCTGCGGCGATCGACGGGCAGACTTCCAGCATATGGGAGCCGAGCACCAGGTCATTACCTTTCTC

The 150 nt long genomic region immediately downstream is GAAGTGATAGGTGTAGTCCTCCATAAAGGAGGTGCCGCCCTGCAGACCGGTTGACATCACCTTCATGATGCGAAGCAGGGCGGCAGTTTTCCAGTCGCCTTCGCCCGCAAAGCCGTAACCCTGCTGCATCAGACGCTGTACGGCCAGACC

Palindromic sequences found at coordinates 16-19 e 26-29(Sequence:   TCCT) (SCORE: 6)
Palindromic sequences found at coordinates 17-20 e 28-31(Sequence:   CCTC) (SCORE: 8)
Palindromic sequences found at coordinates 18-21 e 27-30(Sequence:   CTCC) (SCORE: 9)
Palindromic sequences found at coordinates 55-58 e 65-68(Sequence:   ATCA) (SCORE: 6)
Palindromic sequences found at coordinates 60-63 e 71-74(Sequence:   CTTC) (SCORE: 6)
Palindromic sequences found at coordinates 17-21 e 27-31(Sequence:   CCTCC) (SCORE: 10)
Palindromic sequences found at coordinates 54-58 e 65-69(Sequence:   CATCA) (SCORE: 7)

PAUSE-CONSENSUS present at coordinate 30-42


PREDICTED REGION NUMBER 178 (STRAND POSITIVE) 

Genomic sequence of putative RUT site (Coordinates:  67521-67599, c/g = 1.8666666666666667 ):      GAAGCCACCTTGTTCCAGGAAACGCTTCATCCCCAGCTCAATACGCGCCGCTTCCAGCACGTTCTGTCGTTTTTTGCC

The 150 nt long genomic region immediately downstream is GTGGATTTGTGTGGCAGGCGTCATGGTGTAGCAGCTTTCGTACTCATCGACCAGCGCGTTAACATCGCCGTCGCTGATGGAGTTCACCACCTGCACCAGATCGCCAACCGCCCAGGTATTGACGGAGAAACCGAACTTGATCTGTGCGGC

Palindromic sequences found at coordinates 16-19 e 23-26(Sequence:   GGCG) (PAUSE-CONSENSUS PRESENT) (SCORE: 14)

PAUSE-CONSENSUS present at coordinate 16-28


PREDICTED REGION NUMBER 179 (STRAND POSITIVE) 

Genomic sequence of putative RUT site (Coordinates:  67875-67953, c/g = 1.35 ):      TTTATCCTGCCAGTGACCGGTAACCACGGCATGTTGCTGACGCATACGCGCGCCAATGAAGCCGAACTCGCGACCGCC

The 150 nt long genomic region immediately downstream is ATGTGCAGTCTGGTTCAGGTTCATAAAGTCCATATCGATACTGTCCCACGGCAGCGCCGCGTTGAACTGGGTGTGGAATTGCAGCAACGGTTTGTTGAGCATGGTCAGGCCGTTGATCCACATTTTGGCCGGGGAGAAGGTGTGCAGCCA

Palindromic sequences found at coordinates 84-87 e 93-96(Sequence:   CAAC) (SCORE: 8)

PAUSE-CONSENSUS present at coordinate 49-61

PAUSE-CONSENSUS present at coordinate 8-20

PAUSE-CONSENSUS present at coordinate 49-61


PREDICTED REGION NUMBER 180 (STRAND POSITIVE) 

Genomic sequence of putative RUT site (Coordinates:  68103-68181, c/g = 1.1363636363636365 ):      CACCACCAGACCAGCGCAACGATCGTCGTAATTCGCGTCGCGGCAAATAGCGGTGATTTCATCCGGCGTGGTGCCCAG

The 150 nt long genomic region immediately downstream is CGGTTTCAACACCAGTTTGCAGGGCAGTTTCGCTTCCGTATTCAGCGCATTAACGACGTGCTCGGCATGTTGGGTGACCTGACGCAGGGTTTCCGGGCCATACAGATGCTGGCTGCCAATGACAAACCACACTTCATAATTATCAAAAAT

Palindromic sequences found at coordinates 77-80 e 84-87(Sequence:   CCTG) (PAUSE-CONSENSUS PRESENT) (SCORE: 12)

PAUSE-CONSENSUS present at coordinate 72-84


PREDICTED REGION NUMBER 181 (STRAND POSITIVE) 

Genomic sequence of putative RUT site (Coordinates:  68531-68609, c/g = 1.1363636363636365 ):      TCTGCGTGCACTTTCGCGGCGACGGCAGCAAAAATCGCCGCACCGAGCGCACAGCACTGGTCAGAGGCAACAATTTGC

The 150 nt long genomic region immediately downstream is AGCGGGCGATTCAGCACGTCGCAGCAGGCCTGCATAATGACCTGGTTTTTCCGCGCGATGCCGCCCAGTGCCATCACGTTATTAACGGCGATCCCCTGATCGGTAAAGCACTCCATGATTGCGCGTGCGCCAAAGGCGGTGGCAGCAATC

Palindromic sequences found at coordinates 20-23 e 29-32(Sequence:   GCAG) (SCORE: 9)
Palindromic sequences found at coordinates 76-79 e 83-86(Sequence:   CGTT) (SCORE: 7)
Palindromic sequences found at coordinates 88-91 e 98-101(Sequence:   CGAT) (PAUSE-CONSENSUS PRESENT) (SCORE: 9)
Palindromic sequences found at coordinates 89-92 e 97-100(Sequence:   GATC) (PAUSE-CONSENSUS PRESENT) (SCORE: 10)
Palindromic sequences found at coordinates 127-130 e 134-137(Sequence:   CGCC) (SCORE: 9)
Palindromic sequences found at coordinates 128-131 e 139-142(Sequence:   GCCA) (SCORE: 8)
Palindromic sequences found at coordinates 88-92 e 97-101(Sequence:   CGATC) (PAUSE-CONSENSUS PRESENT) (SCORE: 11)

PAUSE-CONSENSUS present at coordinate 43-55

PAUSE-CONSENSUS present at coordinate 31-43


PREDICTED REGION NUMBER 182 (STRAND POSITIVE) 

Genomic sequence of putative RUT site (Coordinates:  69004-69082, c/g = 1.6875 ):      TACGCGACCAAACCAGGCGTAGATATCACCAAACGCCGATTGGCCTGCTTCCAGACCGATAAATCCAGGCACCACGCT

The 150 nt long genomic region immediately downstream is GCCATCAACCTGACCGCAAATACCTTTAACTGCCCGCTCGCCAACGCTCTGTTTGTCGGCAATCAGAATGTCGCAGGTGGAAGTACCGATAACTTTTACCAGTGCGTTAGGCTGTGCGCCTGCGCCAACTGCGCCCATATGGCAGTCAAA

Palindromic sequences found at coordinates 80-83 e 91-94(Sequence:   AAGT) (SCORE: 8)
Palindromic sequences found at coordinates 108-111 e 117-120(Sequence:   AGGC) (SCORE: 11)
Palindromic sequences found at coordinates 121-124 e 130-133(Sequence:   GCGC) (SCORE: 11)


PREDICTED REGION NUMBER 183 (STRAND POSITIVE) 

Genomic sequence of putative RUT site (Coordinates:  69243-69321, c/g = 1.2857142857142858 ):      AAATCACCACGCTTTCAGGCAGGCCGAGACGCTGCGCCCATTCCGGGCATAAGGTGCCCACCGGAATATCGGCAGTCC

The 150 nt long genomic region immediately downstream is AAGTGTCAGTGAACAGCGGGGAAGGCAAATGGCGATTGAGGATCGGGTCCAGCTCATCAAAGAAACTGGCTGGCGGCAGGCCGCCCCAGCTTTCGTGCCACAGAGATTTATGCCCGGCGCTGCAACGTCCGCGACGAATATCCTGCGGGC

Palindromic sequences found at coordinates 32-35 e 41-44(Sequence:   CGAT) (SCORE: 8)
Palindromic sequences found at coordinates 71-74 e 81-84(Sequence:   GGCG) (PAUSE-CONSENSUS PRESENT) (SCORE: 12)
Palindromic sequences found at coordinates 72-75 e 80-83(Sequence:   GCGG) (PAUSE-CONSENSUS PRESENT) (SCORE: 13)
Palindromic sequences found at coordinates 125-128 e 132-135(Sequence:   CGTC) (SCORE: 10)
Palindromic sequences found at coordinates 71-75 e 80-84(Sequence:   GGCGG) (PAUSE-CONSENSUS PRESENT) (SCORE: 14)

PAUSE-CONSENSUS present at coordinate 19-31

PAUSE-CONSENSUS present at coordinate 40-52

PAUSE-CONSENSUS present at coordinate 32-44


PREDICTED REGION NUMBER 184 (STRAND POSITIVE) 

Genomic sequence of putative RUT site (Coordinates:  69496-69574, c/g = 1.2380952380952381 ):      CACCCAGTCGCACAGCTCAATCCACGATGCGGCAGATTGCGCCACGGCGCTGTCCTGGCGAGTCACATGCAGGATTTT

The 150 nt long genomic region immediately downstream is TGCCCAGAACCATTCGCTGGAATAAATACCACCAATGTAGCGGGAGTAGTCAACGTTGCCCGGCGCGTGGCACAAACGGGTAATCTCTTCCGCTTCTTCAACCGCAGTGTGGTCTTTCCACAATACGAACATCGCGTTCGGGTTTTCGGC

Palindromic sequences found at coordinates 11-14 e 19-22(Sequence:   ATTC) (SCORE: 7)
Palindromic sequences found at coordinates 107-110 e 118-121(Sequence:   TGTG) (SCORE: 6)
Palindromic sequences found at coordinates 108-111 e 117-120(Sequence:   GTGG) (SCORE: 9)
Palindromic sequences found at coordinates 125-128 e 136-139(Sequence:   CGAA) (SCORE: 6)
Palindromic sequences found at coordinates 126-129 e 135-138(Sequence:   GAAC) (SCORE: 7)
Palindromic sequences found at coordinates 107-111 e 117-121(Sequence:   TGTGG) (SCORE: 8)
Palindromic sequences found at coordinates 125-129 e 135-139(Sequence:   CGAAC) (SCORE: 8)


PREDICTED REGION NUMBER 185 (STRAND POSITIVE) 

Genomic sequence of putative RUT site (Coordinates:  69734-69812, c/g = 1.3181818181818181 ):      CGCAGCGCCAGCACGTTTCCGTCGGCATCAATCGGTGCGGGCGTCGAGCCGGTACTGTCAACGCCAATCCCGACCACA

The 150 nt long genomic region immediately downstream is GCTGCGCGCTGTTCGACGCTAAGCTCTGCAAGCACGGTTTTCAGTGCCGCTTCCATTGACTCAATGTAGTCACGCGGATGATGACGGAACTGGTTATTCGGGGCATCACAAAATTGCCCTTTCTGCCAACGGGGATACCACTCTACGCTG

Palindromic sequences found at coordinates 53-56 e 62-65(Sequence:   CATT) (SCORE: 8)
Palindromic sequences found at coordinates 54-57 e 61-64(Sequence:   ATTG) (SCORE: 8)
Palindromic sequences found at coordinates 57-60 e 67-70(Sequence:   GACT) (SCORE: 7)
Palindromic sequences found at coordinates 53-57 e 61-65(Sequence:   CATTG) (SCORE: 9)
Palindromic sequences found at coordinates 56-60 e 67-71(Sequence:   TGACT) (SCORE: 8)


PREDICTED REGION NUMBER 186 (STRAND POSITIVE) 

Genomic sequence of putative RUT site (Coordinates:  69989-70067, c/g = 2.5454545454545454 ):      TCCACCGCCAAAGCTCGCACAGAATCACTGCCAAAATCGAGGCCAATTGCAATCGCCATCGTTTCACTCCATCCAAAA

The 150 nt long genomic region immediately downstream is AAACGGGTATGGAGAAACAGTAGAGAGTTGCGATAAAAAGCGTCAGGTAGGATCCGCTAATCTTATGGATAAAAATGCTATGGCATAGCAAAGTGTGACGCCGTGCAAATAATCAATGTGGACTTTTCTGCCGTGATTATAGACACTTTT

Palindromic sequences found at coordinates 74-77 e 82-85(Sequence:   ATGC) (SCORE: 10)
Palindromic sequences found at coordinates 75-78 e 86-89(Sequence:   TGCT) (SCORE: 9)
Palindromic sequences found at coordinates 76-79 e 85-88(Sequence:   GCTA) (SCORE: 10)
Palindromic sequences found at coordinates 77-80 e 84-87(Sequence:   CTAT) (SCORE: 10)
Palindromic sequences found at coordinates 75-79 e 85-89(Sequence:   TGCTA) (SCORE: 11)
Palindromic sequences found at coordinates 76-80 e 84-88(Sequence:   GCTAT) (SCORE: 11)
Palindromic sequences found at coordinates 75-80 e 84-89(Sequence:   TGCTAT) (SCORE: 11)


PREDICTED REGION NUMBER 187 (STRAND POSITIVE) 

Genomic sequence of putative RUT site (Coordinates:  70618-70696, c/g = 1.15 ):      AGATTCATCACTACGGTCGTCATCCGGAGGCTCGCGAATGGTATCACCAGTGGGTTTACTTTCGTCCGCGCGCCTACT

The 150 nt long genomic region immediately downstream is GGCATGAATGGCTTAACTGGCCGTCAATATTTGCCAATACGGGTTTCTTTCGCCCGGATGAAGCGCACCAGCCGCATTTCAGCGACCTGTTTGGGCAAATCATTAACGCCGGGCAAGGGGAAGGGCGCTATTCGGAGCTGCTGGCGATAA

Palindromic sequences found at coordinates 27-30 e 35-38(Sequence:   TATT) (SCORE: 7)

PAUSE-CONSENSUS present at coordinate 40-52

PAUSE-CONSENSUS present at coordinate 70-82


PREDICTED REGION NUMBER 188 (STRAND POSITIVE) 

Genomic sequence of putative RUT site (Coordinates:  70928-71006, c/g = 1.105263157894737 ):      GGCTTGTCAGTACATCAGCGATCACCTGGCAGACAGCAATTTTGATATCGCCAGCGTCGCACAGCATGTTTGCTTGTC

The 150 nt long genomic region immediately downstream is GCCGTCGCGTCTGTCACATCTTTTCCGCCAGCAGTTAGGGATTAGCGTCTTAAGCTGGCGCGAGGACCAACGCATTAGTCAGGCGAAGCTGCTTTTGAGCACTACCCGGATGCCTATCGCCACCGTCGGTCGCAATGTTGGTTTTGACGA

Palindromic sequences found at coordinates 89-92 e 97-100(Sequence:   TGCT) (SCORE: 7)

PAUSE-CONSENSUS present at coordinate 107-119


PREDICTED REGION NUMBER 189 (STRAND POSITIVE) 

Genomic sequence of putative RUT site (Coordinates:  71319-71397, c/g = 1.9166666666666667 ):      ATCCCTGCTTCGTCCATTTGACAGGCACATTATGCAAGCATTGCTGGAACACTTTATTACCCAATCCACCGTGTATTC

The 150 nt long genomic region immediately downstream is ATTGATGGCGGTGGTGTTGGTGGCCTTTCTGGAGTCGCTGGCGCTGGTCGGTTTGATTCTACCCGGTACGGTGCTGATGGCGGGGCTGGGAGCGCTGATTGGCAGCGGCGAGTTAAGTTTCTGGCACGCCTGGCTGGCAGGGATTATTGG

Palindromic sequences found at coordinates 92-95 e 103-106(Sequence:   CGCT) (SCORE: 10)
Palindromic sequences found at coordinates 93-96 e 102-105(Sequence:   GCTG) (SCORE: 11)
Palindromic sequences found at coordinates 128-131 e 137-140(Sequence:   CCTG) (SCORE: 11)
Palindromic sequences found at coordinates 92-96 e 102-106(Sequence:   CGCTG) (SCORE: 12)

PAUSE-CONSENSUS present at coordinate 64-76

PAUSE-CONSENSUS present at coordinate 6-18


PREDICTED REGION NUMBER 190 (STRAND POSITIVE) 

Genomic sequence of putative RUT site (Coordinates:  71645-71723, c/g = 1.2222222222222223 ):      ATAAAACTGAACATGCGTTGCATCAACACAGCATGTTCACCATTCTGGTCGGTCGTTTTGTTGGCCCGACGCGTCCGC

The 150 nt long genomic region immediately downstream is TGGTGCCAATGGTGGCGGGAATGCTGGATCTGCCGGTGGCTAAATTTATTACGCCGAATATTATCGGCTGCCTGCTGTGGCCGCCGTTTTACTTCCTGCCAGGGATTCTGGCGGGCGCGGCGATCGATATTCCTGCCGGAATGCAGAGCG

Palindromic sequences found at coordinates 46-49 e 56-59(Sequence:   TATT) (SCORE: 6)
Palindromic sequences found at coordinates 53-56 e 63-66(Sequence:   CCGA) (SCORE: 8)
Palindromic sequences found at coordinates 97-100 e 108-111(Sequence:   GCCA) (PAUSE-CONSENSUS PRESENT) (SCORE: 11)
Palindromic sequences found at coordinates 98-101 e 107-110(Sequence:   CCAG) (PAUSE-CONSENSUS PRESENT) (SCORE: 12)
Palindromic sequences found at coordinates 128-131 e 138-141(Sequence:   ATTC) (SCORE: 6)
Palindromic sequences found at coordinates 129-132 e 137-140(Sequence:   TTCC) (SCORE: 7)
Palindromic sequences found at coordinates 132-135 e 142-145(Sequence:   CTGC) (SCORE: 8)
Palindromic sequences found at coordinates 52-56 e 63-67(Sequence:   GCCGA) (SCORE: 9)
Palindromic sequences found at coordinates 97-101 e 107-111(Sequence:   GCCAG) (PAUSE-CONSENSUS PRESENT) (SCORE: 13)
Palindromic sequences found at coordinates 128-132 e 137-141(Sequence:   ATTCC) (SCORE: 8)

PAUSE-CONSENSUS present at coordinate 65-77

PAUSE-CONSENSUS present at coordinate 24-36


PREDICTED REGION NUMBER 191 (STRAND POSITIVE) 

Genomic sequence of putative RUT site (Coordinates:  72167-72245, c/g = 1.8666666666666667 ):      CCTACAAAACGCACTACCCGTAGGTCGGATAAGGCGTTCACGCCGCATCCGACAGTGCATACTAACCCGTAATCCCCA

The 150 nt long genomic region immediately downstream is ATAGTGCCGAAGCACTCGCCTTACCGCTCAACAACTCATTGGTCATACCCTGCCAGGCGATGCGCCCGTCGGCGACTACTACCGAGCGCGTGGCGATCCGCGCCGCATCTTCCACGCTGTGCGACACCATCAATAGCGTCATTTTTTGCT

Palindromic sequences found at coordinates 2-5 e 12-15(Sequence:   AGTG) (SCORE: 8)
Palindromic sequences found at coordinates 3-6 e 11-14(Sequence:   GTGC) (SCORE: 11)
Palindromic sequences found at coordinates 55-58 e 62-65(Sequence:   GGCG) (SCORE: 11)
Palindromic sequences found at coordinates 62-65 e 70-73(Sequence:   CGCC) (SCORE: 11)
Palindromic sequences found at coordinates 91-94 e 100-103(Sequence:   GGCG) (SCORE: 11)
Palindromic sequences found at coordinates 2-6 e 11-15(Sequence:   AGTGC) (SCORE: 10)

PAUSE-CONSENSUS present at coordinate 40-52


PREDICTED REGION NUMBER 192 (STRAND POSITIVE) 

Genomic sequence of putative RUT site (Coordinates:  72400-72478, c/g = 1.263157894736842 ):      CAGCTCGTGCTCACCAGCGTCAACATCTCCTGACGTAACGCCGGATCGAGCGCAGAGAACGGTTCATCGAGCAATAAA

The 150 nt long genomic region immediately downstream is ATCGGCTGTTCGCGTACCAGACAACGCGCTAACGCCACTCGCTGTCGCTGACCGCCGGAAAGCTCGCCCGGTAACCGCGCCATTAAATTATCAATCCCCATCTGGCGGGCGATAGCGTGCATTTTCCCCTGCTGTACCGCGTTCAGTTTC


PAUSE-CONSENSUS present at coordinate 107-119


PREDICTED REGION NUMBER 193 (STRAND POSITIVE) 

Genomic sequence of putative RUT site (Coordinates:  72628-72706, c/g = 1.15 ):      AATCCCGGATTTAGCCCCAGCCCGATGTTCTGTGCGACCGTCAGGTGGCTGAACAGGTTGTTCTCCTGAAACAGCATC

The 150 nt long genomic region immediately downstream is GACACCGGACGGCGTGACGGCGGCATAGTTGTGTGATCTACGCCATCGATAGTCAGCGAACCGCTGGCTGGCGTCAGAAAACCGGCGATCAAATTCAGCAGGGTACTTTTACCCGCGCCGCTTGGCCCGAGGATCGCCACCTGCTCGCCG

Palindromic sequences found at coordinates 19-22 e 27-30(Sequence:   GCGG) (PAUSE-CONSENSUS PRESENT) (SCORE: 12)
Palindromic sequences found at coordinates 53-56 e 62-65(Sequence:   CAGC) (SCORE: 9)
Palindromic sequences found at coordinates 54-57 e 61-64(Sequence:   AGCG) (SCORE: 9)
Palindromic sequences found at coordinates 100-103 e 110-113(Sequence:   GGGT) (SCORE: 8)
Palindromic sequences found at coordinates 101-104 e 109-112(Sequence:   GGTA) (SCORE: 7)
Palindromic sequences found at coordinates 53-57 e 61-65(Sequence:   CAGCG) (SCORE: 10)
Palindromic sequences found at coordinates 100-104 e 109-113(Sequence:   GGGTA) (SCORE: 8)

PAUSE-CONSENSUS present at coordinate 10-22


PREDICTED REGION NUMBER 194 (STRAND POSITIVE) 

Genomic sequence of putative RUT site (Coordinates:  73058-73136, c/g = 2.142857142857143 ):      AAATCATCGTTACCGAACAACGCCACCACGCCAAAATCACCAATCGACAGCACGCATGCAAAGGCCAGCGCCTGCGCC

The 150 nt long genomic region immediately downstream is AGTGGACGTTTCAGGGCGCGCAGCTCCACCACTTTTAAGCGTGACCAGCCTTCAATCCCCAGCGACTGACATAACATGCTGTAGCGGGCGGTGATATCGCGCATCGGGTTTTCCAGCACTTTCAGCGCATAAGGGATCGCCATTAACGCA


PAUSE-CONSENSUS present at coordinate 89-101


PREDICTED REGION NUMBER 195 (STRAND POSITIVE) 

Genomic sequence of putative RUT site (Coordinates:  73388-73466, c/g = 2.2 ):      ATCAACATGCCGCTCATCTCCAGCACCTGACCCGCCAGCATTTTCTGCCGCGCCCGCAGTTCGCGACTGCTCCATAGC

The 150 nt long genomic region immediately downstream is AGCATCATGGTCAGCACTACGCACAATACACCTGCCGCCAGCGCAATACGCAACGAGGTCCACAGCGCCTGCCACAGCACCGGTTGTGCCAGCACTTCCGGCAACTGGCGATTTACCCCATCGACGATCACCGCCAGTAACGGTGGCAGC

Palindromic sequences found at coordinates 76-79 e 85-88(Sequence:   GCAC) (SCORE: 12)
Palindromic sequences found at coordinates 108-111 e 119-122(Sequence:   CGAT) (SCORE: 9)
Palindromic sequences found at coordinates 129-132 e 140-143(Sequence:   ACCG) (SCORE: 11)
Palindromic sequences found at coordinates 132-135 e 143-146(Sequence:   GCCA) (SCORE: 11)
Palindromic sequences found at coordinates 128-132 e 140-144(Sequence:   CACCG) (SCORE: 12)


PREDICTED REGION NUMBER 196 (STRAND POSITIVE) 

Genomic sequence of putative RUT site (Coordinates:  73616-73694, c/g = 1.2380952380952381 ):      AACAGCAGCAGCGCCAGCACAATTAACACCGTGTCGCAAATGCGGCTATGCAGACGATCGTCCGGGTCGCGCCAGCCT

The 150 nt long genomic region immediately downstream is TGCAGCAGCGTGGTGCCGGGCGCAATGGCCTTACTCAATCGCTGACTCAACAGCACCAGCCCGAGGCAGCACACCATCTGGAGCAGCGCCAGCATTGCCGCGCGGGCAGGATCGTAGTCGTAACTCAGCGCCTGATAGATTGCCAGCTCG

Palindromic sequences found at coordinates 77-80 e 88-91(Sequence:   CTGG) (SCORE: 8)
Palindromic sequences found at coordinates 95-98 e 104-107(Sequence:   TGCC) (SCORE: 9)
Palindromic sequences found at coordinates 124-127 e 131-134(Sequence:   TCAG) (SCORE: 7)

PAUSE-CONSENSUS present at coordinate 108-120


PREDICTED REGION NUMBER 197 (STRAND POSITIVE) 

Genomic sequence of putative RUT site (Coordinates:  73850-73928, c/g = 1.0416666666666667 ):      GTCGCCTGCGGACCGCCCCCCAGCGATAGCACGGTGGCGAAGCTGGCGAAACAGAGCATAAAGATAAGCGCAGCAACC

The 150 nt long genomic region immediately downstream is GGCGGGATTTGTCGCCGTAACCACGGCCATTCGACGAAGCGGAAAAAATGCCAGCTACGCATCCCAAGCTGGGCGGCAAGTTGACGCTGTTCGCCGGGGATGTTTTCCAGTGCCTGGAGTAATAAGCGGCTCGCCATCGGCAGATTAAAA

Palindromic sequences found at coordinates 14-17 e 22-25(Sequence:   CCGT) (SCORE: 9)
Palindromic sequences found at coordinates 47-50 e 58-61(Sequence:   ATGC) (SCORE: 6)
Palindromic sequences found at coordinates 62-65 e 69-72(Sequence:   CCCA) (SCORE: 9)
Palindromic sequences found at coordinates 105-108 e 114-117(Sequence:   TCCA) (SCORE: 7)
Palindromic sequences found at coordinates 106-109 e 113-116(Sequence:   CCAG) (SCORE: 9)
Palindromic sequences found at coordinates 13-17 e 22-26(Sequence:   GCCGT) (SCORE: 10)
Palindromic sequences found at coordinates 105-109 e 113-117(Sequence:   TCCAG) (SCORE: 8)

PAUSE-CONSENSUS present at coordinate 24-36

PAUSE-CONSENSUS present at coordinate 35-47

PAUSE-CONSENSUS present at coordinate 44-56


PREDICTED REGION NUMBER 198 (STRAND POSITIVE) 

Genomic sequence of putative RUT site (Coordinates:  74196-74274, c/g = 1.2857142857142858 ):      AAACAGCGACCAACACCGGGAGGATCAAGGTCATTGCACACAGACGCAACAGCGCCAGCCGACCCGGAAAGCGCCTGC

The 150 nt long genomic region immediately downstream is GATAGAGCGCGCGGGCGAGGAATATCGCGGGTATGACAGAGAGCAGTGCCGAGAGAAACGCCTGCCAGAAGGAGAAGCGCACCACATGCCACAGATAGCTGTCCTGCCAGACTGCCACCCAGTCATCCTGCGGCGCGTTCCACCACAGGG

Palindromic sequences found at coordinates 14-17 e 24-27(Sequence:   GCGA) (SCORE: 9)
Palindromic sequences found at coordinates 90-93 e 98-101(Sequence:   ACAG) (SCORE: 8)
Palindromic sequences found at coordinates 109-112 e 120-123(Sequence:   GACT) (SCORE: 7)
Palindromic sequences found at coordinates 110-113 e 119-122(Sequence:   ACTG) (SCORE: 8)
Palindromic sequences found at coordinates 109-113 e 119-123(Sequence:   GACTG) (SCORE: 9)


PREDICTED REGION NUMBER 199 (STRAND POSITIVE) 

Genomic sequence of putative RUT site (Coordinates:  74430-74508, c/g = 1.2857142857142858 ):      ACGCCGCCAGCGCAACCGCTACCACCAGCGTGGTGGCGCTTACACCTGGAATTAACCAGCCGGGAATTAACGGCTGAC

The 150 nt long genomic region immediately downstream is GGCGCGTTGCCATTCGCTAATCCATGCCTGACGTTGTGCCGCCACTTCGGCTGGCGTGAACTCCAACGTGGTTGCGGGTTTGGTCAATTTTTCAAAACCGGCAGGCAGCGTGACGTTTGCCACCGGATACATCCAGTTGCCGGTTGGGAT

Palindromic sequences found at coordinates 37-40 e 47-50(Sequence:   GCCG) (SCORE: 9)
Palindromic sequences found at coordinates 40-43 e 51-54(Sequence:   GCCA) (SCORE: 9)
Palindromic sequences found at coordinates 39-43 e 51-55(Sequence:   CGCCA) (SCORE: 10)

PAUSE-CONSENSUS present at coordinate 103-115


PREDICTED REGION NUMBER 200 (STRAND POSITIVE) 

Genomic sequence of putative RUT site (Coordinates:  74845-74923, c/g = 1.5625 ):      ACCAGATCGCTTTCACCTTTTAAAAACAGGCCGTAGGCTTCGCTCCAGCCTTTGGTGACCGTGACCGTTTTCTTCGCC

The 150 nt long genomic region immediately downstream is AGTTTCTGCCAGGCTTGTGGGGCGTCATCGCCATAGACTTTTTGCATCCATAGCAACAGACCCAGCCCCGGTGTACTGGTGCGCGGATCCTGATAAATCACCCGCCAGTTTTGATCGCTCTCAACCAGTTCTTTCAGGCTTTGTGGCGGG

Palindromic sequences found at coordinates 20-23 e 28-31(Sequence:   GGCG) (PAUSE-CONSENSUS PRESENT) (SCORE: 14)
Palindromic sequences found at coordinates 41-44 e 52-55(Sequence:   TTGC) (SCORE: 8)
Palindromic sequences found at coordinates 110-113 e 120-123(Sequence:   TTGA) (SCORE: 8)

PAUSE-CONSENSUS present at coordinate 18-30

PAUSE-CONSENSUS present at coordinate 39-51

PAUSE-CONSENSUS present at coordinate 55-67


PREDICTED REGION NUMBER 201 (STRAND POSITIVE) 

Genomic sequence of putative RUT site (Coordinates:  75163-75241, c/g = 1.368421052631579 ):      ACGGCATCCGCTGCCACACCGCTTTTGGCAAACAGTCCGGTTTTACTGGCGGCGTCTAACAGGTTGTTATCCAGCCCC

The 150 nt long genomic region immediately downstream is AGCACCACATCGGCTTTACTGTTTTTGCCTTCCATCCGTAGACGGTTGAGAAGCGAAACGCCATCTTCCAGCGCCACCAGTTTCAGTTCGCAATTACAGTCGGCTTCAAAGGCTTTTTTAACCACCGGACCAGGCCCCCAGTCGGCGGCG


PAUSE-CONSENSUS present at coordinate 43-55

PAUSE-CONSENSUS present at coordinate 77-89


PREDICTED REGION NUMBER 202 (STRAND POSITIVE) 

Genomic sequence of putative RUT site (Coordinates:  75521-75599, c/g = 1.4 ):      CCTCAAATCCCTTCGCCGGCGTTATCCGGATCAGGTTCGACGGGTATTTTCTCAGCGCACGCGTACGCGTGGCACCCC

The 150 nt long genomic region immediately downstream is GTTGAGAACGGCGTTAGTGTAGTGATTTTGTTATCAACCAGCAATCATGGATCCGGTGGCGCAAACCACGCTGATTTAAAATCGAACCAGCCGAGGGTATTCATGCGCAGGCCGCGCATACTGCGTTGCCCCTGAATGATCAGCCAGTGG

Palindromic sequences found at coordinates 55-58 e 65-68(Sequence:   GTGG) (SCORE: 9)
Palindromic sequences found at coordinates 72-75 e 79-82(Sequence:   GATT) (SCORE: 8)
Palindromic sequences found at coordinates 103-106 e 114-117(Sequence:   TGCG) (SCORE: 9)
Palindromic sequences found at coordinates 104-107 e 113-116(Sequence:   GCGC) (SCORE: 10)
Palindromic sequences found at coordinates 114-117 e 121-124(Sequence:   CGCA) (SCORE: 10)
Palindromic sequences found at coordinates 131-134 e 139-142(Sequence:   CTGA) (SCORE: 8)
Palindromic sequences found at coordinates 102-106 e 114-118(Sequence:   ATGCG) (SCORE: 8)
Palindromic sequences found at coordinates 103-107 e 113-117(Sequence:   TGCGC) (SCORE: 11)
Palindromic sequences found at coordinates 102-107 e 113-118(Sequence:   ATGCGC) (SCORE: 10)

PAUSE-CONSENSUS present at coordinate 95-107


PREDICTED REGION NUMBER 203 (STRAND POSITIVE) 

Genomic sequence of putative RUT site (Coordinates:  75760-75838, c/g = 1.4 ):      CACCATCGCTTTGCTGGCGACCAGTTGCTGGCACCAGTTCGCCAGATTCATCTCGCCATTGCGCCAGCGAGCAGCGTC

The 150 nt long genomic region immediately downstream is GGCTTGCCAGTCAATGGGAATGCAATGTTGTAGCAGTGGCACTTCGCATAAATGTGCGAAAACAGAGAAGTCCAGCGGCAGGGTAAAGTTGGCGCTGTTTAGCCAGATATCACTTTCGATCTCTCCTGTATGCCACTGATCGTAGTCGAT

Palindromic sequences found at coordinates 44-47 e 54-57(Sequence:   CGCA) (SCORE: 9)
Palindromic sequences found at coordinates 138-141 e 146-149(Sequence:   ATCG) (SCORE: 8)
Palindromic sequences found at coordinates 43-47 e 54-58(Sequence:   TCGCA) (SCORE: 8)
Palindromic sequences found at coordinates 42-47 e 54-59(Sequence:   TTCGCA) (SCORE: 8)

PAUSE-CONSENSUS present at coordinate 15-27


PREDICTED REGION NUMBER 204 (STRAND POSITIVE) 

Genomic sequence of putative RUT site (Coordinates:  75988-76066, c/g = 1.2777777777777777 ):      CTCTTTGATTTTCAGCGTGACCTGGTGACTTGCCAGAATCTGCTGCATGATCCCGGCAATCACCCGATGCTCACTGTG

The 150 nt long genomic region immediately downstream is ATCCTGATAAAAGGTTAGGGTGAGGCTTTCCAGGCCAGCCGGTTTTTCGCTCTTTATGGTGCGGGCATGGTGCCAACGGGGGAGCAGTCCATAAGCCGGGAACCACAGTTGCTGGTACTGTTCCTCAGCGAAATAGACCAGATTAGTTGG

Palindromic sequences found at coordinates 63-66 e 70-73(Sequence:   GGCA) (SCORE: 10)
Palindromic sequences found at coordinates 101-104 e 112-115(Sequence:   ACCA) (SCORE: 7)
Palindromic sequences found at coordinates 105-108 e 116-119(Sequence:   CAGT) (SCORE: 7)
Palindromic sequences found at coordinates 104-108 e 116-120(Sequence:   ACAGT) (SCORE: 8)

PAUSE-CONSENSUS present at coordinate 57-69


PREDICTED REGION NUMBER 205 (STRAND POSITIVE) 

Genomic sequence of putative RUT site (Coordinates:  76294-76372, c/g = 2.0 ):      GCAACCTTCCTCCAGGCGGCTTTCAATCTCTTTTTCCTCGCCCTGTGGACCTTTTAGCATCAGCCCTCCGGCTGGCTC

The 150 nt long genomic region immediately downstream is GTCGGCAATTTCCGGCAGAACCCAGACGTTAACTTCGTCGATTAATGCCCGGTAACCGAAGAAGTCATCGAATGCCTGAATTTTCAGTTGATTGGTGCTGTTGCGAATCACCGCATACGGACCGGTGCCGATGGGATGGCTGGCAAAGTT

Palindromic sequences found at coordinates 13-16 e 20-23(Sequence:   GGCA) (SCORE: 11)
Palindromic sequences found at coordinates 24-27 e 35-38(Sequence:   GACG) (SCORE: 10)
Palindromic sequences found at coordinates 75-78 e 83-86(Sequence:   CTGA) (SCORE: 9)
Palindromic sequences found at coordinates 101-104 e 111-114(Sequence:   TGCG) (SCORE: 10)

PAUSE-CONSENSUS present at coordinate 93-105

PAUSE-CONSENSUS present at coordinate 13-25


PREDICTED REGION NUMBER 206 (STRAND POSITIVE) 

Genomic sequence of putative RUT site (Coordinates:  76647-76725, c/g = 1.0588235294117647 ):      CAATATGCGAATAGAGCGGCAGCGTATTGATTCGTTTTAAAGAGGCGATCACATCGTCCATTTCCAGTTCACGACCAT

The 150 nt long genomic region immediately downstream is GGTGAAAATGGACTCCTGGACGCAAAAAGAAACGCCAGTGAAGCGGTGAAATTTGCTGCCAGTGGTGGGCGATGTCTGCTTCCAGTTCCCCATTTTCCTCATTTATGCGCGTTAGCGAACTGAAGATTTGCCGGGCGATATGGGTTTCGG


PAUSE-CONSENSUS present at coordinate 66-78


PREDICTED REGION NUMBER 207 (STRAND POSITIVE) 

Genomic sequence of putative RUT site (Coordinates:  76983-77061, c/g = 1.8125 ):      TTTGCCGCACAGTCGCTTTGTCGCCAACCAACTGCACCAGTTGATCGATACGATCCTGCTCCAGCAGGTCTTCCGCCC

The 150 nt long genomic region immediately downstream is GCTGTTGCTGAAGCGCCAGCCCGGTATAGAGGAATGTCAGACGCGAGCGTTTACCGCGCCCGACTTCCGCTTCCCACGTCAGCCAGCCGCGATCCTGCATGGTGTTGAGCAGGGTGCGCATATGACGACGCGAGCAGCTCAATAACGCTG


PAUSE-CONSENSUS present at coordinate 112-124


PREDICTED REGION NUMBER 208 (STRAND POSITIVE) 

Genomic sequence of putative RUT site (Coordinates:  77922-78000, c/g = 1.3125 ):      TCATTATCTGACGCTTATCACCTGTGGTGTGCTTCTGGCATCTCTGGCCAATACGGCAATGCCACAGTTATTTGCTCT

The 150 nt long genomic region immediately downstream is GGCGCGGGAATATGCGGATAACTCGGCGCGAGAAGTGGTGATGTTTAGCTCGGTGATGCGTGCGCAGCTTTCTCTGGCATGGGTTATCGGTCCACCGTTGGCCTTTATGCTGGCGTTGAATTACGGCTTTACGGTGATGTTTTCGATTGC

Palindromic sequences found at coordinates 21-24 e 28-31(Sequence:   CTCG) (SCORE: 10)

PAUSE-CONSENSUS present at coordinate 88-100

PAUSE-CONSENSUS present at coordinate 24-36


PREDICTED REGION NUMBER 209 (STRAND POSITIVE) 

Genomic sequence of putative RUT site (Coordinates:  78980-79058, c/g = 2.230769230769231 ):      TTCTCTCCCGCTTTCACCTCTTGCGCTTCCAGATCCACGTCGAAATGGATCCCCGGATTAGCTTTCACCAGCGCAAAC

The 150 nt long genomic region immediately downstream is AGTTCGTCCACTTCTGCATCGCTTAATTTCACCGGCAGCAGCTGGTTGTTAAAGCTATTGCCGTAGAAGATGTCAGCAAAACTCGGCGCAATCACCACTTTAAAACCGTAGTCGGTCAATGCCCAGGGCGCGTGCTCACGCGAAGAGCCA

Palindromic sequences found at coordinates 104-107 e 112-115(Sequence:   ACCG) (SCORE: 12)
Palindromic sequences found at coordinates 128-131 e 138-141(Sequence:   CGCG) (SCORE: 11)
Palindromic sequences found at coordinates 129-132 e 137-140(Sequence:   GCGT) (SCORE: 12)
Palindromic sequences found at coordinates 133-136 e 144-147(Sequence:   GCTC) (SCORE: 11)
Palindromic sequences found at coordinates 128-132 e 137-141(Sequence:   CGCGT) (SCORE: 13)


PREDICTED REGION NUMBER 210 (STRAND POSITIVE) 

Genomic sequence of putative RUT site (Coordinates:  79591-79669, c/g = 1.3888888888888888 ):      CACAACGTTCGCCCGGATTCAGACGGTCGTTGTTCATCGCCAGACACATTGAGCAGCCAGGCAAGCGCCATTCAAAAC

The 150 nt long genomic region immediately downstream is CGGCTTCAATAAAGATTTTATCCAGACCTTCCGCTTCCGCCTGGGCTTTTACCGGGCCAGAGCCGGGAACCACCAGTGCCTGCACGCCTGGCGCGACTTTTCGCCCTTTGGCGATCTCCGCTGCCGCGCGTAAATCTTCAATGCGCGAGT

Palindromic sequences found at coordinates 8-11 e 17-20(Sequence:   ATAA) (SCORE: 8)
Palindromic sequences found at coordinates 9-12 e 16-19(Sequence:   TAAA) (SCORE: 8)
Palindromic sequences found at coordinates 51-54 e 62-65(Sequence:   CCGG) (PAUSE-CONSENSUS PRESENT) (SCORE: 12)
Palindromic sequences found at coordinates 92-95 e 100-103(Sequence:   GCGA) (SCORE: 10)
Palindromic sequences found at coordinates 100-103 e 110-113(Sequence:   TCGC) (SCORE: 9)
Palindromic sequences found at coordinates 101-104 e 109-112(Sequence:   CGCC) (SCORE: 10)
Palindromic sequences found at coordinates 8-12 e 16-20(Sequence:   ATAAA) (SCORE: 9)
Palindromic sequences found at coordinates 100-104 e 109-113(Sequence:   TCGCC) (SCORE: 11)

PAUSE-CONSENSUS present at coordinate 42-54


PREDICTED REGION NUMBER 211 (STRAND POSITIVE) 

Genomic sequence of putative RUT site (Coordinates:  79833-79911, c/g = 1.5 ):      ATAAACACTTTGTCGATAGCCACTTCGGTCAGCGGAATACCCGGTTTCAGCCCCATATAGGCCAGCGCTTTTTCTGCC

The 150 nt long genomic region immediately downstream is GACGCGCGTTCAACCGGATCGGCAAACGAAGCCGGATCGGGAATATTGTCGTTCACGGAAATCACCTGGCCGGGATTGGTGCCCCAGGTGACCTGCGGTGAAATTTCTTCTGCTTGCAGAGTGACAACGGTATCGAAAGTTGCGCCTTCG

Palindromic sequences found at coordinates 19-22 e 30-33(Sequence:   CGGC) (SCORE: 9)
Palindromic sequences found at coordinates 84-87 e 91-94(Sequence:   CAGG) (SCORE: 10)
Palindromic sequences found at coordinates 108-111 e 116-119(Sequence:   TCTG) (SCORE: 8)

PAUSE-CONSENSUS present at coordinate 39-51

PAUSE-CONSENSUS present at coordinate 5-17


PREDICTED REGION NUMBER 212 (STRAND POSITIVE) 

Genomic sequence of putative RUT site (Coordinates:  80213-80291, c/g = 2.2142857142857144 ):      CATACGACCTTCCATGCTTAAATCACGGATTGCTTCGCCGCAAAACTCCACCACATGCCCGGTGCCGCCTGCGCTACC

The 150 nt long genomic region immediately downstream is GGTTTTACCGATAATTGCCAGCACGATATCTTTTGCGGTAATGCCCGGCGCGGCTTTGCCCTGGACTTCAATTTTCATGGTTTTTGCGCGGCCCTGTTTCAGGGTTTGCGTTGCCAGTACGTGTTCAACTTCGGAAGTGCCGATACCAAA

Palindromic sequences found at coordinates 91-94 e 100-103(Sequence:   CCCT) (SCORE: 12)
Palindromic sequences found at coordinates 92-95 e 99-102(Sequence:   CCTG) (SCORE: 12)
Palindromic sequences found at coordinates 127-130 e 134-137(Sequence:   ACTT) (SCORE: 10)
Palindromic sequences found at coordinates 130-133 e 139-142(Sequence:   TCGG) (SCORE: 12)
Palindromic sequences found at coordinates 91-95 e 99-103(Sequence:   CCCTG) (SCORE: 13)

PAUSE-CONSENSUS present at coordinate 46-58

PAUSE-CONSENSUS present at coordinate 20-32

PAUSE-CONSENSUS present at coordinate 11-23


PREDICTED REGION NUMBER 213 (STRAND POSITIVE) 

Genomic sequence of putative RUT site (Coordinates:  80514-80592, c/g = 1.3888888888888888 ):      ACGCCCTGTTCCGGCCCCATTACGTGGACGATCCCCTGATACGGGTGATTCAGGTCATACAGTTCGACGCCAAATTCT

The 150 nt long genomic region immediately downstream is TTGCAGTTTTTGATCAGTTCCTGCATCTGGATACGCGCCATTTCACCGCAGGCATTAATGTCTTTGGTCTGGGTAGAGACGTTGTGATCCATGGTAGCGAAGGTTTTGCCCGGCTGACGTACCGGGCGACCGTGGGCGCGCAGACCATCG

Palindromic sequences found at coordinates 66-69 e 76-79(Sequence:   GTCT) (SCORE: 7)


PREDICTED REGION NUMBER 214 (STRAND POSITIVE) 

Genomic sequence of putative RUT site (Coordinates:  80848-80926, c/g = 1.6428571428571428 ):      ATAACGTCTTAGCCATGATTACACCCCTTCTGCTACATAGCGGGCAATGATATCGCCCATTTCATCGGTACTAACGGC

The 150 nt long genomic region immediately downstream is GGCAGCGCCACGGGCTAAATCCCCGGTGCGAATGCCTTCTTCTAATGCGCGGTTAATGGCGCGTTCAATGGCGCAAGCCGCATCATCGGCATCCAGGCTGTAACGCAGCAGCAGTGCCAGCGAAAGGATTTGTGCAATCGGGTTGGCGAT

Palindromic sequences found at coordinates 10-13 e 21-24(Sequence:   CGGG) (SCORE: 10)
Palindromic sequences found at coordinates 76-79 e 86-89(Sequence:   GCCG) (SCORE: 10)
Palindromic sequences found at coordinates 126-129 e 135-138(Sequence:   GATT) (SCORE: 9)
Palindromic sequences found at coordinates 136-139 e 146-149(Sequence:   ATCG) (SCORE: 8)

PAUSE-CONSENSUS present at coordinate 0-12


PREDICTED REGION NUMBER 215 (STRAND POSITIVE) 

Genomic sequence of putative RUT site (Coordinates:  81097-81175, c/g = 1.45 ):      TGCCGAGCCGCCCGCCGGTTCATACAGTCCAAAACCTTGCTCGTTCAGGCTGGCGGAAGGCAACATCCCCATCGAGCC

The 150 nt long genomic region immediately downstream is AGTGATCATTGCGCACTCGTCAGACAGAATGTCGCCAAACAGGTTGGAGCACAGCAGAACGTCAAACTGTGATGGATCTTTAATCAGCTGCATGGTGGCGTTGTCGATGTACATATGCGCCAGTTCGACATCCGGGTATTCCGTGGCGAT

Palindromic sequences found at coordinates 22-25 e 29-32(Sequence:   GACA) (SCORE: 8)
Palindromic sequences found at coordinates 34-37 e 43-46(Sequence:   CCAA) (SCORE: 8)

PAUSE-CONSENSUS present at coordinate 133-145


PREDICTED REGION NUMBER 216 (STRAND POSITIVE) 

Genomic sequence of putative RUT site (Coordinates:  81490-81568, c/g = 1.2380952380952381 ):      TCCGCTACCTTCGCGGCCTTTTGGCTGACCGAAATAGATGCCGCCGGTCAGTTCGCGCACACACAGGATGTCGAAGCC

The 150 nt long genomic region immediately downstream is GTTTGCGGCAATGTCTGCACGCAGCGGACAGAATGCTTCCAGCCCCTGATACAGTTTTGCCGGGCGCAGGTTGCTGAATAATTTGAAGTGCTTACGCAGAGGCAGCAGCGCGCCGCGTTCTGGTTGCTGGTCTGGTGGTAAATGTTCCCA


PAUSE-CONSENSUS present at coordinate 61-73

PAUSE-CONSENSUS present at coordinate 27-39


PREDICTED REGION NUMBER 217 (STRAND POSITIVE) 

Genomic sequence of putative RUT site (Coordinates:  81721-81799, c/g = 1.3636363636363635 ):      CGGGCCGCCTACCGAGCCAAACAGCACGGCATCGGCTTGCTCACAACCTTCAACCGTCGCAGGCGGCAGTGGTTGCCC

The 150 nt long genomic region immediately downstream is GTGGTTATCAATGGCTGCGCCGCCTACATCGTAATGGCTGGTGGTGATGCGCATCGCAAAGCGGTTGCGCACGGCATCCAGCACTTTCAGCGCCTGGGTCATCACTTCCGGACCAATACCGTCCCCCGGCAATACGGCAATATGGTAATT

Palindromic sequences found at coordinates 47-50 e 54-57(Sequence:   TGCG) (SCORE: 10)
Palindromic sequences found at coordinates 54-57 e 65-68(Sequence:   CGCA) (SCORE: 9)
Palindromic sequences found at coordinates 55-58 e 64-67(Sequence:   GCAA) (SCORE: 8)
Palindromic sequences found at coordinates 109-112 e 120-123(Sequence:   GGAC) (PAUSE-CONSENSUS PRESENT) (SCORE: 12)
Palindromic sequences found at coordinates 54-58 e 64-68(Sequence:   CGCAA) (SCORE: 9)

PAUSE-CONSENSUS present at coordinate 39-51

PAUSE-CONSENSUS present at coordinate 58-70


PREDICTED REGION NUMBER 218 (STRAND POSITIVE) 

Genomic sequence of putative RUT site (Coordinates:  81954-82032, c/g = 1.1764705882352942 ):      ACATCACACGGTTTCCTTGTTGTTTTCGTTGTGTTGAGCTTTGCGTTGCAACTCTTTTTCGACTTCTGCGGCACGCCA

The 150 nt long genomic region immediately downstream is GATATTGTTCAGAACGTGCACCATGGCTTTGGCAGATGACTCGACAATATCGGTAGCCAGGCCGACGCCGTGGAAGCGGCGACCGTTGTAGTTAGCGACGATATCCACCTGACCCAGCGCATCTTTACCGTGGCCTTTGGCGGTCAGGCT

Palindromic sequences found at coordinates 66-69 e 76-79(Sequence:   GCCG) (SCORE: 8)
Palindromic sequences found at coordinates 65-69 e 76-80(Sequence:   CGCCG) (SCORE: 9)


PREDICTED REGION NUMBER 219 (STRAND POSITIVE) 

Genomic sequence of putative RUT site (Coordinates:  82219-82297, c/g = 1.15 ):      TTAATTGCCTGATAGACGGCATCGACCGGACCGTTACCGTTGGCGGCTTCTGCTTTGACTTCTTCGCCACAGGCCAGT

The 150 nt long genomic region immediately downstream is TTGACGGCGGCGGTGGCGATATCGTTAGAGCCAGACTGCACGCTGAAGTAATCCAGACGGAAATGCTCCGGCTCTTCTTGCTGCTTACCGATGAAGGCCAGCGCCTCCAGATCGTAATCAAACACCTGACCTTTTTTGTCCGCCAGCTTC

Palindromic sequences found at coordinates 13-16 e 20-23(Sequence:   TGGC) (SCORE: 9)
Palindromic sequences found at coordinates 57-60 e 66-69(Sequence:   CGGA) (PAUSE-CONSENSUS PRESENT) (SCORE: 12)
Palindromic sequences found at coordinates 94-97 e 102-105(Sequence:   AGGC) (SCORE: 9)

PAUSE-CONSENSUS present at coordinate 58-70


PREDICTED REGION NUMBER 220 (STRAND POSITIVE) 

Genomic sequence of putative RUT site (Coordinates:  82456-82534, c/g = 3.25 ):      TCGTACAAATTGTCTAAATTATATTCACTTTCTTTATACCCCATCTCATCCATGCGATGTTTCACCGCCGCACGCCCC

The 150 nt long genomic region immediately downstream is GAACGAGAGGTCAGATTCAGCTGGATTTGGTTCAGACCAATAGATTCTGGTGTCATGATTTCGTAGTTTTCGCGGTTTTTCAGCACGCCATCCTGGTGTATACCGGAGGAGTGTGCGAATGCGCCGCTGCCAACAATGGCTTTGTTTGCC

Palindromic sequences found at coordinates 26-29 e 36-39(Sequence:   TTGG) (SCORE: 9)
Palindromic sequences found at coordinates 27-30 e 35-38(Sequence:   TGGT) (SCORE: 10)
Palindromic sequences found at coordinates 128-131 e 136-139(Sequence:   GCCA) (SCORE: 12)
Palindromic sequences found at coordinates 131-134 e 142-145(Sequence:   AACA) (SCORE: 9)
Palindromic sequences found at coordinates 132-135 e 141-144(Sequence:   ACAA) (SCORE: 10)
Palindromic sequences found at coordinates 26-30 e 35-39(Sequence:   TTGGT) (SCORE: 11)
Palindromic sequences found at coordinates 131-135 e 141-145(Sequence:   AACAA) (SCORE: 11)


PREDICTED REGION NUMBER 221 (STRAND POSITIVE) 

Genomic sequence of putative RUT site (Coordinates:  82825-82903, c/g = 1.65 ):      CGCTCGCCGATCCCGTTCATTGCGCCTTCCACCTGGCGTGCACCGGCATGTACCGCCGCCAGTGAGTTTCCGACCGCC

The 150 nt long genomic region immediately downstream is AGGCCCAAATCGTCGTGGGTATGTACGGAGATAATGGCTTTGTCGATGTTAGGCACGCGTTCATACAGGCCGCTGATGATTCCGGCGAACTCAAACGGCATGGTGTAGCCCACGGTGTCCGGAATGTTGATGGTGGTGGCACCGGCATTA

Palindromic sequences found at coordinates 131-134 e 139-142(Sequence:   GGTG) (SCORE: 11)

PAUSE-CONSENSUS present at coordinate 120-132


PREDICTED REGION NUMBER 222 (STRAND POSITIVE) 

Genomic sequence of putative RUT site (Coordinates:  83053-83131, c/g = 1.4444444444444444 ):      ATCGCCGCTTCGACCACTCGCGCCAGATCGGCAATGGGTGTACGCCCGGCATCTTCGCAAGAAAATTCAACATCATCG

The 150 nt long genomic region immediately downstream is GTGTAATTACGGGCGCGTTTCACCATATAGATAGCGCGTTCGATCACCTCGTCCAGCGTGCTGCGCAGCTTGGTGGCGATGTGCATTGGCGAAGTGGCAATAAAGGTATGAATACGGAAGGCTTCGGCGACTTTCAGGGATTCGGCCGCC


PAUSE-CONSENSUS present at coordinate 71-83

PAUSE-CONSENSUS present at coordinate 21-33

PAUSE-CONSENSUS present at coordinate 20-32


PREDICTED REGION NUMBER 223 (STRAND POSITIVE) 

Genomic sequence of putative RUT site (Coordinates:  83353-83431, c/g = 1.5 ):      TGCACCGATTCAAAATCGCCCGGCGAAGAGACGGGGAAACCGACTTCCATCACGTCAACACCCATACGCTCAAGGGCC

The 150 nt long genomic region immediately downstream is AGCGCAATTTGCAGTTTTTCTTTCACACTCAAGCTTGCCTGTAACGCCTGTTCACCGTCGCGCAATGTGGTATCGAAAATAATGACTTGCTGGCTCATGGTTTGGGTCCTTGTCTCTTTTAGAGCGCCTCGCTTCGGGCATAAAAAAACC

Palindromic sequences found at coordinates 113-116 e 120-123(Sequence:   CTCT) (SCORE: 8)
Palindromic sequences found at coordinates 122-125 e 129-132(Sequence:   AGCG) (SCORE: 10)


PREDICTED REGION NUMBER 224 (STRAND POSITIVE) 

Genomic sequence of putative RUT site (Coordinates:  84410-84488, c/g = 1.4 ):      GCAAACCACAGCTACGCATGGTCGATCTCAACTTATTAACCGTTTTCGATGCCGTGATGCAGGAGCAAAACATTACTC

The 150 nt long genomic region immediately downstream is GTGCCGCTCATGTTCTGGGAATGTCGCAACCTGCGGTCAGTAACGCTGTTGCACGCCTGAAGGTGATGTTTAATGACGAGCTTTTTGTTCGTTATGGCCGTGGTATTCAACCGACTGCTCGCGCATTTCAACTTTTTGGTTCAGTTCGTC

Palindromic sequences found at coordinates 24-27 e 31-34(Sequence:   CGCA) (SCORE: 10)

PAUSE-CONSENSUS present at coordinate 101-113


PREDICTED REGION NUMBER 225 (STRAND POSITIVE) 

Genomic sequence of putative RUT site (Coordinates:  84705-84783, c/g = 1.2666666666666666 ):      ATTTCATCTTTGTGTTTGCAGCCCGTTAGACAGCATTCTGACCTCGCAGATTTATAATCACATTGAGCAGATTGCGCC

The 150 nt long genomic region immediately downstream is AAATATACATGTTATGTTCAAGTCTTCATTAAATCAGAACACTGAACATCAGCTGCGTTATCAGGAAACGGAGTTTGTGATTAGTTATGAAGACTTCCATCGTCCTGAATTTACCAGCGTACCATTATTTAAAGATGAAATGGTGCTGGT

Palindromic sequences found at coordinates 6-9 e 13-16(Sequence:   ACAT) (SCORE: 8)
Palindromic sequences found at coordinates 33-36 e 41-44(Sequence:   TCAG) (SCORE: 8)
Palindromic sequences found at coordinates 41-44 e 48-51(Sequence:   CTGA) (SCORE: 8)
Palindromic sequences found at coordinates 55-58 e 66-69(Sequence:   CGTT) (SCORE: 7)
Palindromic sequences found at coordinates 65-68 e 72-75(Sequence:   AAAC) (SCORE: 8)
Palindromic sequences found at coordinates 126-129 e 137-140(Sequence:   ATTT) (SCORE: 7)


PREDICTED REGION NUMBER 226 (STRAND POSITIVE) 

Genomic sequence of putative RUT site (Coordinates:  84935-85013, c/g = 1.2666666666666666 ):      CCAGCAAAAATCATCCAACAATTAAGGGCCCGTTACTGAAACATGATGTTTATAACGAACAACATGCGGCGGTTTCGC

The 150 nt long genomic region immediately downstream is TCGATCGTTTCGCGTCATTTAGTCAACCTTGGTATGACACGGTAGATAAGCAAGCCAGTATCGCGTATCAGGGCATGGCAATGATGAGCGTACTTAGCGTGGTGTCGCAAACGCATTTGGTCGCTATTGCGCCGCGTTGGCTGGCTGAAG

Palindromic sequences found at coordinates 107-110 e 115-118(Sequence:   CAAA) (SCORE: 8)

PAUSE-CONSENSUS present at coordinate 71-83


PREDICTED REGION NUMBER 227 (STRAND POSITIVE) 

Genomic sequence of putative RUT site (Coordinates:  85174-85252, c/g = 1.5 ):      TCCTTAGAATTACAGGTATTACCGCTGCCGTTAAAACAAAACAGCAGAACCTGTTATCTCTCCTGGCATGAAGCTGCC

The 150 nt long genomic region immediately downstream is GGGCGCGATAAAGGCCATCAGTGGATGGAAGAGCAATTAGTCTCAATTTGCAAACGCTAACTGATTGCAGAATAGGTCAGACATGAATGTCTGGTTTATTCTGCATTTTTTATTGAATGTAGAATTTTATTCTGAATGTGTGGGCTCTCT

Palindromic sequences found at coordinates 14-17 e 24-27(Sequence:   CCAT) (SCORE: 7)
Palindromic sequences found at coordinates 15-18 e 23-26(Sequence:   CATC) (SCORE: 8)
Palindromic sequences found at coordinates 34-37 e 44-47(Sequence:   AATT) (SCORE: 7)
Palindromic sequences found at coordinates 78-81 e 88-91(Sequence:   AGAC) (SCORE: 7)
Palindromic sequences found at coordinates 79-82 e 87-90(Sequence:   GACA) (SCORE: 8)
Palindromic sequences found at coordinates 120-123 e 129-132(Sequence:   AGAA) (SCORE: 8)
Palindromic sequences found at coordinates 121-124 e 128-131(Sequence:   GAAT) (SCORE: 8)
Palindromic sequences found at coordinates 14-18 e 23-27(Sequence:   CCATC) (SCORE: 9)
Palindromic sequences found at coordinates 77-81 e 88-92(Sequence:   CAGAC) (SCORE: 8)
Palindromic sequences found at coordinates 78-82 e 87-91(Sequence:   AGACA) (SCORE: 9)
Palindromic sequences found at coordinates 120-124 e 128-132(Sequence:   AGAAT) (SCORE: 9)
Palindromic sequences found at coordinates 77-82 e 87-92(Sequence:   CAGACA) (SCORE: 9)


PREDICTED REGION NUMBER 228 (STRAND POSITIVE) 

Genomic sequence of putative RUT site (Coordinates:  86599-86677, c/g = 1.625 ):      CTCGCCAGGTCCTCGAACAAATGCTTGAACTCTTGTCGCAAGAATCCGCCCATCAACCACTGGATGAGATCCGCGACT

The 150 nt long genomic region immediately downstream is GGTGGCAGCAAATTGAACAGTGGCGCGCTCGTCAGTGCCTGAAATATGACACTCACAGTGAAAAGATTAAACCGCAGGCGGTGATCGAGACTCTTTGGCGGTTGACGAAGGGAGACGCTTACGTGACGTCCGATGTCGGGCAGCACCAGA

Palindromic sequences found at coordinates 31-34 e 38-41(Sequence:   TCAG) (SCORE: 9)
Palindromic sequences found at coordinates 49-52 e 56-59(Sequence:   CACT) (SCORE: 9)
Palindromic sequences found at coordinates 70-73 e 78-81(Sequence:   ACCG) (SCORE: 11)

PAUSE-CONSENSUS present at coordinate 3-15


PREDICTED REGION NUMBER 229 (STRAND POSITIVE) 

Genomic sequence of putative RUT site (Coordinates:  86979-87057, c/g = 1.1111111111111112 ):      ATTCAGATGAACATCCAGGAACTGTCTACCGCGTTGCAATACGAGTTGCCCGTACTGGTGGTGAATCTCAATAACCGC

The 150 nt long genomic region immediately downstream is TATCTGGGGATGGTGAAGCAGTGGCAGGACATGATCTATTCCGGCCGTCATTCACAATCTTATATGCAATCGCTACCCGATTTCGTCCGTCTGGCGGAAGCCTATGGGCATGTCGGGATCCAGATTTCTCATCCGCATGAGCTGGAAAGC

Palindromic sequences found at coordinates 67-70 e 78-81(Sequence:   AATC) (SCORE: 6)
Palindromic sequences found at coordinates 68-71 e 77-80(Sequence:   ATCG) (SCORE: 7)
Palindromic sequences found at coordinates 85-88 e 94-97(Sequence:   TCCG) (SCORE: 9)
Palindromic sequences found at coordinates 127-130 e 137-140(Sequence:   CTCA) (SCORE: 6)
Palindromic sequences found at coordinates 128-131 e 136-139(Sequence:   TCAT) (SCORE: 7)
Palindromic sequences found at coordinates 67-71 e 77-81(Sequence:   AATCG) (SCORE: 8)
Palindromic sequences found at coordinates 127-131 e 136-140(Sequence:   CTCAT) (SCORE: 8)

PAUSE-CONSENSUS present at coordinate 11-23


PREDICTED REGION NUMBER 230 (STRAND POSITIVE) 

Genomic sequence of putative RUT site (Coordinates:  87423-87501, c/g = 1.625 ):      TTTCCCAGCGTGGCTACAACATTGAAAGCCTGACCGTTGCGCCAACCGACGATCCGACATTATCGCGTATGACCATCC

The 150 nt long genomic region immediately downstream is AGACCGTGGGCGATGAAAAAGTACTTGAGCAGATCGAAAAGCAATTACACAAACTGGTCGATGTCTTGCGCGTGAGTGAGTTGGGGCAGGGCGCGCATGTTGAGCGGGAAATCATGCTGGTGAAAATTCAGGCCAGCGGTTACGGGCGTG


PAUSE-CONSENSUS present at coordinate 83-95


PREDICTED REGION NUMBER 231 (STRAND POSITIVE) 

Genomic sequence of putative RUT site (Coordinates:  88229-88307, c/g = 1.4444444444444444 ):      TCCCCGATCTGGAGAACACCAGCTATACCCGCATCGCTAACTATCTTGAACGCCAGGCGCGGCAACGGGGTTATCAAC

The 150 nt long genomic region immediately downstream is TGCTGATTGCCTGCTCAGAAGATCAGCCAGACAACGAAATGCGGTGCATTGAGCACCTTTTACAGCGTCAGGTTGATGCCATTATTGTTTCGACGTCGTTGCCTCCTGAGCATCCTTTTTATCAACGCTGGGCTAACGACCCGTTCCCGA

Palindromic sequences found at coordinates 37-40 e 46-49(Sequence:   AATG) (SCORE: 8)
Palindromic sequences found at coordinates 38-41 e 45-48(Sequence:   ATGC) (SCORE: 8)
Palindromic sequences found at coordinates 42-45 e 53-56(Sequence:   GGTG) (SCORE: 9)
Palindromic sequences found at coordinates 43-46 e 52-55(Sequence:   GTGC) (SCORE: 10)
Palindromic sequences found at coordinates 134-137 e 141-144(Sequence:   AACG) (SCORE: 8)
Palindromic sequences found at coordinates 37-41 e 45-49(Sequence:   AATGC) (SCORE: 9)
Palindromic sequences found at coordinates 42-46 e 52-56(Sequence:   GGTGC) (SCORE: 11)


PREDICTED REGION NUMBER 232 (STRAND POSITIVE) 

Genomic sequence of putative RUT site (Coordinates:  88803-88881, c/g = 1.4705882352941178 ):      TCGCGACGGCAAACTGCCTTCTGACCTGGCAATTGCCACCTTTGGCGATAACGAACTGCTCGACTTCTTACAGTGTCC

The 150 nt long genomic region immediately downstream is GGTGCTGGCAGTGGCTCAACGTCACCGCGATGTCGCAGAGCGTGTGCTGGAGATTGTCCTGGCAAGCCTGGACGAACCGCGTAAGCCAAAACCTGGTTTAACGCGCATTAAACGTAATCTCTATCGCCGCGGCGTGCTCAGCCGTAGCTA

Palindromic sequences found at coordinates 88-91 e 95-98(Sequence:   AAAC) (SCORE: 8)
Palindromic sequences found at coordinates 97-100 e 107-110(Sequence:   TTAA) (SCORE: 7)
Palindromic sequences found at coordinates 106-109 e 114-117(Sequence:   ATTA) (SCORE: 8)
Palindromic sequences found at coordinates 129-132 e 140-143(Sequence:   CGGC) (SCORE: 9)
Palindromic sequences found at coordinates 96-100 e 107-111(Sequence:   TTTAA) (SCORE: 8)
Palindromic sequences found at coordinates 95-100 e 107-112(Sequence:   GTTTAA) (SCORE: 8)

PAUSE-CONSENSUS present at coordinate 69-81


PREDICTED REGION NUMBER 233 (STRAND POSITIVE) 

Genomic sequence of putative RUT site (Coordinates:  89232-89310, c/g = 1.5333333333333334 ):      ACATGCGGCGATGAATTGCCGATTTAACAAACACTTTTCTTTGCTTTTGCGCAAACCCGCTGGCATCAAGCGCCACAC

The 150 nt long genomic region immediately downstream is AGACGTAACAAGGACTGTTAACCGGGGAAGATATGTCCTAAAATGCCGCTCGCGTCGCAAACTGACACTTTATATTTGCTGTGGAAAATAGTGAGTCATTTTAAAACGGTGATGACGATGAGGGATTTTTTCTTACAGCTATTCATAACG

Palindromic sequences found at coordinates 5-8 e 16-19(Sequence:   TAAC) (SCORE: 8)
Palindromic sequences found at coordinates 6-9 e 15-18(Sequence:   AACA) (SCORE: 9)
Palindromic sequences found at coordinates 40-43 e 47-50(Sequence:   AAAT) (SCORE: 9)
Palindromic sequences found at coordinates 5-9 e 15-19(Sequence:   TAACA) (SCORE: 10)

PAUSE-CONSENSUS present at coordinate 23-35


PREDICTED REGION NUMBER 234 (STRAND POSITIVE) 

Genomic sequence of putative RUT site (Coordinates:  89648-89726, c/g = 1.1 ):      ACGTTAGTCAATCTCGACAGCAAAGGGCGCTTATCAGTGCCTACCCGTTATCGGGAACAGCTGCTTGAGAACGCTGCC

The 150 nt long genomic region immediately downstream is GGTCAAATGGTTTGCACCATTGACATTTATCACCCGTGCCTGCTGCTTTACCCCCTGCCTGAATGGGAAATTATCGAGCAAAAATTATCGCGTCTGTCGAGCATGAACCCGGTTGAGCGCCGTGTGCAGCGCCTACTGTTAGGTCATGCC

Palindromic sequences found at coordinates 3-6 e 10-13(Sequence:   CAAA) (SCORE: 7)
Palindromic sequences found at coordinates 6-9 e 16-19(Sequence:   ATGG) (SCORE: 6)
Palindromic sequences found at coordinates 7-10 e 15-18(Sequence:   TGGT) (SCORE: 7)
Palindromic sequences found at coordinates 131-134 e 139-142(Sequence:   CCTA) (SCORE: 7)
Palindromic sequences found at coordinates 5-9 e 16-20(Sequence:   AATGG) (SCORE: 7)
Palindromic sequences found at coordinates 6-10 e 15-19(Sequence:   ATGGT) (SCORE: 8)
Palindromic sequences found at coordinates 5-10 e 15-20(Sequence:   AATGGT) (SCORE: 8)

PAUSE-CONSENSUS present at coordinate 64-76

PAUSE-CONSENSUS present at coordinate 34-46


PREDICTED REGION NUMBER 235 (STRAND POSITIVE) 

Genomic sequence of putative RUT site (Coordinates:  90257-90335, c/g = 1.7058823529411764 ):      TCGCGACCCGCAGGCTATCGCCGTTGCGAAGACTATTGATGATCCGCGCTTCTCCATCATCCACGGACCTTTCTCCGC

The 150 nt long genomic region immediately downstream is GCTGGGCGAATACGTTGCCGAGCGCGATCTTATCGGCAAGATCGACGGCATTCTCCTCGATCTTGGCGTCTCTTCACCGCAACTTGATGATGCTGAACGTGGCTTTTCCTTTATGCGCGATGGTCCGCTGGACATGCGTATGGACCCAAC

Palindromic sequences found at coordinates 24-27 e 31-34(Sequence:   CGAT) (SCORE: 9)
Palindromic sequences found at coordinates 27-30 e 37-40(Sequence:   TCTT) (SCORE: 8)
Palindromic sequences found at coordinates 122-125 e 129-132(Sequence:   GTCC) (SCORE: 11)
Palindromic sequences found at coordinates 26-30 e 37-41(Sequence:   ATCTT) (SCORE: 9)
Palindromic sequences found at coordinates 25-30 e 37-42(Sequence:   GATCTT) (SCORE: 9)
Palindromic sequences found at coordinates 24-30 e 37-43(Sequence:   CGATCTT) (SCORE: 9)


PREDICTED REGION NUMBER 236 (STRAND POSITIVE) 

Genomic sequence of putative RUT site (Coordinates:  90562-90640, c/g = 1.368421052631579 ):      AAGAGCGTTTTGCCAAACGCATTGCCCGCGCCATTGTCGAGCGTAACCGCGAACAGCCGATGACCCGCACCAAAGAAC

The 150 nt long genomic region immediately downstream is TGGCGGAAGTCGTGGCTGCTGCAACGCCGGTGAAAGATAAGTTTAAACATCCCGCGACCCGTACCTTCCAGGCGGTGCGCATTTGGGTAAACAGTGAACTGGAGGAGATAGAGCAGGCGCTAAAAAGCTCGCTCAACGTGCTGGCCCCGG


PAUSE-CONSENSUS present at coordinate 73-85


PREDICTED REGION NUMBER 237 (STRAND POSITIVE) 

Genomic sequence of putative RUT site (Coordinates:  91190-91268, c/g = 1.15 ):      GTAACCACGGCGCACCATACCCGTTTACTGACCGCTCAGCGCGAACAACTGGTGCTGGAGCGAGATGCTTTAGACATT

The 150 nt long genomic region immediately downstream is GAATGGCGCAACCTGATCCTTGAAGAGAATGCGCTCGGCGACCATAGCCGGGTGGAAAGGATCGCCACGGAAAAGCTGCAAATGCAGCATGTTGATCCGTCACAAGAAAATATCGTAGTGCAAAAATAAGGATAAACGCGACGCATGAAA

Palindromic sequences found at coordinates 35-38 e 46-49(Sequence:   CGGC) (SCORE: 8)
Palindromic sequences found at coordinates 74-77 e 84-87(Sequence:   GCTG) (SCORE: 8)
Palindromic sequences found at coordinates 75-78 e 83-86(Sequence:   CTGC) (SCORE: 9)
Palindromic sequences found at coordinates 74-78 e 83-87(Sequence:   GCTGC) (SCORE: 10)


PREDICTED REGION NUMBER 238 (STRAND POSITIVE) 

Genomic sequence of putative RUT site (Coordinates:  91582-91660, c/g = 1.5 ):      CGACATGCGTTCTCTTCGCGTTCAGCAAGTTTCCACCTCCCGCGGCATGATTACTGACCGTTCTGGTCGCCCGTTAGC

The 150 nt long genomic region immediately downstream is GGTGAGCGTGCCGGTAAAAGCGATTTGGGCTGACCCGAAAGAAGTGCATGACGCTGGCGGTATCAGCGTCGGTGACCGCTGGAAGGCGCTGGCTAACGCGCTCAATATTCCGCTGGATCAGCTTTCAGCCCGCATTAACGCCAACCCGAA

Palindromic sequences found at coordinates 28-31 e 38-41(Sequence:   GCTG) (SCORE: 9)
Palindromic sequences found at coordinates 29-32 e 36-39(Sequence:   CTGA) (SCORE: 8)
Palindromic sequences found at coordinates 111-114 e 118-121(Sequence:   GCTG) (SCORE: 10)
Palindromic sequences found at coordinates 28-32 e 36-40(Sequence:   GCTGA) (SCORE: 9)
Palindromic sequences found at coordinates 51-55 e 63-67(Sequence:   CGCTG) (SCORE: 10)
Palindromic sequences found at coordinates 50-55 e 63-68(Sequence:   ACGCTG) (SCORE: 9)
Palindromic sequences found at coordinates 49-55 e 63-69(Sequence:   GACGCTG) (SCORE: 10)


PREDICTED REGION NUMBER 239 (STRAND POSITIVE) 

Genomic sequence of putative RUT site (Coordinates:  91886-91964, c/g = 1.411764705882353 ):      ATTCATCTGCGTGAAGAGTCTCGCCGTTACTATCCGTCCGGCGAAGTGACTGCTCACCTCATCGGCTTTACTAACGTC

The 150 nt long genomic region immediately downstream is GATAGTCAAGGGATTGAGGGCGTTGAGAAGAGTTTCGATAAATGGCTTACCGGGCAGCCGGGTGAGCGCATTGTGCGTAAAGACCGCTATGGTCGCGTAATTGAAGATATTTCTTCTACTGACAGCCAGGCAGCGCACAACCTGGCGCTG

Palindromic sequences found at coordinates 49-52 e 57-60(Sequence:   CCGG) (PAUSE-CONSENSUS PRESENT) (SCORE: 13)
Palindromic sequences found at coordinates 66-69 e 73-76(Sequence:   CGCA) (SCORE: 10)
Palindromic sequences found at coordinates 81-84 e 90-93(Sequence:   GACC) (SCORE: 10)
Palindromic sequences found at coordinates 102-105 e 112-115(Sequence:   GAAG) (SCORE: 7)
Palindromic sequences found at coordinates 103-106 e 111-114(Sequence:   AAGA) (SCORE: 8)
Palindromic sequences found at coordinates 102-106 e 111-115(Sequence:   GAAGA) (SCORE: 9)

PAUSE-CONSENSUS present at coordinate 10-22

PAUSE-CONSENSUS present at coordinate 30-42


PREDICTED REGION NUMBER 240 (STRAND POSITIVE) 

Genomic sequence of putative RUT site (Coordinates:  92237-92315, c/g = 1.588235294117647 ):      GCTAACAGCCCGTCATACAACCCTAACAATCTGAGCGGCACGCCGAAAGAGGCGATGCGTAACCGTACCATCACCGAC

The 150 nt long genomic region immediately downstream is GTGTTTGAACCGGGCTCAACGGTTAAACCGATGGTGGTAATGACCGCGTTGCAACGTGGCGTGGTGCGGGAAAACTCGGTACTCAATACCATTCCTTATCGAATTAACGGCCACGAAATCAAAGACGTGGCACGCTACAGCGAATTAACC

Palindromic sequences found at coordinates 8-11 e 19-22(Sequence:   ACCG) (SCORE: 10)
Palindromic sequences found at coordinates 19-22 e 26-29(Sequence:   CGGT) (SCORE: 11)
Palindromic sequences found at coordinates 77-80 e 86-89(Sequence:   GGTA) (SCORE: 9)
Palindromic sequences found at coordinates 90-93 e 100-103(Sequence:   ATTC) (SCORE: 8)
Palindromic sequences found at coordinates 7-11 e 19-23(Sequence:   AACCG) (SCORE: 9)


PREDICTED REGION NUMBER 241 (STRAND POSITIVE) 

Genomic sequence of putative RUT site (Coordinates:  92689-92767, c/g = 1.625 ):      ACAGTTAGCGCGAGTCTACGCAACTATCGGCAGCTACGGCATTTATCGCCCACTGTCGATTACCAAAGTTGACCCCCC

The 150 nt long genomic region immediately downstream is GGTTCCCGGTGAACGTGTCTTCCCGGAATCCATTGTCCGCACTGTGGTGCATATGATGGAAAGCGTGGCGCTACCAGGCGGCGGCGGCGTGAAGGCGGCGATTAAAGGCTATCGTATCGCCATTAAAACCGGTACCGCGAAAAAGGTCGG

Palindromic sequences found at coordinates 1-4 e 10-13(Sequence:   GTTC) (SCORE: 9)
Palindromic sequences found at coordinates 38-41 e 46-49(Sequence:   GCAC) (SCORE: 11)
Palindromic sequences found at coordinates 61-64 e 68-71(Sequence:   AGCG) (SCORE: 11)

PAUSE-CONSENSUS present at coordinate 79-91


PREDICTED REGION NUMBER 242 (STRAND POSITIVE) 

Genomic sequence of putative RUT site (Coordinates:  92977-93055, c/g = 1.0416666666666667 ):      TCAGCCGCGCTTCGCGCTGGTTGTTGTTATCAACGATCCGCAGGCGGGTAAATACTACGGCGGCGCCGTTTCCGCGCC

The 150 nt long genomic region immediately downstream is GGTCTTTGGTGCCATCATGGGCGGCGTATTGCGTACCATGAACATCGAGCCGGATGCGCTGACAACGGGCGATAAAAATGAATTTGTGATTAATCAAGGCGAGGGGACAGGTGGCAGATCGTAATTTGCGCGACCTTCTTGCTCCGTGGG

Palindromic sequences found at coordinates 42-45 e 52-55(Sequence:   CATC) (SCORE: 6)

PAUSE-CONSENSUS present at coordinate 7-19

PAUSE-CONSENSUS present at coordinate 0-12

PAUSE-CONSENSUS present at coordinate 78-90


PREDICTED REGION NUMBER 243 (STRAND POSITIVE) 

Genomic sequence of putative RUT site (Coordinates:  93415-93493, c/g = 1.7857142857142858 ):      TCATCTATCTCAGCCAGCTCAACGAGCGTTTATCTGCACTGGCGGGCCGCTTTTACCATGAACCCTCTGACAATTTAC

The 150 nt long genomic region immediately downstream is GTCTCGTGGGCGTAACGGGCACCAACGGCAAAACCACGACTACCCAGCTGTTGGCGCAGTGGAGCCAACTGCTTGGCGAAATCAGCGCGGTAATGGGCACCGTTGGTAACGGCCTGCTGGGGAAAGTGATCCCGACAGAAAATACAACCG

Palindromic sequences found at coordinates 56-59 e 67-70(Sequence:   CAGT) (SCORE: 8)
Palindromic sequences found at coordinates 63-66 e 73-76(Sequence:   GCCA) (SCORE: 10)
Palindromic sequences found at coordinates 64-67 e 72-75(Sequence:   CCAA) (SCORE: 9)
Palindromic sequences found at coordinates 87-90 e 98-101(Sequence:   CGGT) (SCORE: 10)
Palindromic sequences found at coordinates 99-102 e 108-111(Sequence:   CCGT) (PAUSE-CONSENSUS PRESENT) (SCORE: 14)
Palindromic sequences found at coordinates 100-103 e 107-110(Sequence:   CGTT) (PAUSE-CONSENSUS PRESENT) (SCORE: 12)
Palindromic sequences found at coordinates 119-122 e 129-132(Sequence:   GGGA) (SCORE: 10)
Palindromic sequences found at coordinates 55-59 e 67-71(Sequence:   GCAGT) (SCORE: 9)
Palindromic sequences found at coordinates 63-67 e 72-76(Sequence:   GCCAA) (SCORE: 10)
Palindromic sequences found at coordinates 99-103 e 107-111(Sequence:   CCGTT) (PAUSE-CONSENSUS PRESENT) (SCORE: 13)

PAUSE-CONSENSUS present at coordinate 26-38

PAUSE-CONSENSUS present at coordinate 66-78


PREDICTED REGION NUMBER 244 (STRAND POSITIVE) 

Genomic sequence of putative RUT site (Coordinates:  94086-94164, c/g = 1.35 ):      AACGTCAGCAACCTGCTGCTCGCGCTGGCGACACTGTTGGCACTCGGCTATCCACTGGCTGATCTGCTGAAAACCGCC

The 150 nt long genomic region immediately downstream is GCGCGTCTGCAACCGGTTTGCGGACGTATGGAAGTGTTCACTGCGCCAGGCAAACCGACGGTGGTGGTGGATTACGCGCATACGCCGGATGCACTGGAAAAAGCCTTACAGGCGGCGCGTCTGCACTGTGCGGGCAAGCTGTGGTGTGTC

Palindromic sequences found at coordinates 8-11 e 17-20(Sequence:   GCAA) (PAUSE-CONSENSUS PRESENT) (SCORE: 11)
Palindromic sequences found at coordinates 77-80 e 88-91(Sequence:   GCAT) (SCORE: 7)
Palindromic sequences found at coordinates 102-105 e 109-112(Sequence:   GCCT) (SCORE: 10)

PAUSE-CONSENSUS present at coordinate 14-26

PAUSE-CONSENSUS present at coordinate 22-34

PAUSE-CONSENSUS present at coordinate 71-83


PREDICTED REGION NUMBER 245 (STRAND POSITIVE) 

Genomic sequence of putative RUT site (Coordinates:  94728-94806, c/g = 1.1578947368421053 ):      TAACCACTGATACCCGAAAACTGACGCCGGGCTGCCTGTTTGTTGCCCTGAAAGGCGAACGTTTTGATGCCCACGATT

The 150 nt long genomic region immediately downstream is TTGCCGACCAGGCGAAAGCTGGCGGCGCAGGCGCACTACTGGTTAGCCGTCCGCTGGACATCGACCTGCCGCAGTTAATCGTCAAGGATACGCGTCTGGCGTTTGGTGAACTGGCTGCATGGGTTCGCCAGCAAGTTCCGGCGCGCGTGG

Palindromic sequences found at coordinates 48-51 e 55-58(Sequence:   GTCC) (SCORE: 9)
Palindromic sequences found at coordinates 89-92 e 98-101(Sequence:   ACGC) (SCORE: 9)

PAUSE-CONSENSUS present at coordinate 29-41


PREDICTED REGION NUMBER 246 (STRAND POSITIVE) 

Genomic sequence of putative RUT site (Coordinates:  95276-95354, c/g = 1.05 ):      CCGGAAAACGGTATCGCCATTATGAACGCCGACAACAACGACTGGCTGAACTGGCAGAGCGTAATTGGCTCACGCAAA

The 150 nt long genomic region immediately downstream is GTGTGGCGTTTCTCACCCAATGCCGCCAACAGCGATTTCACCGCCACCAATATCCATGTGACCTCGCACGGTACGGAATTTACCCTACAAACCCCAACCGGTAGCGTCGATGTTCTGCTGCCGTTGCCGGGGCGTCACAATATTGCGAAT

Palindromic sequences found at coordinates 69-72 e 80-83(Sequence:   GGTA) (SCORE: 6)


PREDICTED REGION NUMBER 247 (STRAND POSITIVE) 

Genomic sequence of putative RUT site (Coordinates:  95579-95657, c/g = 1.8 ):      AAAGCTGTTCCAGGCCGTCTGTTCCCCATCCAACTGGCAGAAAACCAGTTGCTGCTCGACGACTCCTACAACGCCAAT

The 150 nt long genomic region immediately downstream is GTCGGTTCAATGACTGCAGCAGTCCAGGTACTGGCTGAAATGCCGGGCTACCGCGTGCTGGTGGTGGGCGATATGGCGGAACTGGGCGCTGAAAGCGAAGCCTGCCATGTACAGGTGGGCGAGGCGGCAAAAGCTGCTGGTATTGACCGC

Palindromic sequences found at coordinates 11-14 e 20-23(Sequence:   GACT) (SCORE: 9)
Palindromic sequences found at coordinates 12-15 e 19-22(Sequence:   ACTG) (SCORE: 9)
Palindromic sequences found at coordinates 19-22 e 29-32(Sequence:   CAGT) (SCORE: 8)
Palindromic sequences found at coordinates 86-89 e 93-96(Sequence:   CGCT) (SCORE: 11)
Palindromic sequences found at coordinates 100-103 e 111-114(Sequence:   CCTG) (SCORE: 10)
Palindromic sequences found at coordinates 11-15 e 19-23(Sequence:   GACTG) (SCORE: 10)

PAUSE-CONSENSUS present at coordinate 45-57

PAUSE-CONSENSUS present at coordinate 9-21


PREDICTED REGION NUMBER 248 (STRAND POSITIVE) 

Genomic sequence of putative RUT site (Coordinates:  96033-96111, c/g = 1.7857142857142858 ):      ATATTATTCCGGCTTTAACGTCTTTTCCTATCTGACGTTTCGCGCCATCGTCAGCCTGCTGACCGCGCTGTTCATCTC

The 150 nt long genomic region immediately downstream is ATTGTGGATGGGCCCGCGTATGATTGCTCATTTGCAAAAACTTTCCTTTGGTCAGGTGGTGCGTAACGACGGTCCTGAATCACACTTCAGCAAGCGCGGTACGCCGACCATGGGCGGGATTATGATCCTGACGGCGATTGTGATCTCCGT

Palindromic sequences found at coordinates 19-22 e 27-30(Sequence:   ATGA) (SCORE: 9)
Palindromic sequences found at coordinates 23-26 e 33-36(Sequence:   TTGC) (SCORE: 8)
Palindromic sequences found at coordinates 75-78 e 85-88(Sequence:   TGAA) (SCORE: 8)
Palindromic sequences found at coordinates 101-104 e 112-115(Sequence:   CGCC) (SCORE: 10)
Palindromic sequences found at coordinates 116-119 e 124-127(Sequence:   GGAT) (PAUSE-CONSENSUS PRESENT) (SCORE: 12)
Palindromic sequences found at coordinates 74-78 e 85-89(Sequence:   CTGAA) (SCORE: 9)

PAUSE-CONSENSUS present at coordinate 10-22

PAUSE-CONSENSUS present at coordinate 27-39

PAUSE-CONSENSUS present at coordinate 51-63


PREDICTED REGION NUMBER 249 (STRAND POSITIVE) 

Genomic sequence of putative RUT site (Coordinates:  96416-96494, c/g = 1.3333333333333333 ):      TCATTGCGCTGGGTGTCGCCTTCGCCCTGTACCTTGCCGGCAAAGACACGCCCGCAACGCAGCTGGTGGTCCCATTCT

The 150 nt long genomic region immediately downstream is TTAAAGATGTGATGCCGCAGCTGGGGCTGTTCTACATTCTGCTGGCTTACTTCGTCATTGTGGGTACTGGCAACGCGGTAAACCTGACCGATGGTCTCGACGGCCTGGCAATTATGCCGACCGTATTTGTCGCCGGTGGTTTTGCGCTGG

Palindromic sequences found at coordinates 75-78 e 86-89(Sequence:   CGGT) (SCORE: 9)
Palindromic sequences found at coordinates 85-88 e 92-95(Sequence:   GACC) (SCORE: 10)
Palindromic sequences found at coordinates 106-109 e 114-117(Sequence:   GGCA) (SCORE: 10)
Palindromic sequences found at coordinates 117-120 e 128-131(Sequence:   CGAC) (SCORE: 9)

PAUSE-CONSENSUS present at coordinate 134-146


PREDICTED REGION NUMBER 250 (STRAND POSITIVE) 

Genomic sequence of putative RUT site (Coordinates:  96965-97043, c/g = 1.105263157894737 ):      CACCGATTCATCACCACTATGAACTGAAAGGCTGGCCGGAACCGCGCGTCATTGTGCGTTTCTGGATTATTTCGCTGA

The 150 nt long genomic region immediately downstream is TGCTGGTTCTGATTGGTCTGGCAACGCTGAAGGTACGTTAATCATGGCTGATTATCAGGGTAAAAATGTCGTCATTATCGGCCTGGGCCTCACCGGGCTTTCCTGCGTGGACTTTTTCCTCGCTCGCGGTGTGACGCCGCGCGTTATGGA

Palindromic sequences found at coordinates 39-42 e 49-52(Sequence:   AATC) (SCORE: 6)
Palindromic sequences found at coordinates 40-43 e 48-51(Sequence:   ATCA) (SCORE: 7)
Palindromic sequences found at coordinates 47-50 e 54-57(Sequence:   CTGA) (SCORE: 7)
Palindromic sequences found at coordinates 64-67 e 72-75(Sequence:   AATG) (SCORE: 7)
Palindromic sequences found at coordinates 125-128 e 136-139(Sequence:   GCGG) (PAUSE-CONSENSUS PRESENT) (SCORE: 11)
Palindromic sequences found at coordinates 133-136 e 140-143(Sequence:   ACGC) (SCORE: 9)
Palindromic sequences found at coordinates 38-42 e 49-53(Sequence:   TAATC) (SCORE: 7)
Palindromic sequences found at coordinates 39-43 e 48-52(Sequence:   AATCA) (SCORE: 8)
Palindromic sequences found at coordinates 124-128 e 136-140(Sequence:   CGCGG) (PAUSE-CONSENSUS PRESENT) (SCORE: 12)
Palindromic sequences found at coordinates 38-43 e 48-53(Sequence:   TAATCA) (SCORE: 8)

PAUSE-CONSENSUS present at coordinate 14-26

PAUSE-CONSENSUS present at coordinate 69-81

PAUSE-CONSENSUS present at coordinate 20-32


PREDICTED REGION NUMBER 251 (STRAND POSITIVE) 

Genomic sequence of putative RUT site (Coordinates:  97284-97362, c/g = 1.2 ):      GATCTGATTGTCGCCAGTCCCGGTATTGCACTGGCGCATCCATCCTTAAGCGCTGCCGCTGATGCCGGAATCGAAATC

The 150 nt long genomic region immediately downstream is GTTGGCGATATCGAGCTGTTCTGTCGCGAAGCACAAGCACCGATTGTGGCGATTACCGGTTCTAACGGCAAAAGCACGGTCACCACGCTAGTGGGTGAAATGGCGAAAGCGGCGGGGGTTAACGTTGGTGTGGGTGGCAATATTGGCCTG

Palindromic sequences found at coordinates 32-35 e 43-46(Sequence:   ACAA) (SCORE: 6)
Palindromic sequences found at coordinates 31-35 e 43-47(Sequence:   CACAA) (SCORE: 7)

PAUSE-CONSENSUS present at coordinate 66-78

PAUSE-CONSENSUS present at coordinate 15-27

PAUSE-CONSENSUS present at coordinate 10-22


PREDICTED REGION NUMBER 252 (STRAND POSITIVE) 

Genomic sequence of putative RUT site (Coordinates:  97558-97636, c/g = 1.2105263157894737 ):      AACTGTCGAGCTTCCAGCTGGAAACCACCTCCAGCTTACAGGCGGTAGCAGCGACCATTCTGAACGTGACTGAAGATC

The 150 nt long genomic region immediately downstream is ATATGGATCGCTATCCGTTTGGTTTACAACAGTATCGTGCAGCAAAACTGCGCATTTACGAAAACGCGAAAGTTTGCGTGGTTAATGCTGATGATGCCTTAACAATGCCGATTCGCGGTGCGGATGAACGCTGCGTCAGCTTTGGCGTCA

Palindromic sequences found at coordinates 4-7 e 12-15(Sequence:   GGAT) (SCORE: 7)
Palindromic sequences found at coordinates 38-41 e 47-50(Sequence:   GCAG) (SCORE: 9)
Palindromic sequences found at coordinates 61-64 e 71-74(Sequence:   AAAC) (SCORE: 6)
Palindromic sequences found at coordinates 129-132 e 136-139(Sequence:   GCTG) (SCORE: 9)

PAUSE-CONSENSUS present at coordinate 121-133


PREDICTED REGION NUMBER 253 (STRAND POSITIVE) 

Genomic sequence of putative RUT site (Coordinates:  97918-97996, c/g = 1.1363636363636365 ):      CGCTGGCAGATGCTGCAGGGTTACCGCGTGCCAGCAGCCTGAAAGCGTTAACCACATTCACTGGTCTGCCGCATCGCT

The 150 nt long genomic region immediately downstream is TTGAAGTTGTGCTGGAGCATAACGGCGTACGTTGGATTAACGATTCGAAAGCGACCAACGTCGGCAGTACGGAAGCGGCGCTGAATGGCCTGCACGTAGACGGCACACTGCATTTGTTGCTGGGTGGCGATGGTAAATCGGCGGACTTTA

Palindromic sequences found at coordinates 20-23 e 29-32(Sequence:   AACG) (SCORE: 7)
Palindromic sequences found at coordinates 29-32 e 38-41(Sequence:   CGTT) (SCORE: 7)
Palindromic sequences found at coordinates 51-54 e 59-62(Sequence:   CGAC) (SCORE: 9)
Palindromic sequences found at coordinates 127-130 e 136-139(Sequence:   CGAT) (PAUSE-CONSENSUS PRESENT) (SCORE: 10)

PAUSE-CONSENSUS present at coordinate 131-143


PREDICTED REGION NUMBER 254 (STRAND POSITIVE) 

Genomic sequence of putative RUT site (Coordinates:  98507-98585, c/g = 1.2105263157894737 ):      AAAGATACCGACAGCCTGATCATGTACGATCGCACCTTACTGTGGCTGACCTTCGGCCTCGCGGCGATTGGCTTTATC

The 150 nt long genomic region immediately downstream is ATGGTGACCTCGGCGTCAATGCCCATAGGGCAACGCTTAACCAACGATCCGTTCTTCTTCGCGAAGCGTGATGGTGTCTATCTGATTTTGGCGTTTATTCTGGCGATCATTACGCTGCGTCTGCCGATGGAGTTCTGGCAACGCTACAGT

Palindromic sequences found at coordinates 4-7 e 14-17(Sequence:   TGAC) (SCORE: 6)
Palindromic sequences found at coordinates 12-15 e 22-25(Sequence:   GCGT) (SCORE: 8)
Palindromic sequences found at coordinates 19-22 e 28-31(Sequence:   TGCC) (SCORE: 9)
Palindromic sequences found at coordinates 20-23 e 27-30(Sequence:   GCCC) (SCORE: 9)
Palindromic sequences found at coordinates 42-45 e 49-52(Sequence:   AACG) (SCORE: 7)
Palindromic sequences found at coordinates 53-56 e 62-65(Sequence:   CTTC) (SCORE: 7)
Palindromic sequences found at coordinates 19-23 e 27-31(Sequence:   TGCCC) (SCORE: 10)

PAUSE-CONSENSUS present at coordinate 72-84


PREDICTED REGION NUMBER 255 (STRAND POSITIVE) 

Genomic sequence of putative RUT site (Coordinates:  98815-98893, c/g = 1.1666666666666667 ):      GATCGATCTCGGTTTGCTGCGTATCCAGCCTGCGGAGCTGACAAAACTGTCGCTGTTTTGCTATATCGCCAACTATCT

The 150 nt long genomic region immediately downstream is GGTGCGTAAAGGCGACGAAGTACGTAATAACCTGCGCGGCTTCCTGAAACCGATGGGCGTGATTCTGGTGTTGGCAGTGTTACTGCTGGCACAGCCAGACCTTGGTACGGTGGTGGTGTTGTTTGTGACTACGCTGGCGATGTTGTTCCT

Palindromic sequences found at coordinates 73-76 e 82-85(Sequence:   GCAG) (SCORE: 9)
Palindromic sequences found at coordinates 74-77 e 81-84(Sequence:   CAGT) (SCORE: 7)
Palindromic sequences found at coordinates 84-87 e 91-94(Sequence:   GCTG) (SCORE: 9)
Palindromic sequences found at coordinates 85-88 e 94-97(Sequence:   CTGG) (SCORE: 9)
Palindromic sequences found at coordinates 86-89 e 93-96(Sequence:   TGGC) (SCORE: 9)
Palindromic sequences found at coordinates 73-77 e 81-85(Sequence:   GCAGT) (SCORE: 8)
Palindromic sequences found at coordinates 85-89 e 93-97(Sequence:   CTGGC) (SCORE: 10)

PAUSE-CONSENSUS present at coordinate 55-67

PAUSE-CONSENSUS present at coordinate 36-48


PREDICTED REGION NUMBER 256 (STRAND POSITIVE) 

Genomic sequence of putative RUT site (Coordinates:  99111-99189, c/g = 1.3 ):      TACTCGCCGAACCGTACCGTATCCGCCGTGTTACCGCATTCTGGAACCCGTGGGAAGATCCCTTTGGCAGCGGCTATC

The 150 nt long genomic region immediately downstream is AGTTAACGCAATCGCTGATGGCGTTTGGTCGCGGCGAACTTTGGGGGCAAGGTTTAGGTAACTCGGTACAAAAACTGGAGTATCTGCCGGAAGCGCACACTGACTTTATTTTCGCCATTATCGGCGAAGAACTGGGGTATGTCGGTGTGG

Palindromic sequences found at coordinates 112-115 e 122-125(Sequence:   CGCC) (SCORE: 9)
Palindromic sequences found at coordinates 111-115 e 122-126(Sequence:   TCGCC) (SCORE: 10)
Palindromic sequences found at coordinates 110-115 e 122-127(Sequence:   TTCGCC) (SCORE: 9)

PAUSE-CONSENSUS present at coordinate 19-31

PAUSE-CONSENSUS present at coordinate 91-103

PAUSE-CONSENSUS present at coordinate 1-13


PREDICTED REGION NUMBER 257 (STRAND POSITIVE) 

Genomic sequence of putative RUT site (Coordinates:  99391-99469, c/g = 1.25 ):      CCGTAAAGCATTAGAAATTGACCACCGTTTTTCCGGTTTTCTCGCCTGTTCTATTGGCATCTGGTTTAGCTTCCAGGC

The 150 nt long genomic region immediately downstream is GCTGGTTAACGTAGGCGCGGCGGCGGGGATGTTACCGACCAAAGGTCTGACATTGCCGCTGATCAGTTACGGTGGTTCGAGCTTACTGATTATGTCGACAGCCATCATGATGCTGTTGCGTATTGATTATGAAACGCGTCTGGAGAAAGC

Palindromic sequences found at coordinates 36-39 e 43-46(Sequence:   GACC) (SCORE: 9)

PAUSE-CONSENSUS present at coordinate 13-25

PAUSE-CONSENSUS present at coordinate 0-12

PAUSE-CONSENSUS present at coordinate 6-18


PREDICTED REGION NUMBER 258 (STRAND POSITIVE) 

Genomic sequence of putative RUT site (Coordinates:  99852-99930, c/g = 1.0952380952380953 ):      AAAAGCACTGATAGCTGCCCCGCTGCGTATCTTCAACGCCTGGCGTCAGGCGCGGGCGATTATGAAAGCGTACAAACC

The 150 nt long genomic region immediately downstream is TGACGTGGTGCTCGGTATGGGAGGCTACGTGTCAGGTCCAGGTGGTCTGGCCGCGTGGTCGTTAGGCATTCCGGTTGTACTTCATGAACAAAACGGTATTGCGGGCTTAACCAATAAATGGCTGGCGAAGATTGCCACCAAAGTGATGCA

Palindromic sequences found at coordinates 37-40 e 46-49(Sequence:   CCAG) (PAUSE-CONSENSUS PRESENT) (SCORE: 12)
Palindromic sequences found at coordinates 122-125 e 133-136(Sequence:   TGGC) (SCORE: 8)

PAUSE-CONSENSUS present at coordinate 19-31

PAUSE-CONSENSUS present at coordinate 12-24


PREDICTED REGION NUMBER 259 (STRAND POSITIVE) 

Genomic sequence of putative RUT site (Coordinates:  100541-100619, c/g = 1.0909090909090908 ):      CAGCCAAAATTATCGAGCAGCCACAGCTTAGCGTGGATGCTGTCGCCAACACCCTGGCCGGGTGGTCGCGAGAAACCT

The 150 nt long genomic region immediately downstream is TATTAACCATGGCAGAACGCGCCCGCGCTGCATCCATTCCGGATGCCACCGAGCGAGTGGCAAATGAAGTGAGCCGGGTTGCCCGGGCGTAATTGTAGCGATGCCTTTTGCATCGTATGAATTTAAGAAGTTAATGGCGTAAAGAATGAA

Palindromic sequences found at coordinates 30-33 e 41-44(Sequence:   CATC) (SCORE: 6)
Palindromic sequences found at coordinates 31-34 e 40-43(Sequence:   ATCC) (SCORE: 7)
Palindromic sequences found at coordinates 45-48 e 56-59(Sequence:   CCAC) (SCORE: 8)
Palindromic sequences found at coordinates 73-76 e 82-85(Sequence:   CCGG) (SCORE: 9)
Palindromic sequences found at coordinates 74-77 e 81-84(Sequence:   CGGG) (SCORE: 9)
Palindromic sequences found at coordinates 99-102 e 110-113(Sequence:   GATG) (SCORE: 6)
Palindromic sequences found at coordinates 100-103 e 109-112(Sequence:   ATGC) (SCORE: 7)
Palindromic sequences found at coordinates 122-125 e 130-133(Sequence:   TTAA) (SCORE: 7)
Palindromic sequences found at coordinates 29-33 e 41-45(Sequence:   GCATC) (SCORE: 7)
Palindromic sequences found at coordinates 30-34 e 40-44(Sequence:   CATCC) (SCORE: 8)
Palindromic sequences found at coordinates 44-48 e 56-60(Sequence:   GCCAC) (SCORE: 9)
Palindromic sequences found at coordinates 73-77 e 81-85(Sequence:   CCGGG) (SCORE: 10)
Palindromic sequences found at coordinates 98-102 e 110-114(Sequence:   CGATG) (SCORE: 7)
Palindromic sequences found at coordinates 99-103 e 109-113(Sequence:   GATGC) (SCORE: 8)
Palindromic sequences found at coordinates 29-34 e 40-45(Sequence:   GCATCC) (SCORE: 9)
Palindromic sequences found at coordinates 43-48 e 56-61(Sequence:   TGCCAC) (SCORE: 8)
Palindromic sequences found at coordinates 98-103 e 109-114(Sequence:   CGATGC) (SCORE: 9)


PREDICTED REGION NUMBER 260 (STRAND POSITIVE) 

Genomic sequence of putative RUT site (Coordinates:  101008-101086, c/g = 1.15 ):      TCGTTGTTTCCAGCGCGATTTCTGCCGATAACCCGGAAATTGTCGCCGCTCATGAAGCGCGTATTCCGGTGATCCGTC

The 150 nt long genomic region immediately downstream is GTGCCGAAATGCTGGCTGAGTTAATGCGTTTTCGTCATGGCATCGCCATTGCCGGAACGCACGGCAAAACGACAACCACCGCGATGGTTTCCAGCATCTACGCAGAAGCGGGGCTCGACCCAACCTTCGTTAACGGCGGGCTGGTAAAAG

Palindromic sequences found at coordinates 26-29 e 36-39(Sequence:   CGTT) (SCORE: 6)
Palindromic sequences found at coordinates 36-39 e 45-48(Sequence:   ATGG) (SCORE: 7)
Palindromic sequences found at coordinates 37-40 e 44-47(Sequence:   TGGC) (SCORE: 9)
Palindromic sequences found at coordinates 38-41 e 49-52(Sequence:   GGCA) (SCORE: 8)
Palindromic sequences found at coordinates 50-53 e 61-64(Sequence:   GCCG) (SCORE: 8)
Palindromic sequences found at coordinates 74-77 e 84-87(Sequence:   ACCA) (SCORE: 6)
Palindromic sequences found at coordinates 36-40 e 44-48(Sequence:   ATGGC) (SCORE: 8)
Palindromic sequences found at coordinates 49-53 e 61-65(Sequence:   TGCCG) (SCORE: 9)
Palindromic sequences found at coordinates 73-77 e 84-88(Sequence:   AACCA) (SCORE: 7)
Palindromic sequences found at coordinates 48-53 e 61-66(Sequence:   TTGCCG) (SCORE: 8)


PREDICTED REGION NUMBER 261 (STRAND POSITIVE) 

Genomic sequence of putative RUT site (Coordinates:  101577-101655, c/g = 1.1818181818181819 ):      TTTACGCTGCTGCGCCAGGACAAAGAGCCGATGCGCGTCACCCTGAATGCGCCAGGTCGTCATAACGCGCTGAACGCC

The 150 nt long genomic region immediately downstream is GCAGCTGCGGTTGCGGTTGCTACGGAAGAGGGCATTGACGACGAGGCTATTTTGCGGGCGCTTGAAAGCTTCCAGGGGACTGGTCGCCGTTTTGATTTCCTCGGTGAATTCCCGCTGGAGCCAGTGAATGGTAAAAGCGGTACGGCAATG

Palindromic sequences found at coordinates 71-74 e 79-82(Sequence:   CCAG) (PAUSE-CONSENSUS PRESENT) (SCORE: 12)

PAUSE-CONSENSUS present at coordinate 44-56

PAUSE-CONSENSUS present at coordinate 18-30

PAUSE-CONSENSUS present at coordinate 16-28

PAUSE-CONSENSUS present at coordinate 24-36


PREDICTED REGION NUMBER 262 (STRAND POSITIVE) 

Genomic sequence of putative RUT site (Coordinates:  101809-101887, c/g = 1.1304347826086956 ):      TCGATGACTACGGCCACCACCCGACGGAAGTGGACGCCACCATTAAAGCGGCGCGCGCAGGCTGGCCGGATAAAAACC

The 150 nt long genomic region immediately downstream is TGGTAATGCTGTTTCAGCCGCACCGTTTTACCCGTACGCGCGACCTGTATGATGATTTCGCCAATGTGCTGACGCAGGTTGATACCCTGTTGATGCTGGAAGTGTATCCGGCTGGCGAAGCGCCAATTCCGGGAGCGGACAGCCGTTCGC

Palindromic sequences found at coordinates 7-10 e 14-17(Sequence:   GCTG) (SCORE: 9)
Palindromic sequences found at coordinates 74-77 e 85-88(Sequence:   CAGG) (SCORE: 8)
Palindromic sequences found at coordinates 112-115 e 121-124(Sequence:   TGGC) (SCORE: 9)
Palindromic sequences found at coordinates 113-116 e 120-123(Sequence:   GGCG) (SCORE: 9)
Palindromic sequences found at coordinates 127-130 e 135-138(Sequence:   TCCG) (SCORE: 9)
Palindromic sequences found at coordinates 112-116 e 120-124(Sequence:   TGGCG) (SCORE: 10)


PREDICTED REGION NUMBER 263 (STRAND POSITIVE) 

Genomic sequence of putative RUT site (Coordinates:  103040-103118, c/g = 1.0869565217391304 ):      AAGCCAATACCTCACCGGGTATGACCAGCCACAGCCTGGTGCCGATGGCGGCACGTCAGGCAGGTATGAGCTTCTCGC

The 150 nt long genomic region immediately downstream is AGTTGGTAGTACGAATTCTGGAACTGGCGGACTAATATGTCGCAGGCTGCTCTGAACACGCGAAACAGCGAAGAAGAGGTTTCTTCTCGCCGCAATAATGGAACGCGTCTGGCGGGGATCCTTTTCCTGCTGACCGTTTTAACGACAGTG

Palindromic sequences found at coordinates 70-73 e 81-84(Sequence:   AAGA) (PAUSE-CONSENSUS PRESENT) (SCORE: 9)
Palindromic sequences found at coordinates 72-75 e 82-85(Sequence:   GAAG) (PAUSE-CONSENSUS PRESENT) (SCORE: 9)
Palindromic sequences found at coordinates 73-76 e 81-84(Sequence:   AAGA) (PAUSE-CONSENSUS PRESENT) (SCORE: 10)
Palindromic sequences found at coordinates 69-73 e 81-85(Sequence:   GAAGA) (PAUSE-CONSENSUS PRESENT) (SCORE: 10)
Palindromic sequences found at coordinates 70-74 e 80-84(Sequence:   AAGAA) (PAUSE-CONSENSUS PRESENT) (SCORE: 11)
Palindromic sequences found at coordinates 71-75 e 82-86(Sequence:   AGAAG) (PAUSE-CONSENSUS PRESENT) (SCORE: 10)
Palindromic sequences found at coordinates 72-76 e 81-85(Sequence:   GAAGA) (PAUSE-CONSENSUS PRESENT) (SCORE: 11)
Palindromic sequences found at coordinates 69-74 e 80-85(Sequence:   GAAGAA) (PAUSE-CONSENSUS PRESENT) (SCORE: 11)
Palindromic sequences found at coordinates 71-76 e 81-86(Sequence:   AGAAGA) (PAUSE-CONSENSUS PRESENT) (SCORE: 11)

PAUSE-CONSENSUS present at coordinate 77-89

PAUSE-CONSENSUS present at coordinate 10-22


PREDICTED REGION NUMBER 264 (STRAND POSITIVE) 

Genomic sequence of putative RUT site (Coordinates:  103579-103657, c/g = 1.1904761904761905 ):      AAATACCTTCAGCGTGCCGCCAGAACGCACCAGCAAGCAGGTGCTTCCAATGCTGTATGGCCCGGAAGGCAGCGCCAA

The 150 nt long genomic region immediately downstream is TGAAGTGTTGCAGGGCTATCGCGAAATGGGGCAGATGCTGGCAAAGGACAGATTTACTCTGAAGGAAGCGGCGATGACCGCGCGGCGTTCCTGGCAGTTGACGCTGAATAACGATATTAAGCTCAATCTTGGCCGGGGCGATACGATGAA

Palindromic sequences found at coordinates 48-51 e 57-60(Sequence:   CAGA) (SCORE: 7)
Palindromic sequences found at coordinates 67-70 e 77-80(Sequence:   GCGG) (SCORE: 8)
Palindromic sequences found at coordinates 106-109 e 114-117(Sequence:   AATA) (SCORE: 7)

PAUSE-CONSENSUS present at coordinate 28-40

PAUSE-CONSENSUS present at coordinate 96-108


PREDICTED REGION NUMBER 265 (STRAND POSITIVE) 

Genomic sequence of putative RUT site (Coordinates:  104830-104908, c/g = 1.1818181818181819 ):      CCGCCACGGAGTCTGCAACGTCAGACACTGGCAGAGGTGATCGAGCCGCGCTATACCGAGCTGCTCAACCTGGTCAAC

The 150 nt long genomic region immediately downstream is GAAGAGATATTGCAGTTGCAGGAAAAGCTTCGCCAACAAGGGGTTAAACATCACCTGGCGGCAGGCATTGTATTAACCGGTGGCGCAGCGCAGATCGAAGGTCTTGCAGCCTGTGCTCAGCGCGTGTTTCATACGCAAGTGCGTATCGGC

Palindromic sequences found at coordinates 53-56 e 61-64(Sequence:   CCTG) (SCORE: 9)
Palindromic sequences found at coordinates 121-124 e 132-135(Sequence:   GCGT) (SCORE: 8)
Palindromic sequences found at coordinates 131-134 e 141-144(Sequence:   TACG) (SCORE: 6)
Palindromic sequences found at coordinates 132-135 e 140-143(Sequence:   ACGC) (SCORE: 9)
Palindromic sequences found at coordinates 130-134 e 141-145(Sequence:   ATACG) (SCORE: 7)
Palindromic sequences found at coordinates 131-135 e 140-144(Sequence:   TACGC) (SCORE: 8)
Palindromic sequences found at coordinates 130-135 e 140-145(Sequence:   ATACGC) (SCORE: 8)

PAUSE-CONSENSUS present at coordinate 20-32

PAUSE-CONSENSUS present at coordinate 46-58


PREDICTED REGION NUMBER 266 (STRAND POSITIVE) 

Genomic sequence of putative RUT site (Coordinates:  105758-105836, c/g = 1.411764705882353 ):      AACTGTCCAAGCATGTGGACTCTCTGATCACTATCCCGAACGACAAACTGCTGAAAGTTCTGGGCCGCGGTATCTCCC

The 150 nt long genomic region immediately downstream is TGCTGGATGCGTTTGGCGCAGCGAACGATGTACTGAAAGGCGCTGTGCAAGGTATCGCTGAACTGATTACTCGTCCGGGTTTGATGAACGTGGACTTTGCAGACGTACGCACCGTAATGTCTGAGATGGGCTACGCAATGATGGGTTCTG

Palindromic sequences found at coordinates 105-108 e 112-115(Sequence:   TACG) (SCORE: 8)

PAUSE-CONSENSUS present at coordinate 128-140


PREDICTED REGION NUMBER 267 (STRAND POSITIVE) 

Genomic sequence of putative RUT site (Coordinates:  106034-106112, c/g = 1.0416666666666667 ):      TCTCTTCTCCGCTGCTGGAAGATATCGACCTGTCTGGCGCGCGCGGCGTGCTGGTTAACATCACGGCGGGCTTCGACC

The 150 nt long genomic region immediately downstream is TGCGTCTGGATGAGTTCGAAACGGTAGGTAACACCATCCGTGCATTTGCTTCCGACAACGCGACTGTGGTTATCGGTACTTCTCTTGACCCGGATATGAATGACGAGCTGCGCGTAACCGTTGTTGCGACAGGTATCGGCATGGACAAAC


PAUSE-CONSENSUS present at coordinate 131-143


PREDICTED REGION NUMBER 268 (STRAND POSITIVE) 

Genomic sequence of putative RUT site (Coordinates:  106618-106696, c/g = 1.7647058823529411 ):      CAAGAAAGTCACCCTGACGTTACGCCCTGCGCCGGCCAACACCGGGGTCATCTATCGTCGCACCGACTTGAATCCACC

The 150 nt long genomic region immediately downstream is GGTAGATTTCCCGGCCGATGCCAAATCTGTGCGTGATACCATGCTCTGTACGTGTCTGGTCAACGAGCATGATGTACGGATTTCAACCGTAGAGCACCTCAATGCTGCTCTCGCGGGCTTGGGCATCGATAACATTGTTATCGAAGTTAA

Palindromic sequences found at coordinates 75-78 e 86-89(Sequence:   ACGG) (PAUSE-CONSENSUS PRESENT) (SCORE: 13)
Palindromic sequences found at coordinates 127-130 e 138-141(Sequence:   GATA) (SCORE: 8)
Palindromic sequences found at coordinates 128-131 e 137-140(Sequence:   ATAA) (SCORE: 9)
Palindromic sequences found at coordinates 129-132 e 136-139(Sequence:   TAAC) (SCORE: 9)
Palindromic sequences found at coordinates 74-78 e 86-90(Sequence:   TACGG) (PAUSE-CONSENSUS PRESENT) (SCORE: 12)
Palindromic sequences found at coordinates 126-130 e 138-142(Sequence:   CGATA) (SCORE: 9)
Palindromic sequences found at coordinates 127-131 e 137-141(Sequence:   GATAA) (SCORE: 10)
Palindromic sequences found at coordinates 128-132 e 136-140(Sequence:   ATAAC) (SCORE: 10)
Palindromic sequences found at coordinates 125-130 e 138-143(Sequence:   TCGATA) (SCORE: 9)
Palindromic sequences found at coordinates 126-131 e 137-142(Sequence:   CGATAA) (SCORE: 10)
Palindromic sequences found at coordinates 127-132 e 136-141(Sequence:   GATAAC) (SCORE: 10)
Palindromic sequences found at coordinates 125-131 e 137-143(Sequence:   TCGATAA) (SCORE: 10)
Palindromic sequences found at coordinates 126-132 e 136-142(Sequence:   CGATAAC) (SCORE: 10)

PAUSE-CONSENSUS present at coordinate 77-89


PREDICTED REGION NUMBER 269 (STRAND POSITIVE) 

Genomic sequence of putative RUT site (Coordinates:  106876-106954, c/g = 1.2222222222222223 ):      CGCCGCTCCGTTTGTATACCTGCTGCTTGACGCCGGTATCGACGAGTTGAACTGCGCCAAAAAATTTGTTCGCATCAA

The 150 nt long genomic region immediately downstream is AGAGACTGTTCGTGTCGAAGATGGCGATAAGTGGGCTGAATTTAAGCCGTACAATGGTTTTTCGCTGGATTTCACCATCGATTTTAACCATCCGGCTATTGATTCCAGCAACCAGCGCTATGCGATGAACTTCTCCGCTGATGCGTTTAT

Palindromic sequences found at coordinates 8-11 e 15-18(Sequence:   TTCG) (SCORE: 7)
Palindromic sequences found at coordinates 33-36 e 44-47(Sequence:   GGCT) (SCORE: 8)

PAUSE-CONSENSUS present at coordinate 55-67


PREDICTED REGION NUMBER 270 (STRAND POSITIVE) 

Genomic sequence of putative RUT site (Coordinates:  107453-107531, c/g = 1.5714285714285714 ):      CCTTCAGCTGTACTGGCATAACGACATTTATACTGTCGTATAAAATTCGACTGGCAAATCTGGCACTCTCTCCGGCCA

The 150 nt long genomic region immediately downstream is GGTGAACCAGTCGTTTTTTTTTGAATTTTATAAGAGCTATAAAAAACGGTGCGAACGCTGTTTTCTTAAGCACTTTTCCGCACAACTTATCTTCATTCGTGCTGTGGACTGCAGGCTTTAATGATAAGATTTGTGCGCTAAATACGTTTG

Palindromic sequences found at coordinates 27-30 e 38-41(Sequence:   TTAT) (SCORE: 8)
Palindromic sequences found at coordinates 28-31 e 37-40(Sequence:   TATA) (SCORE: 9)
Palindromic sequences found at coordinates 128-131 e 139-142(Sequence:   ATTT) (SCORE: 8)
Palindromic sequences found at coordinates 26-30 e 38-42(Sequence:   TTTAT) (SCORE: 9)
Palindromic sequences found at coordinates 27-31 e 37-41(Sequence:   TTATA) (SCORE: 10)
Palindromic sequences found at coordinates 25-30 e 38-43(Sequence:   TTTTAT) (SCORE: 9)
Palindromic sequences found at coordinates 26-31 e 37-42(Sequence:   TTTATA) (SCORE: 10)
Palindromic sequences found at coordinates 25-31 e 37-43(Sequence:   TTTTATA) (SCORE: 10)


PREDICTED REGION NUMBER 271 (STRAND POSITIVE) 

Genomic sequence of putative RUT site (Coordinates:  107803-107881, c/g = 2.2142857142857144 ):      CTCAGCAACGCCGCCGAACCAAACGCGCCCGCAAAAGCGACAACCCGCAACCACGAGCCTTCAGCCAAAGTTAACTTT

The 150 nt long genomic region immediately downstream is GGTCAATTGGCCTTGCTGGAAGCGAACACACGCCGCCCGAATTCGAACTATTCCGTTGATTACTGGCATCAACATGCCATTCGCACGGTAATCCGTCATCTTTCTTTCGCAATGGCACCGCAAACACTGCCCGTTGCTGAAGAATCTTTG

Palindromic sequences found at coordinates 38-41 e 49-52(Sequence:   GAAT) (SCORE: 9)
Palindromic sequences found at coordinates 56-59 e 67-70(Sequence:   TGAT) (PAUSE-CONSENSUS PRESENT) (SCORE: 12)
Palindromic sequences found at coordinates 64-67 e 74-77(Sequence:   GGCA) (PAUSE-CONSENSUS PRESENT) (SCORE: 14)
Palindromic sequences found at coordinates 65-68 e 73-76(Sequence:   GCAT) (PAUSE-CONSENSUS PRESENT) (SCORE: 13)
Palindromic sequences found at coordinates 84-87 e 92-95(Sequence:   ACGG) (SCORE: 12)
Palindromic sequences found at coordinates 55-59 e 67-71(Sequence:   TTGAT) (PAUSE-CONSENSUS PRESENT) (SCORE: 13)
Palindromic sequences found at coordinates 63-67 e 74-78(Sequence:   TGGCA) (PAUSE-CONSENSUS PRESENT) (SCORE: 13)
Palindromic sequences found at coordinates 64-68 e 73-77(Sequence:   GGCAT) (PAUSE-CONSENSUS PRESENT) (SCORE: 14)
Palindromic sequences found at coordinates 54-59 e 67-72(Sequence:   GTTGAT) (PAUSE-CONSENSUS PRESENT) (SCORE: 13)
Palindromic sequences found at coordinates 63-68 e 73-78(Sequence:   TGGCAT) (PAUSE-CONSENSUS PRESENT) (SCORE: 14)

PAUSE-CONSENSUS present at coordinate 64-76


PREDICTED REGION NUMBER 272 (STRAND POSITIVE) 

Genomic sequence of putative RUT site (Coordinates:  108031-108109, c/g = 1.25 ):      CCTCTTCAGGCGCAACATCTTGCATTACTGGATACGCTCAGCGCGCTGCTGACCCAGGAAGGCACGCCGTCTGAAAAG

The 150 nt long genomic region immediately downstream is GGTTATCGCATTGATTATGCGCATTTTACCCCACAAGCAAAATTCAGCACGCCCGTCTGGATAAGCCAGGCGCAAGGCATCCGTGCTGGCCCTCAACGCCTCACCTAACAACAATAAACCTTTACTTCATTTTATTAACTCCGCAACGCG

Palindromic sequences found at coordinates 6-9 e 17-20(Sequence:   CGCA) (SCORE: 8)
Palindromic sequences found at coordinates 7-10 e 16-19(Sequence:   GCAT) (SCORE: 7)
Palindromic sequences found at coordinates 56-59 e 65-68(Sequence:   CTGG) (SCORE: 9)
Palindromic sequences found at coordinates 6-10 e 16-20(Sequence:   CGCAT) (SCORE: 8)


PREDICTED REGION NUMBER 273 (STRAND POSITIVE) 

Genomic sequence of putative RUT site (Coordinates:  108599-108677, c/g = 1.5294117647058822 ):      AAAACCCTGACCGCAACGCTGCCTGCTTACCTGAACGCACTAACCGGTAAAGGCGTGCACGTAGTTACCGTCAACGAC

The 150 nt long genomic region immediately downstream is TACCTGGCGCAACGTGACGCCGAAAACAACCGTCCGCTGTTTGAATTCCTTGGCCTGACTGTCGGTATCAACCTGCCGGGCATGCCAGCACCGGCAAAGCGCGAAGCTTACGCAGCTGACATCACTTACGGTACGAACAACGAATACGGC

Palindromic sequences found at coordinates 82-85 e 92-95(Sequence:   TGCC) (SCORE: 10)
Palindromic sequences found at coordinates 96-99 e 105-108(Sequence:   AAGC) (SCORE: 9)
Palindromic sequences found at coordinates 104-107 e 113-116(Sequence:   AGCT) (SCORE: 9)

PAUSE-CONSENSUS present at coordinate 63-75


PREDICTED REGION NUMBER 274 (STRAND POSITIVE) 

Genomic sequence of putative RUT site (Coordinates:  108998-109076, c/g = 1.2222222222222223 ):      AAAATTATTCCGCACCTGATCCGTCAGGAAAAAGAAGACTCCGAAACCTTCCAGGGCGAAGGCCACTTCTCGGTGGAC

The 150 nt long genomic region immediately downstream is GAAAAATCTCGCCAGGTGAACCTGACCGAACGTGGTCTGGTGCTGATTGAAGAACTGCTGGTGAAAGAGGGCATCATGGATGAAGGGGAGTCTCTGTACTCTCCGGCCAACATCATGCTGATGCACCACGTAACGGCGGCGCTGCGCGCT

Palindromic sequences found at coordinates 12-15 e 20-23(Sequence:   CAGG) (SCORE: 9)
Palindromic sequences found at coordinates 23-26 e 33-36(Sequence:   GACC) (SCORE: 8)
Palindromic sequences found at coordinates 71-74 e 78-81(Sequence:   CATC) (SCORE: 7)
Palindromic sequences found at coordinates 87-90 e 97-100(Sequence:   GAGT) (PAUSE-CONSENSUS PRESENT) (SCORE: 9)
Palindromic sequences found at coordinates 110-113 e 119-122(Sequence:   CATC) (SCORE: 7)
Palindromic sequences found at coordinates 111-114 e 118-121(Sequence:   ATCA) (SCORE: 7)
Palindromic sequences found at coordinates 138-141 e 145-148(Sequence:   GCGC) (PAUSE-CONSENSUS PRESENT) (SCORE: 12)
Palindromic sequences found at coordinates 110-114 e 118-122(Sequence:   CATCA) (SCORE: 8)

PAUSE-CONSENSUS present at coordinate 33-45

PAUSE-CONSENSUS present at coordinate 39-51

PAUSE-CONSENSUS present at coordinate 38-50


PREDICTED REGION NUMBER 275 (STRAND POSITIVE) 

Genomic sequence of putative RUT site (Coordinates:  109673-109751, c/g = 1.4375 ):      TCAAACGAACTGACCAAAGCCGGTATTAAGCACAACGTCCTGAACGCCAAATTCCACGCCAACGAAGCGGCGATTGTT

The 150 nt long genomic region immediately downstream is GCTCAGGCAGGTTATCCGGCTGCGGTGACTATCGCGACCAATATGGCGGGTCGTGGTACAGATATTGTGCTCGGTGGTAGCTGGCAGGCAGAAGTTGCCGCGCTGGAAAATCCGACCGCAGAGCAAATTGAAAAAATTAAAGCCGACTGG

Palindromic sequences found at coordinates 86-89 e 95-98(Sequence:   GGCA) (SCORE: 10)
Palindromic sequences found at coordinates 125-128 e 134-137(Sequence:   AATT) (SCORE: 8)


PREDICTED REGION NUMBER 276 (STRAND POSITIVE) 

Genomic sequence of putative RUT site (Coordinates:  109933-110011, c/g = 1.0952380952380953 ):      TGGCCTGCATATCATCGGTACCGAGCGTCACGAATCCCGTCGTATCGATAACCAGTTGCGCGGTCGTTCTGGTCGTCA

The 150 nt long genomic region immediately downstream is GGGGGATGCTGGTTCTTCCCGTTTCTACCTGTCGATGGAAGATGCGCTGATGCGTATTTTTGCTTCCGACCGAGTATCCGGCATGATGCGTAAACTGGGTATGAAGCCAGGCGAAGCCATTGAACACCCGTGGGTGACTAAAGCGATTGC

Palindromic sequences found at coordinates 124-127 e 132-135(Sequence:   CACC) (SCORE: 9)


PREDICTED REGION NUMBER 277 (STRAND POSITIVE) 

Genomic sequence of putative RUT site (Coordinates:  110232-110310, c/g = 1.1666666666666667 ):      CTAACGATCAGCGTCGCGCCATTTACTCCCAGCGTAACGAACTGTTGGATGTCAGCGATGTGAGCGAAACCATTAACA

The 150 nt long genomic region immediately downstream is GCATTCGTGAAGATGTGTTCAAAGCGACCATTGATGCCTACATTCCACCACAGTCGCTGGAAGAAATGTGGGATATTCCGGGGCTGCAGGAACGTCTGAAGAACGATTTCGACCTCGATTTGCCAATTGCCGAGTGGCTGGATAAAGAAC

Palindromic sequences found at coordinates 7-10 e 17-20(Sequence:   TGAA) (SCORE: 6)

PAUSE-CONSENSUS present at coordinate 58-70


PREDICTED REGION NUMBER 278 (STRAND POSITIVE) 

Genomic sequence of putative RUT site (Coordinates:  110834-110912, c/g = 1.0434782608695652 ):      CAAATGCAGCAGCTTAGCCATCAGGATGACGACTCTGCAGCCGCAGCTGCACTGGCGGCGCAAACCGGAGAGCGCAAA

The 150 nt long genomic region immediately downstream is GTAGGACGTAACGATCCTTGCCCGTGCGGTTCTGGTAAAAAATACAAGCAGTGCCATGGCCGCCTGCAATAAAAGCTAACTGTTGAAGTAAAAGGCGCAGGATTCTGCGCCTTTTTTATAGGTTTAAGACAATGAAAAAGCTGCAAATTG

Palindromic sequences found at coordinates 95-98 e 105-108(Sequence:   CGCA) (SCORE: 8)
Palindromic sequences found at coordinates 96-99 e 104-107(Sequence:   GCAG) (SCORE: 9)
Palindromic sequences found at coordinates 94-98 e 105-109(Sequence:   GCGCA) (SCORE: 9)
Palindromic sequences found at coordinates 95-99 e 104-108(Sequence:   CGCAG) (SCORE: 10)
Palindromic sequences found at coordinates 93-98 e 105-110(Sequence:   GGCGCA) (SCORE: 9)
Palindromic sequences found at coordinates 94-99 e 104-109(Sequence:   GCGCAG) (SCORE: 10)
Palindromic sequences found at coordinates 92-98 e 105-111(Sequence:   AGGCGCA) (SCORE: 9)
Palindromic sequences found at coordinates 93-99 e 104-110(Sequence:   GGCGCAG) (SCORE: 10)


PREDICTED REGION NUMBER 279 (STRAND POSITIVE) 

Genomic sequence of putative RUT site (Coordinates:  111196-111274, c/g = 1.125 ):      CGTGAACTTCAGGAAGAAGTCGGGATTACCCCCCAACATTTTTCGCTATTTGAAAAACTGGAATATGAATTCCCGGAC

The 150 nt long genomic region immediately downstream is AGGCATATAACACTGTGGTTTTGGCTGGTCGAACGCTGGGAAGGGGAGCCGTGGGGTAAAGAAGGGCAACCCGGTGAGTGGATGTCGCTGGTCGGTCTTAATGCCGATGATTTTCCGCCAGCCAATGAACCGGTAATTGCGAAGCTTAAA


PAUSE-CONSENSUS present at coordinate 26-38

PAUSE-CONSENSUS present at coordinate 26-38


PREDICTED REGION NUMBER 280 (STRAND POSITIVE) 

Genomic sequence of putative RUT site (Coordinates:  111562-111640, c/g = 1.368421052631579 ):      TTCACGCCGCATCCGACATTTGCACAAGATGCCTGATGCGACGCTGTCCGCGTCTTATCAGGCCTACGTGCGGCATCA

The 150 nt long genomic region immediately downstream is GACAAATGTCACTGCTTTGGTTCTTCGCTCCAGTCATCGCTTTCGGAAAGATCGCCACTGCTGGGGATTCGTTTTTCTTCAGCAGCCCATTCTCCGAGGTCGATCAGCTGACAACGTTTGGAGCAAAATGGCCGAAACGGGCTGATTTCA

Palindromic sequences found at coordinates 39-42 e 46-49(Sequence:   CTTT) (SCORE: 8)
Palindromic sequences found at coordinates 116-119 e 123-126(Sequence:   TTTG) (SCORE: 8)


PREDICTED REGION NUMBER 281 (STRAND POSITIVE) 

Genomic sequence of putative RUT site (Coordinates:  111790-111868, c/g = 2.0 ):      CCCCACACCACCGTTTTCCCGCAGGTTGGGCAATTCACCGTAATAGTTTCTGACATTTTTACTCCTTAGCAACAGGCC

The 150 nt long genomic region immediately downstream is AGTTCGAAATCCAGACGTTCCGGTACCTGTCCGTTTTCAGTGTCCAGCGGCATAAAACGAATGGCAAAACGGCTCTTATGTCCGGAAATTTGCGGATAAAGCTGTGAATCGAGCGACAGATTCAGGCGCAGCAAGTCGGCATCGCCACCG


PAUSE-CONSENSUS present at coordinate 21-33


PREDICTED REGION NUMBER 282 (STRAND POSITIVE) 

Genomic sequence of putative RUT site (Coordinates:  112204-112282, c/g = 1.4444444444444444 ):      CAACAGCCGCCTGGGATGCTCAGTCGCTGACGCACCAGAGCAATCAAACGATCTTCACGCAGAAATTGCCCGATACGC

The 150 nt long genomic region immediately downstream is GGCGCGGAAATTAATACGCTCCCCGCCGCTTTTAACTGCTGAATTAATGCTTCAATACGGCTCTGGTCCACGCCAGGCACGCCAATCCAGGTCTGGAGTTTACGTTGCTGCCGGTCAAGTTCTTTCAACAGCTCAGTGCGGACTTCGCCG

Palindromic sequences found at coordinates 39-42 e 50-53(Sequence:   TGAA) (SCORE: 7)
Palindromic sequences found at coordinates 62-65 e 72-75(Sequence:   CTGG) (SCORE: 9)
Palindromic sequences found at coordinates 85-88 e 93-96(Sequence:   TCCA) (SCORE: 8)


PREDICTED REGION NUMBER 283 (STRAND POSITIVE) 

Genomic sequence of putative RUT site (Coordinates:  112821-112899, c/g = 2.1818181818181817 ):      CTGACATCCACCACAAGCACTCGATTCGCTTTTTTATACAGTGAGTTTTCTACCAGCAATGGCACAACCCACAGTACA

The 150 nt long genomic region immediately downstream is TAGGGGGAAGTAGCTTGCTGGATCTGGTGTTGCGTCTCTTGCTGAATCAGCGGATGCAGCAGGGCGTTAAGCCAGTTTTTCTCTTCCGGGTTGGCGAAGATCCGCTCGCGCAAGGCCCGGCGCTGCAATGTTCCATCAGCAGCAATCATG


PAUSE-CONSENSUS present at coordinate 5-17

PAUSE-CONSENSUS present at coordinate 75-87

PAUSE-CONSENSUS present at coordinate 9-21


PREDICTED REGION NUMBER 284 (STRAND POSITIVE) 

Genomic sequence of putative RUT site (Coordinates:  113178-113256, c/g = 2.3333333333333335 ):      CCACTGCCAATGCCTCCCGTTAAGGCAACTATATACCTCATAATTTATATTCCCGGGAATTCATCATGATTATCAAAA

The 150 nt long genomic region immediately downstream is CGTTAAAAATGAGTGCACGAAAGCGAAATTGATGAAACGTTCGCTCACTATTTACCAGGTAAATTTATGGGATTGTAGCGTAAAAAAAGACAATTTCGCAGTCTTGCGCCGCATTGATTAGTGCGTATGATAGCGTCACTGGAGTTGCGC

Palindromic sequences found at coordinates 49-52 e 60-63(Sequence:   ATTT) (PAUSE-CONSENSUS PRESENT) (SCORE: 12)
Palindromic sequences found at coordinates 50-53 e 59-62(Sequence:   TTTA) (SCORE: 10)
Palindromic sequences found at coordinates 51-54 e 58-61(Sequence:   TTAC) (SCORE: 10)
Palindromic sequences found at coordinates 49-53 e 59-63(Sequence:   ATTTA) (PAUSE-CONSENSUS PRESENT) (SCORE: 14)
Palindromic sequences found at coordinates 50-54 e 58-62(Sequence:   TTTAC) (SCORE: 11)
Palindromic sequences found at coordinates 49-54 e 58-63(Sequence:   ATTTAC) (PAUSE-CONSENSUS PRESENT) (SCORE: 14)

PAUSE-CONSENSUS present at coordinate 57-69


PREDICTED REGION NUMBER 285 (STRAND POSITIVE) 

Genomic sequence of putative RUT site (Coordinates:  113533-113611, c/g = 1.2777777777777777 ):      CTGGAACGTCAATTCACCTTCAAACATTCAGGTCAGAGCTGGTCCGGCGTGCCGATTATCGCCGCAAATATGGACACC

The 150 nt long genomic region immediately downstream is GTAGGCACATTTTCTATGGCCTCTGCGCTGGCTTCTTTTGATATTTTGACTGCTGTGCATAAACACTATTCTGTCGAAGAGTGGCAAGCGTTTATCAACAATTCTTCCGCTGATGTGCTGAAACATGTGATGGTTTCTACCGGTACGTCT

Palindromic sequences found at coordinates 112-115 e 122-125(Sequence:   ATGT) (SCORE: 7)


PREDICTED REGION NUMBER 286 (STRAND POSITIVE) 

Genomic sequence of putative RUT site (Coordinates:  113944-114022, c/g = 1.1111111111111112 ):      CTTATCCTCTCAGGTGCCGATATCGTTAAAGTTGGCATTGGCCCAGGTTCTGTTTGTACAACTCGCGTCAAAACAGGC

The 150 nt long genomic region immediately downstream is GTCGGTTATCCGCAACTTTCTGCGGTAATCGAATGTGCCGATGCTGCGCACGGTCTGGGCGGAATGATCGTCAGCGATGGTGGCTGCACCACGCCGGGCGATGTGGCGAAAGCCTTTGGCGGCGGTGCCGATTTCGTCATGCTTGGCGGC

Palindromic sequences found at coordinates 10-13 e 20-23(Sequence:   CGCA) (SCORE: 8)
Palindromic sequences found at coordinates 71-74 e 82-85(Sequence:   CAGC) (SCORE: 8)
Palindromic sequences found at coordinates 77-80 e 87-90(Sequence:   TGGT) (PAUSE-CONSENSUS PRESENT) (SCORE: 9)
Palindromic sequences found at coordinates 78-81 e 86-89(Sequence:   GGTG) (PAUSE-CONSENSUS PRESENT) (SCORE: 12)
Palindromic sequences found at coordinates 79-82 e 88-91(Sequence:   GTGG) (PAUSE-CONSENSUS PRESENT) (SCORE: 12)
Palindromic sequences found at coordinates 91-94 e 98-101(Sequence:   CGCC) (SCORE: 9)
Palindromic sequences found at coordinates 119-122 e 126-129(Sequence:   CGGC) (SCORE: 9)
Palindromic sequences found at coordinates 9-13 e 20-24(Sequence:   CCGCA) (SCORE: 9)
Palindromic sequences found at coordinates 77-81 e 86-90(Sequence:   TGGTG) (PAUSE-CONSENSUS PRESENT) (SCORE: 11)

PAUSE-CONSENSUS present at coordinate 23-35

PAUSE-CONSENSUS present at coordinate 46-58

PAUSE-CONSENSUS present at coordinate 3-15


PREDICTED REGION NUMBER 287 (STRAND POSITIVE) 

Genomic sequence of putative RUT site (Coordinates:  114421-114499, c/g = 1.9230769230769231 ):      CTGACCAAGCGCACCACGTTTATTCGTGTGCAGGAACAAGAAAACCGCATCTTCAACAACCTGTAATCTCCCAACGCT

The 150 nt long genomic region immediately downstream is GGCGTGGAGCAACACGCCAGCGTTATCCCATCCCACTCATCGCATCGCCTAAATGGAAAATTGGCAGATACATTGCCACCACCAGCGTACCAATAATTCCTCCCGTTATGATCAGCAACGCCGGTTCCAGTAAGGCTGCGAGGTTATCCG

Palindromic sequences found at coordinates 2-5 e 12-15(Sequence:   CGTG) (SCORE: 10)
Palindromic sequences found at coordinates 62-65 e 73-76(Sequence:   GGCA) (SCORE: 10)
Palindromic sequences found at coordinates 1-5 e 12-16(Sequence:   GCGTG) (SCORE: 11)
Palindromic sequences found at coordinates 61-65 e 73-77(Sequence:   TGGCA) (SCORE: 9)
Palindromic sequences found at coordinates 0-5 e 12-17(Sequence:   GGCGTG) (SCORE: 11)


PREDICTED REGION NUMBER 288 (STRAND POSITIVE) 

Genomic sequence of putative RUT site (Coordinates:  114686-114764, c/g = 1.2941176470588236 ):      GTTGTCTAACATGAGATCCAGAGAGCCGGATGCCTCTCCTGTTCTCACTAATTGCAAACAGAGCGGGCTAAACTCACC

The 150 nt long genomic region immediately downstream is GGTATTTTTTAGCGCCAGCCAGATGGGTTGACCGTTACTGATATCGTGCTGGATTTGTGTCAGAAGTTGCACCCAGTACGGGCAGCGCATTGTTTCTCTGACGCTCTCTACGCCCTGTAAAAAAGTAATGCCTGCACTTTGTGTCAGCGC


PAUSE-CONSENSUS present at coordinate 80-92


PREDICTED REGION NUMBER 289 (STRAND POSITIVE) 

Genomic sequence of putative RUT site (Coordinates:  115036-115114, c/g = 2.142857142857143 ):      CTATCGCCAGCAGAAAGCCGAACAACACCAGCAGCCAGCTCCATTCGCCACTAAAGTCTGCCAGCGTCATGATCCCCT

The 150 nt long genomic region immediately downstream is GCGTTAGTGCCGGTAGTGGGGTGTTGAAGGTCTTATAGATAGCGGCAAACTCCGGCAGAACAAAATGCAGCATTGCCACAACCACCATGATTGCCATCGCTAAAATGATGATGGGATAACGTAACGCTGATTTCACTTTGTCGGTCAACT

Palindromic sequences found at coordinates 63-66 e 70-73(Sequence:   AATG) (SCORE: 10)

PAUSE-CONSENSUS present at coordinate 11-23


PREDICTED REGION NUMBER 290 (STRAND POSITIVE) 

Genomic sequence of putative RUT site (Coordinates:  115273-115351, c/g = 1.4705882352941178 ):      CTTTTTGCTGACGCGCCAGTTCAAAGCAGCATTCATCCAGCTTACCGGTCAGTTCACCCGTGCGGATCATCGCCTGAT

The 150 nt long genomic region immediately downstream is AGAGCGGCGGAAATACCTCTGACCAGGGTAATAAGGCATTGGAAAAAGCAATGCCCTGTTCGAGATCGTGCGCCAGCGATTGCAGCAACGCTTGCCATTGCTTACTGGGATGCTGTTCCGCCAGCAGAGCCAGCCCTTCAGAAAGCGTTA

Palindromic sequences found at coordinates 37-40 e 48-51(Sequence:   ATTG) (SCORE: 7)
Palindromic sequences found at coordinates 84-87 e 91-94(Sequence:   GCAA) (SCORE: 8)
Palindromic sequences found at coordinates 111-114 e 121-124(Sequence:   GCTG) (SCORE: 9)
Palindromic sequences found at coordinates 36-40 e 48-52(Sequence:   CATTG) (SCORE: 8)
Palindromic sequences found at coordinates 110-114 e 121-125(Sequence:   TGCTG) (SCORE: 8)
Palindromic sequences found at coordinates 35-40 e 48-53(Sequence:   GCATTG) (SCORE: 8)
Palindromic sequences found at coordinates 34-40 e 48-54(Sequence:   GGCATTG) (SCORE: 8)


PREDICTED REGION NUMBER 291 (STRAND POSITIVE) 

Genomic sequence of putative RUT site (Coordinates:  115533-115611, c/g = 1.1578947368421053 ):      ATGACTTCCGCGCTTTTATCTCCTCGCCACTGCGCAGAATTGATGGCGATTCGCTTCAGGCTTAGTGGGGTAACCATC

The 150 nt long genomic region immediately downstream is TGTTGCTGTAGTGCCATAAGCAGTAAAGTACGGCTCTCTGCCCATAGCATCCCATCTTGCGCATTGCCGTCGCCGGTTATGCCATGCCAGCGCCAGAGTTGCTTACTCGCCATGCGGCATCCCCAGTACGCGGATTAACTCTTCAAAGGT

Palindromic sequences found at coordinates 95-98 e 104-107(Sequence:   GAGT) (SCORE: 7)

PAUSE-CONSENSUS present at coordinate 74-86


PREDICTED REGION NUMBER 292 (STRAND POSITIVE) 

Genomic sequence of putative RUT site (Coordinates:  115768-115846, c/g = 1.368421052631579 ):      CCTTGCTCTACGGCCAGGCAGCCGTTTTCAAAAAGCGTACGCATACCCGCCTGTCGTGCGTGCGTTTCCAGCGATTCA

The 150 nt long genomic region immediately downstream is ACGTCGGTATTAGCGGAAATAAGCTGACGAATGACCGGCGTTATGGGCAGAACTTCAAATAAGGCCGTACGACCATAAAAACCGTGGTAGCAATGTACACAACCGGGTGCCTGCCAGTGGGGCAGCGGCGATGGCCATACATTGTCTGGA

Palindromic sequences found at coordinates 7-10 e 17-20(Sequence:   TATT) (PAUSE-CONSENSUS PRESENT) (SCORE: 10)
Palindromic sequences found at coordinates 110-113 e 121-124(Sequence:   CTGC) (PAUSE-CONSENSUS PRESENT) (SCORE: 12)
Palindromic sequences found at coordinates 111-114 e 120-123(Sequence:   TGCC) (SCORE: 10)
Palindromic sequences found at coordinates 110-114 e 120-124(Sequence:   CTGCC) (PAUSE-CONSENSUS PRESENT) (SCORE: 14)

PAUSE-CONSENSUS present at coordinate 14-26

PAUSE-CONSENSUS present at coordinate 92-104

PAUSE-CONSENSUS present at coordinate 2-14


PREDICTED REGION NUMBER 293 (STRAND POSITIVE) 

Genomic sequence of putative RUT site (Coordinates:  116047-116125, c/g = 1.25 ):      ACCAGACGCTGGGCTATTACCAGCGTAAGCGCCGATGATAGCATCCAGCGGGCGACCCCCATTTGCTGTAAACGTACC

The 150 nt long genomic region immediately downstream is AGCGTTTCGCAGGTGGAATTAGTGTGTAGGGTAGACAACACCAGGTGACCAGTTTGCGCCGCTTTAATAGCGATCTCTGCTGTTTCGCCATCGCGGATCTCTCCGATCATGATGACGTCAGGATCCTGGCGCAATAACGCACGCAAAACG

Palindromic sequences found at coordinates 59-62 e 68-71(Sequence:   CGCT) (SCORE: 9)
Palindromic sequences found at coordinates 93-96 e 101-104(Sequence:   CGGA) (SCORE: 9)
Palindromic sequences found at coordinates 95-98 e 104-107(Sequence:   GATC) (SCORE: 7)

PAUSE-CONSENSUS present at coordinate 14-26

PAUSE-CONSENSUS present at coordinate 101-113


PREDICTED REGION NUMBER 294 (STRAND POSITIVE) 

Genomic sequence of putative RUT site (Coordinates:  116348-116426, c/g = 1.0555555555555556 ):      CTTCGACGCTACAAATATTAATGTCAGCGGTATTCAGCTTTTGCAGGGCACTATAAAGCGTGACCGTTTTGCCGCTGC

The 150 nt long genomic region immediately downstream is CGGTAGGGCCAGTTACCAGCACCAGTCCCTGTGGTTGTTGCAAGGCATGAGCAAAGTCCGCCAGTTGTAACGGCTGCATTCCAAGCGTGTTGACATCCAGTGCCTGACCCACCTGCTGTAACAACCTTAATACCACCTTTTCACCACCCC

Palindromic sequences found at coordinates 20-23 e 31-34(Sequence:   ACCA) (SCORE: 6)


PREDICTED REGION NUMBER 295 (STRAND POSITIVE) 

Genomic sequence of putative RUT site (Coordinates:  116676-116754, c/g = 1.1578947368421053 ):      TCCCAGCACTTTTAATCTGGCGGTTAATGCGACTCCGGCATCCGGTGAAACATCCGGTAAAGGATGCAATACGCCGTC

The 150 nt long genomic region immediately downstream is GATACGCAAGCGGATGCGGTAGGCATTGTCCGCTGGTTCGATATGAATATCAGACGCGCGTTGTTCCAGCGCAGATTGTAACGTTCGAGTTAGCAACTCTGCTTTGGGCTGATGCTTCTCCTGAACAGCTACGGGCAATGTCTGTTGTGT

Palindromic sequences found at coordinates 4-7 e 14-17(Sequence:   CGCA) (SCORE: 8)
Palindromic sequences found at coordinates 13-16 e 22-25(Sequence:   ATGC) (SCORE: 7)
Palindromic sequences found at coordinates 39-42 e 47-50(Sequence:   GATA) (SCORE: 7)
Palindromic sequences found at coordinates 78-81 e 88-91(Sequence:   TAAC) (SCORE: 6)
Palindromic sequences found at coordinates 86-89 e 95-98(Sequence:   GAGT) (SCORE: 7)
Palindromic sequences found at coordinates 87-90 e 94-97(Sequence:   AGTT) (SCORE: 7)
Palindromic sequences found at coordinates 91-94 e 99-102(Sequence:   AGCA) (SCORE: 7)
Palindromic sequences found at coordinates 86-90 e 94-98(Sequence:   GAGTT) (SCORE: 8)

PAUSE-CONSENSUS present at coordinate 132-144


PREDICTED REGION NUMBER 296 (STRAND POSITIVE) 

Genomic sequence of putative RUT site (Coordinates:  116981-117059, c/g = 1.6875 ):      CGTCCAGTAGCTCATGCGAAGGTGCATCGACTACCGCAACATGAACCACCTCTTCGCTGGCATCCAGCAAGACTCCAT

The 150 nt long genomic region immediately downstream is GATAACGCAGACACAGGGCAGTGAGCTGTGGAATATTCATTGCCGCTCCTTAGTTGGCGTCATCAAAGCGGAAGACATCTTCGCAGGCTTGCTGCAATGCGCTGTCACTTTGAATATTGCAGTTGCGCGTCCAGCCGGTGACGCCGTTTG

Palindromic sequences found at coordinates 70-73 e 78-81(Sequence:   GAAG) (SCORE: 9)
Palindromic sequences found at coordinates 82-85 e 91-94(Sequence:   GCAG) (SCORE: 11)

PAUSE-CONSENSUS present at coordinate 16-28


PREDICTED REGION NUMBER 297 (STRAND POSITIVE) 

Genomic sequence of putative RUT site (Coordinates:  117215-117293, c/g = 1.9375 ):      CCCAACCCGGTGTCATGACGACGCTTAGCCCATTGAGACTTTCTTGCCCGGTCAGCGACACCACGCCCTTTGCCACAC

The 150 nt long genomic region immediately downstream is TCATGGCTGAAACATAGCGGGTGGTGGTAGGCGAGGGAATGCCATTGCTGCCACCGTCGCAGGTATCTAATCCACCATGTTCCAGCGCGCACAACTCTACGGCGGTACGGTAAGGCACAAAGGTTTGTAGCATGTCGGTGAGTGCGGCTT

Palindromic sequences found at coordinates 47-50 e 58-61(Sequence:   CTGC) (SCORE: 10)
Palindromic sequences found at coordinates 116-119 e 124-127(Sequence:   ACAA) (SCORE: 9)

PAUSE-CONSENSUS present at coordinate 29-41


PREDICTED REGION NUMBER 298 (STRAND POSITIVE) 

Genomic sequence of putative RUT site (Coordinates:  117499-117577, c/g = 1.3125 ):      CCAATAACCACCATCAGTTCGATAAGTGTAAAACCGCGTTGCTTGTCCATCTGTTTCGCTCCTTGATTTGGTTGGCGC

The 150 nt long genomic region immediately downstream is TACTTTGGCAAACGCCATCAGCACAGGCGAGGGGCAAAAAACGAAACGGGAAAGCAGATTCCGAGGTTTTTTATTTCGTTGCAGCGAAAGACAAGAAATTTGCGAGGCGTTACGAAGAAAGTTGGGGAAGGGGAGATTATCCGCCCGCGA

Palindromic sequences found at coordinates 5-8 e 13-16(Sequence:   TGGC) (SCORE: 10)
Palindromic sequences found at coordinates 48-51 e 58-61(Sequence:   GGAA) (SCORE: 7)
Palindromic sequences found at coordinates 74-77 e 84-87(Sequence:   TTCG) (SCORE: 7)
Palindromic sequences found at coordinates 73-77 e 84-88(Sequence:   TTTCG) (SCORE: 8)

PAUSE-CONSENSUS present at coordinate 31-43

PAUSE-CONSENSUS present at coordinate 88-100


PREDICTED REGION NUMBER 299 (STRAND POSITIVE) 

Genomic sequence of putative RUT site (Coordinates:  117943-118021, c/g = 1.6428571428571428 ):      CATGATGATATCGGCTCCTGCTTTCAGGGCTTCATCAAGTTCTTCCAGATTCTCTACTTCGACTTCTACTGGCGCATC

The 150 nt long genomic region immediately downstream is CGGGTGCAGCCAGGACGCTTTTTCGACCGCCTGGCGCACTGAGCCGGAGGCAATAATATGGTTTTCTTTGATCAGGAAGGCATCAGAAAGCCCCAGACGGTGATTCGCTCCGCCGCCGCAAAGTACCGCGTATTTCAGAGCTGAACGCAG

Palindromic sequences found at coordinates 133-136 e 141-144(Sequence:   TTCA) (SCORE: 9)

PAUSE-CONSENSUS present at coordinate 48-60


PREDICTED REGION NUMBER 300 (STRAND POSITIVE) 

Genomic sequence of putative RUT site (Coordinates:  118212-118290, c/g = 1.1111111111111112 ):      TGCCTTCCAGCAATTCGACATAGTGGCGTACCTTACTGGCAACTCCTGAAAGGGTTTGCACAAAATTAAGCGCAGTGC

The 150 nt long genomic region immediately downstream is GTTCGCCCGTTAACAGCACGCGGGATGGGCCTTCAAGTTCGAACAAGGATTGATTGGCATTGATGACATCGCCGTCATCCACATGCCAGATTATGGTGACATCGTCGCCTGCCAGTTGAATAAACACCTCTTCAACCCAGCGTTTGCCGC

Palindromic sequences found at coordinates 63-66 e 73-76(Sequence:   TGAC) (SCORE: 6)
Palindromic sequences found at coordinates 62-66 e 73-77(Sequence:   ATGAC) (SCORE: 7)
Palindromic sequences found at coordinates 61-66 e 73-78(Sequence:   GATGAC) (SCORE: 7)


PREDICTED REGION NUMBER 301 (STRAND POSITIVE) 

Genomic sequence of putative RUT site (Coordinates:  118892-118970, c/g = 1.5625 ):      GAACTATTGATCCGCAGGCACATCCTTTCTTTGCTGAGATCGCCCATTTGCGCGTCTCCGCTCACTGTTTGATTCGCC

The 150 nt long genomic region immediately downstream is GTGATGGTGAAATAGTCCAGTATGTTCCTTTCGATAAACGTGCATGGCATGCGGGAGTCTCTCAGTATCAGGGGCGCGAACGCTGCAATGATTTTTCTATTGGGATTGAGCTTGAAGGCACCGATACGCTGGCGTATACCGATGCGCAGT

Palindromic sequences found at coordinates 41-44 e 48-51(Sequence:   GCAT) (SCORE: 9)
Palindromic sequences found at coordinates 123-126 e 133-136(Sequence:   ATAC) (SCORE: 8)
Palindromic sequences found at coordinates 124-127 e 132-135(Sequence:   TACG) (SCORE: 9)
Palindromic sequences found at coordinates 123-127 e 132-136(Sequence:   ATACG) (SCORE: 10)

PAUSE-CONSENSUS present at coordinate 70-82

PAUSE-CONSENSUS present at coordinate 20-32

PAUSE-CONSENSUS present at coordinate 2-14


PREDICTED REGION NUMBER 302 (STRAND POSITIVE) 

Genomic sequence of putative RUT site (Coordinates:  119553-119631, c/g = 1.411764705882353 ):      CATGCTTATCTGACAGCTGCTTCACGTAATGATAGCCATGCCCGTGCCACGATGGCTGGCGAACTCACCATGATTCAC

The 150 nt long genomic region immediately downstream is GGCGTCCCGGCAGGCTGCGACGAACGTGAGTATTTGCGTGAGCTGCAAAATGCATTGCTGTGGATTAACTTTCGTTTTTATCTTGCACCGCTGTTCTGGCTGATTGTGGGGGGAACCTGGGGACCCGTTACGCTGATGGGGTATGCGTTT

Palindromic sequences found at coordinates 33-36 e 44-47(Sequence:   TTGC) (SCORE: 7)
Palindromic sequences found at coordinates 43-46 e 50-53(Sequence:   TGCA) (SCORE: 8)
Palindromic sequences found at coordinates 44-47 e 54-57(Sequence:   GCAA) (SCORE: 7)
Palindromic sequences found at coordinates 32-36 e 44-48(Sequence:   TTTGC) (SCORE: 8)

PAUSE-CONSENSUS present at coordinate 107-119

PAUSE-CONSENSUS present at coordinate 1-13


PREDICTED REGION NUMBER 303 (STRAND POSITIVE) 

Genomic sequence of putative RUT site (Coordinates:  119788-119866, c/g = 1.1 ):      CATGGCAATACTGGCTGGCGCGATATCAGACGCCGCATCATCGTTTACAGTCCGGCATTGATGCCGTGCTTCATGTAC

The 150 nt long genomic region immediately downstream is TGGATTGGGTGCCGGTTCGTCTTGCGGGTGTGGTATATGCCTTGATCGGTCATGGTGAGAAAGCGTTACCGGCCTGGTTTGCTTCGCTGGGTGATTTCCATACTTCGCAGTATCAGGTGTTAACGCGTCTGGCGCAGTTCTCTCTGGCGC

Palindromic sequences found at coordinates 99-102 e 109-112(Sequence:   ATAC) (SCORE: 6)
Palindromic sequences found at coordinates 100-103 e 108-111(Sequence:   TACT) (SCORE: 7)
Palindromic sequences found at coordinates 99-103 e 108-112(Sequence:   ATACT) (SCORE: 8)

PAUSE-CONSENSUS present at coordinate 7-19

PAUSE-CONSENSUS present at coordinate 34-46

PAUSE-CONSENSUS present at coordinate 50-62


PREDICTED REGION NUMBER 304 (STRAND POSITIVE) 

Genomic sequence of putative RUT site (Coordinates:  120202-120280, c/g = 1.6923076923076923 ):      GTTTTCTCTTTAAACAGATAGCCGATACCTAACACGATCAGCCATACCGGGATCAGGTATACCGAAATCGCCATTCCT

The 150 nt long genomic region immediately downstream is GGGGTCATCAGCATAATCACCAGTACCGCCGCCATAAACAGCAGGCAGATCCAGTTACCCAGCGGATAAAGCAGAGCAGGGAAGCGAGTTACCACGCCTTGTTCCTGCTTGGCGCGACGGAATTTCATATGCGCCAGGCTAATCATCGCC


PAUSE-CONSENSUS present at coordinate 136-148


PREDICTED REGION NUMBER 305 (STRAND POSITIVE) 

Genomic sequence of putative RUT site (Coordinates:  120591-120669, c/g = 1.15 ):      CGCATTACCCTGTTGTGCCAGACCAAACAGCATACGGCTGTTGCAATATACGCAGCTGTTGTACACGGAGAGCGCCGC

The 150 nt long genomic region immediately downstream is AGTCAGTACCACGATGTTCAGCGCATTCGCCACAAAGGTATCGCCTAACTCGTGGAAGATCAGCACAAACGGACTGGTATCGGCGGTAACGCGGGTCCACGGCATCAGTGAGAGCAGAACGGCTAACGAACCAATATAGAAAATCAGGAT


PAUSE-CONSENSUS present at coordinate 70-82


PREDICTED REGION NUMBER 306 (STRAND POSITIVE) 

Genomic sequence of putative RUT site (Coordinates:  120865-120943, c/g = 2.076923076923077 ):      TTATCAGCTTCTGCTGCGGTGATCCCCACCAGTTCCAGACCACCGAACGAGAACATGATAATCGCCATCATCATCACC

The 150 nt long genomic region immediately downstream is AGCCCGGTGAAGCCGTGCGGCAGGAAACCACCCTGATCCCACAGGTTGCTAACGGTCGCCTGCGGGCCGCCGTTGCCACTGAATAGCAGCCAGCCGCCGAAGATGATCATCGCTACCACCGCGATAACTTTGATAATGGCAAACCAGAAC

Palindromic sequences found at coordinates 20-23 e 31-34(Sequence:   CAGG) (SCORE: 11)
Palindromic sequences found at coordinates 31-34 e 41-44(Sequence:   CCTG) (SCORE: 11)
Palindromic sequences found at coordinates 109-112 e 120-123(Sequence:   TCGC) (SCORE: 11)
Palindromic sequences found at coordinates 128-131 e 139-142(Sequence:   TTTG) (SCORE: 9)
Palindromic sequences found at coordinates 108-112 e 120-124(Sequence:   ATCGC) (SCORE: 10)

PAUSE-CONSENSUS present at coordinate 5-17

PAUSE-CONSENSUS present at coordinate 46-58


PREDICTED REGION NUMBER 307 (STRAND POSITIVE) 

Genomic sequence of putative RUT site (Coordinates:  121164-121242, c/g = 1.1666666666666667 ):      AACCCAGGTGGGGATTTCCGGATACCAGAACTGAATGTATTTACCCACGGCAGTCAGCTCAGCCATGGCAACTAAAAC

The 150 nt long genomic region immediately downstream is GTACAGTACCCAGTAGTTCCAGCCAGAGGCGAAACCGGCAAAACTGCCCCAGTATTTATAAGCAAAGTGGCTAAAGGAGCCTGCGACAGGTTCTTCGACCACCATTTCACCCAGCTGACGCATGATCAGAAAGGCGATAAAACCAGCAAT

Palindromic sequences found at coordinates 36-39 e 44-47(Sequence:   GGCA) (SCORE: 9)
Palindromic sequences found at coordinates 42-45 e 49-52(Sequence:   ACTG) (SCORE: 7)
Palindromic sequences found at coordinates 68-71 e 77-80(Sequence:   GGCT) (SCORE: 9)
Palindromic sequences found at coordinates 79-82 e 86-89(Sequence:   CCTG) (SCORE: 9)
Palindromic sequences found at coordinates 114-117 e 125-128(Sequence:   CTGA) (SCORE: 6)


PREDICTED REGION NUMBER 308 (STRAND POSITIVE) 

Genomic sequence of putative RUT site (Coordinates:  121404-121482, c/g = 1.45 ):      GATAATCCCTGGCCCTGCGGACTGTATTACGGAGGCGCTACCCAGGAATAACCCGGTCCCTATCGCGCCACCCAGCGC

The 150 nt long genomic region immediately downstream is GATAAGCTGAATATGGCGGTTTTTAAGGCCGCGCTTTAGCTGCTCGCCGTGCTGTTGACCTTCCATCATGAAACCTCGTGCGGTGGTTGTTTTTTTGATCTACGCAGTGATGCGTGTGTAAGTTTGCAATTCCGTTTGTTGTATTAATTT

Palindromic sequences found at coordinates 101-104 e 111-114(Sequence:   ACGC) (SCORE: 9)
Palindromic sequences found at coordinates 102-105 e 110-113(Sequence:   CGCA) (SCORE: 10)
Palindromic sequences found at coordinates 101-105 e 110-114(Sequence:   ACGCA) (SCORE: 9)


PREDICTED REGION NUMBER 309 (STRAND POSITIVE) 

Genomic sequence of putative RUT site (Coordinates:  122049-122127, c/g = 1.6428571428571428 ):      TAAGACCAATTGACTTCGGCAAGTGGCTTAAGACAGGAACTCATGGCCTACAGCAAAATCCGCCAACCAAAACTCTCC

The 150 nt long genomic region immediately downstream is GATGTGATTGAGCAGCAACTGGAGTTTTTGATCCTCGAAGGCACTCTCCGCCCGGGCGAAAAACTCCCACCGGAACGCGAACTGGCAAAACAGTTTGACGTCTCCCGTCCCTCCTTGCGTGAGGCGATTCAACGTCTCGAAGCGAAGGGC

Palindromic sequences found at coordinates 80-83 e 90-93(Sequence:   ACTG) (SCORE: 8)
Palindromic sequences found at coordinates 85-88 e 93-96(Sequence:   CAAA) (SCORE: 9)
Palindromic sequences found at coordinates 96-99 e 105-108(Sequence:   GACG) (SCORE: 11)
Palindromic sequences found at coordinates 109-112 e 120-123(Sequence:   CCTC) (SCORE: 10)
Palindromic sequences found at coordinates 79-83 e 90-94(Sequence:   AACTG) (SCORE: 9)

PAUSE-CONSENSUS present at coordinate 122-134


PREDICTED REGION NUMBER 310 (STRAND POSITIVE) 

Genomic sequence of putative RUT site (Coordinates:  122358-122436, c/g = 1.6875 ):      CTCTCCGACCATCCTGAGTCACAGTATGACTTGCTCGAAACACGACACGCCCTGGAAGGTATCGCCGCTTATTACGCC

The 150 nt long genomic region immediately downstream is GCGCTGCGTAGTACCGATGAAGACAAGGAACGCATCCGTGAACTCCACCACGCCATAGAGCTGGCGCAGCAGTCTGGCGATCTGGACGCGGAATCAAACGCCGTACTCCAGTATCAGATTGCCGTCACCGAAGCGGCCCACAATGTGGTT

Palindromic sequences found at coordinates 51-54 e 61-64(Sequence:   GCCA) (SCORE: 10)
Palindromic sequences found at coordinates 59-62 e 66-69(Sequence:   GCTG) (SCORE: 11)
Palindromic sequences found at coordinates 137-140 e 144-147(Sequence:   CCAC) (SCORE: 11)
Palindromic sequences found at coordinates 50-54 e 61-65(Sequence:   CGCCA) (SCORE: 11)

PAUSE-CONSENSUS present at coordinate 26-38


PREDICTED REGION NUMBER 311 (STRAND POSITIVE) 

Genomic sequence of putative RUT site (Coordinates:  122749-122827, c/g = 1.05 ):      CATCGCATCGCCATCTGGCCTTTATCGAAGAAATTTTGCTCGACAGAAGTCGTGAAGAGAGCCGCCGTGAGCGTTCTC

The 150 nt long genomic region immediately downstream is TGCGTCGTCTGGAGCAACGAAAGAATTAGTGATTTTTCTGGTAAAAATTATCCAGAAGATGTTGTAAATCAAGCGCATATAAAAGCGCGGCAACTAAACGTAGAACCTGTCTTATTGAGCTTTCCGGCGAGAGTTCAATGGGACAGGTTC

Palindromic sequences found at coordinates 32-35 e 43-46(Sequence:   TTTT) (SCORE: 6)
Palindromic sequences found at coordinates 33-36 e 43-46(Sequence:   TTTT) (SCORE: 6)
Palindromic sequences found at coordinates 31-35 e 43-47(Sequence:   ATTTT) (SCORE: 7)
Palindromic sequences found at coordinates 32-36 e 42-46(Sequence:   TTTTT) (SCORE: 8)
Palindromic sequences found at coordinates 31-36 e 42-47(Sequence:   ATTTTT) (SCORE: 8)

PAUSE-CONSENSUS present at coordinate 88-100


PREDICTED REGION NUMBER 312 (STRAND POSITIVE) 

Genomic sequence of putative RUT site (Coordinates:  123013-123091, c/g = 1.263157894736842 ):      CCCATGTCAGAACGTTTCCCAAATGACGTGGATCCGATCGAAACTCGCGACTGGCTCCAGGCGATCGAATCGGTCATC

The 150 nt long genomic region immediately downstream is CGTGAAGAAGGTGTTGAGCGTGCTCAGTATCTGATCGACCAACTGCTTGCTGAAGCCCGCAAAGGCGGTGTAAACGTAGCCGCAGGCACAGGTATCAGCAACTACATCAACACCATCCCCGTTGAAGAACAACCGGAGTATCCGGGTAAT

Palindromic sequences found at coordinates 14-17 e 22-25(Sequence:   TGAG) (SCORE: 8)
Palindromic sequences found at coordinates 23-26 e 30-33(Sequence:   TCAG) (SCORE: 8)
Palindromic sequences found at coordinates 44-47 e 52-55(Sequence:   GCTT) (SCORE: 8)
Palindromic sequences found at coordinates 56-59 e 64-67(Sequence:   CCGC) (SCORE: 10)
Palindromic sequences found at coordinates 120-123 e 129-132(Sequence:   GTTG) (SCORE: 8)
Palindromic sequences found at coordinates 132-135 e 141-144(Sequence:   CCGG) (SCORE: 10)
Palindromic sequences found at coordinates 133-136 e 140-143(Sequence:   CGGA) (SCORE: 10)
Palindromic sequences found at coordinates 132-136 e 140-144(Sequence:   CCGGA) (SCORE: 11)


PREDICTED REGION NUMBER 313 (STRAND POSITIVE) 

Genomic sequence of putative RUT site (Coordinates:  123292-123370, c/g = 1.15 ):      ACGGTGCTGCGTGCGTCGAAAAAAGACCTCGAACTGGGCGGCCATATGGCGTCCTTCCAGTCTTCCGCAACCATTTAT

The 150 nt long genomic region immediately downstream is GATGTGTGCTTTAACCACTTCTTCCGTGCACGCAACGAGCAGGATGGCGGCGACCTGGTTTACTTCCAGGGCCACATCTCCCCGGGCGTGTACGCTCGTGCTTTCCTGGAAGGTCGTCTGACTCAGGAGCAGCTGGATAACTTCCGTCAG

Palindromic sequences found at coordinates 54-57 e 65-68(Sequence:   CTGG) (SCORE: 8)
Palindromic sequences found at coordinates 53-57 e 65-69(Sequence:   CCTGG) (SCORE: 9)

PAUSE-CONSENSUS present at coordinate 45-57

PAUSE-CONSENSUS present at coordinate 77-89


PREDICTED REGION NUMBER 314 (STRAND POSITIVE) 

Genomic sequence of putative RUT site (Coordinates:  123521-123599, c/g = 1.625 ):      AAGTTCACGGCAATGGCCTCTCTTCCTATCCGCACCCGAAACTGATGCCGGAATTCTGGCAGTTCCCGACCGTATCTA

The 150 nt long genomic region immediately downstream is TGGGTCTGGGTCCGATTGGTGCTATTTACCAGGCTAAATTCCTGAAATATCTGGAACACCGTGGCCTGAAAGATACCTCTAAACAAACCGTTTACGCGTTCCTCGGTGACGGTGAAATGGACGAACCGGAATCCAAAGGTGCGATCACCA

Palindromic sequences found at coordinates 16-19 e 27-30(Sequence:   TGGT) (SCORE: 8)
Palindromic sequences found at coordinates 24-27 e 34-37(Sequence:   TTTA) (SCORE: 8)
Palindromic sequences found at coordinates 29-32 e 40-43(Sequence:   CAGG) (SCORE: 10)
Palindromic sequences found at coordinates 79-82 e 90-93(Sequence:   TAAA) (SCORE: 8)
Palindromic sequences found at coordinates 80-83 e 89-92(Sequence:   AAAC) (SCORE: 9)
Palindromic sequences found at coordinates 137-140 e 145-148(Sequence:   GGTG) (SCORE: 11)
Palindromic sequences found at coordinates 23-27 e 34-38(Sequence:   ATTTA) (SCORE: 9)
Palindromic sequences found at coordinates 79-83 e 89-93(Sequence:   TAAAC) (SCORE: 10)

PAUSE-CONSENSUS present at coordinate 2-14


PREDICTED REGION NUMBER 315 (STRAND POSITIVE) 

Genomic sequence of putative RUT site (Coordinates:  123749-123827, c/g = 1.3333333333333333 ):      TCGCTACCCGTGAAAAACTGGATAACCTGGTCTTCGTTATCAACTGTAACCTGCAGCGTCTTGACGGCCCGGTCACCG

The 150 nt long genomic region immediately downstream is GTAACGGCAAGATCATCAACGAACTGGAAGGCATCTTCGAAGGTGCTGGCTGGAACGTGATCAAAGTGATGTGGGGTAGCCGTTGGGATGAACTGCTGCGTAAGGATACCAGCGGTAAACTGATCCAGCTGATGAACGAAACCGTTGACG

Palindromic sequences found at coordinates 26-29 e 34-37(Sequence:   GAAG) (SCORE: 8)
Palindromic sequences found at coordinates 106-109 e 113-116(Sequence:   TACC) (SCORE: 8)
Palindromic sequences found at coordinates 134-137 e 142-145(Sequence:   AACG) (SCORE: 8)

PAUSE-CONSENSUS present at coordinate 47-59

PAUSE-CONSENSUS present at coordinate 14-26


PREDICTED REGION NUMBER 316 (STRAND POSITIVE) 

Genomic sequence of putative RUT site (Coordinates:  124022-124100, c/g = 1.105263157894737 ):      AACACTTCTTCGGTAAATATCCTGAAACCGCAGCACTGGTTGCAGACTGGACTGACGAGCAGATCTGGGCACTGAACC

The 150 nt long genomic region immediately downstream is GTGGTGGTCACGATCCGAAGAAAATCTACGCTGCATTCAAGAAAGCGCAGGAAACCAAAGGCAAAGCGACAGTAATCCTTGCTCATACCATTAAAGGTTACGGCATGGGCGACGCGGCTGAAGGTAAAAACATCGCGCACCAGGTTAAGA


PAUSE-CONSENSUS present at coordinate 5-17

PAUSE-CONSENSUS present at coordinate 78-90


PREDICTED REGION NUMBER 317 (STRAND POSITIVE) 

Genomic sequence of putative RUT site (Coordinates:  124304-124382, c/g = 1.4375 ):      CTGATGCAGATATCGAAAAACTGCCGTACATCACCTTCCCGGAAGGTTCTGAAGAGCATACCTATCTGCACGCTCAGC

The 150 nt long genomic region immediately downstream is GTCAGAAACTGCACGGTTATCTGCCAAGCCGTCAGCCGAACTTCACCGAGAAGCTTGAGCTGCCGAGCCTGCAAGACTTCGGCGCGCTGTTGGAAGAGCAGAGCAAAGAGATCTCTACCACTATCGCTTTCGTTCGTGCTCTGAACGTGA

Palindromic sequences found at coordinates 40-43 e 49-52(Sequence:   CTTC) (SCORE: 8)
Palindromic sequences found at coordinates 131-134 e 142-145(Sequence:   GTTC) (SCORE: 7)
Palindromic sequences found at coordinates 130-134 e 142-146(Sequence:   CGTTC) (SCORE: 8)

PAUSE-CONSENSUS present at coordinate 80-92


PREDICTED REGION NUMBER 318 (STRAND POSITIVE) 

Genomic sequence of putative RUT site (Coordinates:  124757-124835, c/g = 1.9285714285714286 ):      CAGCGGCGACCTCTTACAGCACCAACAATCTGCCGATGATCCCGTTCTACATCTATTACTCGATGTTCGGCTTCCAGC

The 150 nt long genomic region immediately downstream is GTATTGGCGATCTGTGCTGGGCGGCTGGCGACCAGCAAGCGCGTGGCTTCCTGATCGGCGGTACTTCCGGTCGTACCACCCTGAACGGCGAAGGTCTGCAGCACGAAGATGGTCACAGCCACATTCAGTCGCTGACTATCCCGAACTGTA

Palindromic sequences found at coordinates 24-27 e 31-34(Sequence:   CTGG) (SCORE: 11)
Palindromic sequences found at coordinates 36-39 e 45-48(Sequence:   AAGC) (SCORE: 9)
Palindromic sequences found at coordinates 124-127 e 131-134(Sequence:   TCAG) (SCORE: 9)
Palindromic sequences found at coordinates 126-129 e 133-136(Sequence:   AGTC) (SCORE: 9)
Palindromic sequences found at coordinates 23-27 e 31-35(Sequence:   GCTGG) (PAUSE-CONSENSUS PRESENT) (SCORE: 15)

PAUSE-CONSENSUS present at coordinate 18-30

PAUSE-CONSENSUS present at coordinate 56-68


PREDICTED REGION NUMBER 319 (STRAND POSITIVE) 

Genomic sequence of putative RUT site (Coordinates:  125156-125234, c/g = 1.2352941176470589 ):      TCTACAAACTCGAAACTATTGAAGGTAGCAAAGGTAAAGTTCAGCTGCTCGGCTCCGGTTCTATCCTGCGTCACGTCC

The 150 nt long genomic region immediately downstream is GTGAAGCAGCTGAGATCCTGGCGAAAGATTACGGCGTAGGTTCTGACGTTTATAGCGTGACCTCCTTCACCGAGCTGGCGCGTGATGGTCAGGATTGTGAACGCTGGAACATGCTGCACCCGCTGGAAACTCCGCGCGTTCCGTATATCG

Palindromic sequences found at coordinates 56-59 e 66-69(Sequence:   GTGA) (SCORE: 6)

PAUSE-CONSENSUS present at coordinate 91-103

PAUSE-CONSENSUS present at coordinate 21-33


PREDICTED REGION NUMBER 320 (STRAND POSITIVE) 

Genomic sequence of putative RUT site (Coordinates:  125402-125480, c/g = 1.263157894736842 ):      CTCCGGCAGTGGCATCTACCGACTATATGAAACTGTTCGCTGAGCAGGTCCGTACTTACGTACCGGCTGACGACTACC

The 150 nt long genomic region immediately downstream is GCGTACTGGGTACTGATGGCTTCGGTCGTTCCGACAGCCGTGAGAACCTGCGTCACCACTTCGAAGTTGATGCTTCTTATGTCGTGGTTGCGGCGCTGGGCGAACTGGCTAAACGTGGCGAAATCGATAAGAAAGTGGTTGCTGACGCAA

Palindromic sequences found at coordinates 2-5 e 9-12(Sequence:   GTAC) (SCORE: 8)
Palindromic sequences found at coordinates 20-23 e 29-32(Sequence:   TTCG) (SCORE: 8)
Palindromic sequences found at coordinates 21-24 e 30-33(Sequence:   TCGG) (SCORE: 10)
Palindromic sequences found at coordinates 24-27 e 31-34(Sequence:   GTCG) (SCORE: 10)
Palindromic sequences found at coordinates 62-65 e 72-75(Sequence:   GAAG) (SCORE: 7)
Palindromic sequences found at coordinates 138-141 e 146-149(Sequence:   TTGC) (SCORE: 8)


PREDICTED REGION NUMBER 321 (STRAND POSITIVE) 

Genomic sequence of putative RUT site (Coordinates:  125879-125957, c/g = 1.25 ):      CGATAAAACCCAGACCGGCGCACTGATTATGATTTTCGATTCCGCCGACGGTGCAGCAGACGCTGCACCTGCTCAGGC

The 150 nt long genomic region immediately downstream is AGAAGAGAAGAAAGAAGCAGCTCCGGCAGCAGCACCAGCGGCTGCGGCGGCAAAAGACGTTAACGTTCCGGATATCGGCAGCGACGAAGTTGAAGTGACCGAAATCCTGGTGAAAGTTGGCGATAAAGTTGAAGCTGAACAGTCGCTGAT

Palindromic sequences found at coordinates 26-29 e 34-37(Sequence:   CAGC) (SCORE: 9)
Palindromic sequences found at coordinates 28-32 e 40-44(Sequence:   GCAGC) (SCORE: 9)


PREDICTED REGION NUMBER 322 (STRAND POSITIVE) 

Genomic sequence of putative RUT site (Coordinates:  126546-126624, c/g = 1.16 ):      CCTGCGGCAGCTCCTGCGAAACAGGAAGCGGCAGCGCCGGCACCGGCAGCAAAAGCTGAAGCCCCGGCAGCAGCACCA

The 150 nt long genomic region immediately downstream is GCTGCGAAAGCGGAAGGCAAATCTGAATTTGCTGAAAACGACGCTTATGTTCACGCGACTCCGCTGATCCGCCGTCTGGCACGCGAGTTTGGTGTTAACCTTGCGAAAGTGAAGGGCACTGGCCGTAAAGGTCGTATCCTGCGCGAAGAC

Palindromic sequences found at coordinates 17-20 e 27-30(Sequence:   CAAA) (SCORE: 6)
Palindromic sequences found at coordinates 18-21 e 26-29(Sequence:   AAAT) (SCORE: 7)
Palindromic sequences found at coordinates 107-110 e 116-119(Sequence:   AGTG) (PAUSE-CONSENSUS PRESENT) (SCORE: 10)
Palindromic sequences found at coordinates 16-20 e 27-31(Sequence:   GCAAA) (SCORE: 7)
Palindromic sequences found at coordinates 17-21 e 26-30(Sequence:   CAAAT) (SCORE: 8)
Palindromic sequences found at coordinates 16-21 e 26-31(Sequence:   GCAAAT) (SCORE: 8)

PAUSE-CONSENSUS present at coordinate 113-125

PAUSE-CONSENSUS present at coordinate 4-16


PREDICTED REGION NUMBER 323 (STRAND POSITIVE) 

Genomic sequence of putative RUT site (Coordinates:  126921-126999, c/g = 1.4666666666666666 ):      AAAATCTCTGGTGCGAACCTGAGCCGTAACTGGGTAATGATCCCGCATGTTACTCACTTCGACAAAACCGATATCACC

The 150 nt long genomic region immediately downstream is GAGTTGGAAGCGTTCCGTAAACAGCAGAACGAAGAAGCGGCGAAACGTAAGCTGGATGTGAAGATCACCCCGGTTGTCTTCATCATGAAAGCCGTTGCTGCAGCTCTTGAGCAGATGCCTCGCTTCAATAGTTCGCTGTCGGAAGACGGT

Palindromic sequences found at coordinates 5-8 e 12-15(Sequence:   GGAA) (PAUSE-CONSENSUS PRESENT) (SCORE: 11)
Palindromic sequences found at coordinates 57-60 e 64-67(Sequence:   GTGA) (SCORE: 8)
Palindromic sequences found at coordinates 78-81 e 85-88(Sequence:   TTCA) (SCORE: 8)

PAUSE-CONSENSUS present at coordinate 5-17


PREDICTED REGION NUMBER 324 (STRAND POSITIVE) 

Genomic sequence of putative RUT site (Coordinates:  127334-127412, c/g = 1.4 ):      CTTCACCATCTCCAGCATCGGCGGCCTGGGTACTACCCACTTCGCGCCGATTGTGAACGCGCCGGAAGTGGCTATCCT

The 150 nt long genomic region immediately downstream is CGGCGTTTCCAAGTCCGCGATGGAGCCGGTGTGGAATGGTAAAGAGTTCGTGCCGCGTCTGATGCTGCCGATTTCTCTCTCCTTCGACCACCGCGTGATCGACGGTGCTGATGGTGCCCGTTTCATTACCATCATTAACAACACGCTGTC


PAUSE-CONSENSUS present at coordinate 21-33


PREDICTED REGION NUMBER 325 (STRAND POSITIVE) 

Genomic sequence of putative RUT site (Coordinates:  127955-128033, c/g = 1.4705882352941178 ):      CCCCGCAGGTTACTCCGCTGCCTTCCGTTGCGCTGATTTAGGTCTGGAAACCGTAATCGTAGAACGTTACAACACCCT

The 150 nt long genomic region immediately downstream is TGGCGGTGTTTGCCTGAACGTCGGCTGTATCCCTTCTAAAGCACTGCTGCACGTAGCAAAAGTTATCGAAGAAGCCAAAGCGCTGGCTGAACACGGTATCGTCTTCGGCGAACCGAAAACCGATATCGACAAGATTCGTACCTGGAAAGA

Palindromic sequences found at coordinates 44-47 e 54-57(Sequence:   TGCT) (SCORE: 7)
Palindromic sequences found at coordinates 73-76 e 83-86(Sequence:   GCCA) (SCORE: 9)
Palindromic sequences found at coordinates 103-106 e 113-116(Sequence:   TTCG) (SCORE: 7)
Palindromic sequences found at coordinates 104-107 e 112-115(Sequence:   TCGG) (SCORE: 10)
Palindromic sequences found at coordinates 72-76 e 83-87(Sequence:   AGCCA) (SCORE: 8)
Palindromic sequences found at coordinates 103-107 e 112-116(Sequence:   TTCGG) (SCORE: 9)

PAUSE-CONSENSUS present at coordinate 4-16


PREDICTED REGION NUMBER 326 (STRAND POSITIVE) 

Genomic sequence of putative RUT site (Coordinates:  128306-128384, c/g = 1.5625 ):      CAAAACCGTGATCAACTTCGACAACGCGATCATTGCAGCGGGTTCTCGCCCGATCCAACTGCCGTTTATTCCGCATGA

The 150 nt long genomic region immediately downstream is AGATCCGCGTATCTGGGACTCCACTGACGCGCTGGAACTGAAAGAAGTACCAGAACGCCTGCTGGTAATGGGTGGCGGTATCATCGGTCTGGAAATGGGCACCGTTTACCACGCGCTGGGTTCACAGATTGACGTGGTTGAAATGTTCGA

Palindromic sequences found at coordinates 0-3 e 10-13(Sequence:   AGAT) (SCORE: 8)

PAUSE-CONSENSUS present at coordinate 14-26

PAUSE-CONSENSUS present at coordinate 59-71


PREDICTED REGION NUMBER 327 (STRAND POSITIVE) 

Genomic sequence of putative RUT site (Coordinates:  128553-128631, c/g = 1.4285714285714286 ):      GACAAAGACATCGTTAAAGTCTTCACCAAGCGTATCAGCAAGAAATTCAACCTGATGCTGGAAACCAAAGTTACCGCC

The 150 nt long genomic region immediately downstream is GTTGAAGCGAAAGAAGACGGCATTTATGTGACGATGGAAGGCAAAAAAGCACCCGCTGAACCGCAGCGTTACGACGCCGTGCTGGTAGCGATTGGTCGTGTGCCGAACGGTAAAAACCTCGACGCAGGCAAAGCAGGCGTGGAAGTTGAC

Palindromic sequences found at coordinates 53-56 e 64-67(Sequence:   CGCT) (SCORE: 9)
Palindromic sequences found at coordinates 54-57 e 63-66(Sequence:   GCTG) (SCORE: 10)
Palindromic sequences found at coordinates 65-68 e 73-76(Sequence:   GCGT) (SCORE: 10)
Palindromic sequences found at coordinates 53-57 e 63-67(Sequence:   CGCTG) (SCORE: 11)

PAUSE-CONSENSUS present at coordinate 18-30

PAUSE-CONSENSUS present at coordinate 63-75


PREDICTED REGION NUMBER 328 (STRAND POSITIVE) 

Genomic sequence of putative RUT site (Coordinates:  128789-128867, c/g = 1.5 ):      TTTCATCCGCGTTGACAAACAGCTGCGTACCAACGTACCGCACATCTTTGCTATCGGCGATATCGTCGGTCAACCGAT

The 150 nt long genomic region immediately downstream is GCTGGCACACAAAGGTGTTCACGAAGGTCACGTTGCCGCTGAAGTTATCGCCGGTAAGAAACACTACTTCGATCCGAAAGTTATCCCGTCCATCGCCTATACCGAACCAGAAGTTGCATGGGTGGGTCTGACTGAGAAAGAAGCGAAAGA

Palindromic sequences found at coordinates 6-9 e 14-17(Sequence:   ACAC) (SCORE: 8)


PREDICTED REGION NUMBER 329 (STRAND POSITIVE) 

Genomic sequence of putative RUT site (Coordinates:  129023-129101, c/g = 1.3 ):      CATCAGCTATGAAACCGCCACCTTCCCGTGGGCTGCTTCTGGTCGTGCTATCGCTTCCGACTGCGCAGACGGTATGAC

The 150 nt long genomic region immediately downstream is CAAGCTGATTTTCGACAAAGAATCTCACCGTGTGATCGGTGGTGCGATTGTCGGTACTAACGGCGGCGAGCTGCTGGGTGAAATCGGCCTGGCAATCGAAATGGGTTGTGATGCTGAAGACATCGCACTGACCATCCACGCGCACCCGAC

Palindromic sequences found at coordinates 26-29 e 36-39(Sequence:   ACCG) (SCORE: 9)
Palindromic sequences found at coordinates 34-37 e 44-47(Sequence:   ATCG) (SCORE: 7)
Palindromic sequences found at coordinates 44-47 e 53-56(Sequence:   CGAT) (SCORE: 8)
Palindromic sequences found at coordinates 109-112 e 120-123(Sequence:   GATG) (SCORE: 7)
Palindromic sequences found at coordinates 25-29 e 36-40(Sequence:   CACCG) (SCORE: 10)

PAUSE-CONSENSUS present at coordinate 61-73


PREDICTED REGION NUMBER 330 (STRAND POSITIVE) 

Genomic sequence of putative RUT site (Coordinates:  129352-129430, c/g = 2.1818181818181817 ):      ACATCCGGCAATTAAAAAAGCGGCTAACCACGCCGCTTTTTTTACGTCTGCAATTTACCTTTCCAGTCTTCTTGCTCC

The 150 nt long genomic region immediately downstream is ACGTTCAGAGAGACGTTCGCATACTGCTGACCGTTGCTCGTTATTCAGCCTGACAGTATGGTTACTGTCGTTTAGACGTTGTGGGCGGCTCTCCTGAACTTTCTCCCGAAAAACCTGACGTTGTTCAGGTGATGCCGATTGAACACGCTG

Palindromic sequences found at coordinates 4-7 e 13-16(Sequence:   TCAG) (SCORE: 10)
Palindromic sequences found at coordinates 53-56 e 63-66(Sequence:   CAGT) (SCORE: 9)
Palindromic sequences found at coordinates 54-57 e 62-65(Sequence:   AGTA) (SCORE: 10)
Palindromic sequences found at coordinates 99-102 e 107-110(Sequence:   TTTC) (SCORE: 10)
Palindromic sequences found at coordinates 114-117 e 124-127(Sequence:   CTGA) (SCORE: 9)
Palindromic sequences found at coordinates 52-56 e 63-67(Sequence:   ACAGT) (SCORE: 10)
Palindromic sequences found at coordinates 53-57 e 62-66(Sequence:   CAGTA) (SCORE: 11)
Palindromic sequences found at coordinates 113-117 e 124-128(Sequence:   CCTGA) (SCORE: 10)
Palindromic sequences found at coordinates 51-56 e 63-68(Sequence:   GACAGT) (SCORE: 10)
Palindromic sequences found at coordinates 52-57 e 62-67(Sequence:   ACAGTA) (SCORE: 11)
Palindromic sequences found at coordinates 112-117 e 124-129(Sequence:   ACCTGA) (SCORE: 10)
Palindromic sequences found at coordinates 51-57 e 62-68(Sequence:   GACAGTA) (SCORE: 11)


PREDICTED REGION NUMBER 331 (STRAND POSITIVE) 

Genomic sequence of putative RUT site (Coordinates:  129614-129692, c/g = 1.263157894736842 ):      CGCTGCTGTACTTTTTCCTTAAACACCTGGCGCTGCTCTGGTGATGCGGACTGAATACGCTCACGCGCTGCGTCTCTT

The 150 nt long genomic region immediately downstream is CGCTGCTGGTTCTGCGGGTTAGTCTGCATTTTCTCGCGAACCGCCTGGCGCTGCTCAGGCGAGGCGGACTGAATGCGCTCACGCGCTGCCTCTCTTCGCTGCTGGATCTTCGGGTTAGTCTGCATTCTCTCGCGAACTGCCTGGCGCTGC

Palindromic sequences found at coordinates 41-44 e 49-52(Sequence:   CGCC) (SCORE: 10)
Palindromic sequences found at coordinates 74-77 e 82-85(Sequence:   GCGC) (SCORE: 10)

PAUSE-CONSENSUS present at coordinate 65-77


PREDICTED REGION NUMBER 332 (STRAND POSITIVE) 

Genomic sequence of putative RUT site (Coordinates:  129926-130004, c/g = 1.1666666666666667 ):      TCGTCATAGCTCCCATAGTGTTCAGCTTCATTAAACCGCTGTGCCGCTGCCTGACGTTGGGTATCTCGTGTAATGACT

The 150 nt long genomic region immediately downstream is GGTGCGGCGTGTGTTCGTTGCTGAAACTGATTTGCTGCCGCCTGACGCTGGCTGTCGCGCGTTGGGGCAGGTAATTGCGTGGCGCTCATTCCGCCGTTGACATCGGTTTGATGAAACCGCTTTGCCATATCCTGATCATGATAGGGCACA

Palindromic sequences found at coordinates 80-83 e 91-94(Sequence:   GGCG) (SCORE: 8)
Palindromic sequences found at coordinates 100-103 e 109-112(Sequence:   CATC) (SCORE: 7)
Palindromic sequences found at coordinates 104-107 e 114-117(Sequence:   GGTT) (SCORE: 6)
Palindromic sequences found at coordinates 105-108 e 113-116(Sequence:   GTTT) (SCORE: 7)
Palindromic sequences found at coordinates 103-107 e 114-118(Sequence:   CGGTT) (SCORE: 7)
Palindromic sequences found at coordinates 104-108 e 113-117(Sequence:   GGTTT) (SCORE: 8)
Palindromic sequences found at coordinates 103-108 e 113-118(Sequence:   CGGTTT) (SCORE: 8)

PAUSE-CONSENSUS present at coordinate 5-17

PAUSE-CONSENSUS present at coordinate 32-44

PAUSE-CONSENSUS present at coordinate 4-16


PREDICTED REGION NUMBER 333 (STRAND POSITIVE) 

Genomic sequence of putative RUT site (Coordinates:  130363-130441, c/g = 1.1578947368421053 ):      GCTGAATAGTGCGTACGTGGTAGCAACGCCCATGCTATAGCCGAATCCGCGTACAAAGCTGTCAACAAACGGTTCTCC

The 150 nt long genomic region immediately downstream is GGCTGGTGGTGGCAGATAAACCGGCGGATACGCAGTATTGGCCCAGTTCCCGTAAACCACGGTTGGGTTGTAGTTGGGAATATAGACCACATCAGGATTGGCGGGCTCAATGGAAATGACGGTTGTTGCCGGCTCTGTAATGACGGGGTT

Palindromic sequences found at coordinates 27-30 e 34-37(Sequence:   ATAC) (SCORE: 7)
Palindromic sequences found at coordinates 54-57 e 61-64(Sequence:   AACC) (SCORE: 7)
Palindromic sequences found at coordinates 96-99 e 107-110(Sequence:   ATTG) (SCORE: 6)

PAUSE-CONSENSUS present at coordinate 64-76

PAUSE-CONSENSUS present at coordinate 54-66


PREDICTED REGION NUMBER 334 (STRAND POSITIVE) 

Genomic sequence of putative RUT site (Coordinates:  130742-130820, c/g = 1.4210526315789473 ):      TCCATCACGTCCTGCGGCTGGGCCAGAAAAGCATCGCCCAGGTTTTGCACCCATTGCGGGTTTTCGCCCATCAATGCC

The 150 nt long genomic region immediately downstream is ATCAATTGTGGAAAGGCCACCAGTGATTTAACGCTGGCGTCCCACGGCTGGTCAGATACCGCCTGAATAGCAGCATCGCCTTGTTTAAGTGGATTATCGTGCGACCATTGCACTGCTTGAGCAACGTTTGTCGGATAGGTTGATGCCATC

Palindromic sequences found at coordinates 7-10 e 16-19(Sequence:   GTGG) (SCORE: 10)
Palindromic sequences found at coordinates 51-54 e 62-65(Sequence:   TCAG) (PAUSE-CONSENSUS PRESENT) (SCORE: 10)
Palindromic sequences found at coordinates 98-101 e 109-112(Sequence:   GTGC) (SCORE: 9)

PAUSE-CONSENSUS present at coordinate 49-61


PREDICTED REGION NUMBER 335 (STRAND POSITIVE) 

Genomic sequence of putative RUT site (Coordinates:  131154-131232, c/g = 1.2105263157894737 ):      CTTCCACTGTGCGGCTTTTTATATATAGCCCGGTAGAGGCGGCACAAAGCCCGGCACTGCAAATTAGCGCCAGCACAT

The 150 nt long genomic region immediately downstream is GGGGTTTAAACGGCAAAGTCATTTTCATAATTCGGATCTCAAGGAAATCGCAATGGTCGGCGAACTGCCACCCGCAGGTGCTGTGAATCCGAGTATAAAGAGGCGGTAGTTTAAATTTTGACTAATCTTGGGATTCGTTGAGAAAGGTGA

Palindromic sequences found at coordinates 64-67 e 73-76(Sequence:   CTGC) (SCORE: 9)
Palindromic sequences found at coordinates 68-71 e 76-79(Sequence:   CACC) (SCORE: 9)
Palindromic sequences found at coordinates 123-126 e 131-134(Sequence:   AATC) (SCORE: 7)

PAUSE-CONSENSUS present at coordinate 0-12


PREDICTED REGION NUMBER 336 (STRAND POSITIVE) 

Genomic sequence of putative RUT site (Coordinates:  131479-131557, c/g = 1.9230769230769231 ):      CAGATTAACACCTCGTCAAAATCCTGCTATTCTGCCCGTTGCGGTACTGGGCATTTACCCTACAAACTGCTGTCTCAC

The 150 nt long genomic region immediately downstream is AGGAGCGTGAAGAGAATCGCCTGCCGCACTATGACAATGAGAGCGAGGAGAACCGTCGTGCTAGAAGAATACCGTAAGCACGTAGCTGAGCGTGCCGCTGAGGGGATTGCGCCCAAACCCCTGGATGCAAACCAAATGGCCGCACTTGTA

Palindromic sequences found at coordinates 88-91 e 95-98(Sequence:   AGCG) (SCORE: 11)

PAUSE-CONSENSUS present at coordinate 46-58


PREDICTED REGION NUMBER 337 (STRAND POSITIVE) 

Genomic sequence of putative RUT site (Coordinates:  131742-131820, c/g = 1.3333333333333333 ):      ATTCCTGTTAGATCTGTTAACCAACCGTGTTCCCCCAGGCGTCGATGAAGCCGCCTATGTCAAAGCAGGCTTCCTGGC

The 150 nt long genomic region immediately downstream is TGCTATCGCGAAAGGCGAAGCCAAATCCCCTCTGCTGACTCCGGAAAAAGCCATCGAACTGCTGGGCACCATGCAGGGTGGTTACAACATTCATCCGCTGATCGACGCGCTGGATGATGCCAAACTGGCACCTATTGCTGCCAAAGCACT

Palindromic sequences found at coordinates 5-8 e 14-17(Sequence:   TCGC) (SCORE: 10)
Palindromic sequences found at coordinates 66-69 e 76-79(Sequence:   CACC) (SCORE: 9)
Palindromic sequences found at coordinates 67-70 e 78-81(Sequence:   ACCA) (SCORE: 7)
Palindromic sequences found at coordinates 117-120 e 126-129(Sequence:   TGCC) (SCORE: 10)
Palindromic sequences found at coordinates 118-121 e 125-128(Sequence:   GCCA) (SCORE: 10)
Palindromic sequences found at coordinates 135-138 e 144-147(Sequence:   TGCT) (SCORE: 8)
Palindromic sequences found at coordinates 117-121 e 125-129(Sequence:   TGCCA) (SCORE: 9)


PREDICTED REGION NUMBER 338 (STRAND POSITIVE) 

Genomic sequence of putative RUT site (Coordinates:  132122-132200, c/g = 1.588235294117647 ):      TCTTCAAAGTCACTGGCGAAACTAACACCGATGACCTTTCTCCGGCACCGGATGCGTGGTCACGCCCGGATATCCCAC

The 150 nt long genomic region immediately downstream is TGCACGCGCTGGCGATGCTGAAAAACGCCCGTGAAGGTATTGAGCCAGACCAGCCTGGTGTTGTTGGTCCGATCAAGCAAATCGAAGCTCTGCAACAGAAAGGTTTCCCGCTGGCGTACGTCGGTGACGTTGTGGGTACGGGTTCTTCGC

Palindromic sequences found at coordinates 44-47 e 54-57(Sequence:   CCAG) (SCORE: 10)
Palindromic sequences found at coordinates 48-51 e 55-58(Sequence:   ACCA) (SCORE: 9)
Palindromic sequences found at coordinates 69-72 e 80-83(Sequence:   CGAT) (SCORE: 8)
Palindromic sequences found at coordinates 88-91 e 95-98(Sequence:   TCTG) (SCORE: 9)
Palindromic sequences found at coordinates 117-120 e 126-129(Sequence:   ACGT) (PAUSE-CONSENSUS PRESENT) (SCORE: 12)
Palindromic sequences found at coordinates 118-121 e 125-128(Sequence:   CGTC) (PAUSE-CONSENSUS PRESENT) (SCORE: 14)
Palindromic sequences found at coordinates 117-121 e 125-129(Sequence:   ACGTC) (PAUSE-CONSENSUS PRESENT) (SCORE: 13)

PAUSE-CONSENSUS present at coordinate 101-113

PAUSE-CONSENSUS present at coordinate 9-21


PREDICTED REGION NUMBER 339 (STRAND POSITIVE) 

Genomic sequence of putative RUT site (Coordinates:  132438-132516, c/g = 1.2941176470588236 ):      CGGTAAAATTGCACCCATCTTCTTTAACACGATGGAAGACGCGGGTGCACTGCCAATCGAAGTCGACGTCTCTAACCT

The 150 nt long genomic region immediately downstream is GAACATGGGCGACGTGATTGACGTTTACCCGTACAAAGGTGAAGTGCGTAACCACGAAACCGGCGAACTGCTGGCGACCTTCGAACTGAAAACCGACGTGCTGATTGATGAAGTGCGTGCTGGTGGCCGTATTCCGCTGATTATCGGGCG

Palindromic sequences found at coordinates 11-14 e 20-23(Sequence:   ACGT) (SCORE: 8)

PAUSE-CONSENSUS present at coordinate 61-73

PAUSE-CONSENSUS present at coordinate 51-63


PREDICTED REGION NUMBER 340 (STRAND POSITIVE) 

Genomic sequence of putative RUT site (Coordinates:  132928-133006, c/g = 1.5 ):      ATGCAGTCTTTCTGCCACACCGCGGCGTATCCGAAGCCAGTTGACGTGAACACGCACCACACGCTGCCGGACTTCATT

The 150 nt long genomic region immediately downstream is ATGAACCGTGGCGGTGTGTCGCTGCGTCCGGGTGACGGCGTCATTCACTCCTGGCTGAACCGTATGCTGCTGCCGGATACCGTCGGTACCGGTGGTGACTCCCATACCCGTTTCCCGATCGGTATCTCTTTCCCGGCGGGTTCTGGTCTG

Palindromic sequences found at coordinates 24-27 e 33-36(Sequence:   CGTC) (SCORE: 10)
Palindromic sequences found at coordinates 32-35 e 39-42(Sequence:   TGAC) (SCORE: 8)
Palindromic sequences found at coordinates 77-80 e 84-87(Sequence:   TACC) (SCORE: 8)
Palindromic sequences found at coordinates 78-81 e 89-92(Sequence:   ACCG) (SCORE: 9)

PAUSE-CONSENSUS present at coordinate 9-21

PAUSE-CONSENSUS present at coordinate 117-129


PREDICTED REGION NUMBER 341 (STRAND POSITIVE) 

Genomic sequence of putative RUT site (Coordinates:  133621-133699, c/g = 1.0952380952380953 ):      ATCGACATCGATCTGGCGGATATTAAAGAGCCAATCCTGTGTGCTCCGAACGACCCGGATGACGCGCGTCCGCTGTCT

The 150 nt long genomic region immediately downstream is GCGGTACAGGGTGAGAAGATCGACGAAGTGTTTATCGGTTCCTGCATGACCAACATCGGTCACTTCCGTGCTGCGGGTAAACTGCTGGATGCGCATAAAGGTCAGTTGCCGACCCGCCTGTGGGTGGCACCGCCAACCCGTATGGACGCC

Palindromic sequences found at coordinates 47-50 e 57-60(Sequence:   GACC) (SCORE: 8)
Palindromic sequences found at coordinates 99-102 e 110-113(Sequence:   GGTC) (PAUSE-CONSENSUS PRESENT) (SCORE: 11)
Palindromic sequences found at coordinates 111-114 e 121-124(Sequence:   ACCC) (SCORE: 8)
Palindromic sequences found at coordinates 124-127 e 131-134(Sequence:   TGGC) (SCORE: 9)
Palindromic sequences found at coordinates 46-50 e 57-61(Sequence:   TGACC) (SCORE: 7)

PAUSE-CONSENSUS present at coordinate 36-48

PAUSE-CONSENSUS present at coordinate 27-39

PAUSE-CONSENSUS present at coordinate 12-24


PREDICTED REGION NUMBER 342 (STRAND POSITIVE) 

Genomic sequence of putative RUT site (Coordinates:  133949-134027, c/g = 1.1363636363636365 ):      TGGCGGACGGTGCAACGGTGGTTTCCACCTCTACCCGTAACTTCCCGAACCGTCTGGGTACTGGCGCGAATGTCTTCC

The 150 nt long genomic region immediately downstream is TGGCTTCTGCGGAACTGGCGGCTGTTGCGGCGCTGATTGGCAAACTGCCGACGCCGGAAGAGTACCAGACCTACGTGGCGCAGGTAGATAAAACAGCCGTTGATACTTACCGTTATCTGAACTTCAACCAGCTTTCTCAGTACACCGAGA

Palindromic sequences found at coordinates 38-41 e 45-48(Sequence:   GGCA) (PAUSE-CONSENSUS PRESENT) (SCORE: 12)

PAUSE-CONSENSUS present at coordinate 38-50


PREDICTED REGION NUMBER 343 (STRAND POSITIVE) 

Genomic sequence of putative RUT site (Coordinates:  134273-134351, c/g = 1.3571428571428572 ):      TTTTTTTATTTCTAAACCATCGCCGTTCCGCTGTTTTTCTCCGGTAAGGCTGCGATAATTACATCAATGGCGCAATGC

The 150 nt long genomic region immediately downstream is GATTTCGGTGCATTGCCGGGAGCAGAGGAACACACTATGGATTACGAATTTCTGCGCGATATTACCGGAGTGGTAAAGGTGCGTATGTCCATGGGGCATGAAGTGGTCGGGCACTGGTTTAATGAAGAGGTGAAAGAAAACCTGGCCTTG

Palindromic sequences found at coordinates 61-64 e 72-75(Sequence:   TTAC) (SCORE: 7)
Palindromic sequences found at coordinates 62-65 e 71-74(Sequence:   TACC) (SCORE: 8)
Palindromic sequences found at coordinates 89-92 e 96-99(Sequence:   CATG) (PAUSE-CONSENSUS PRESENT) (SCORE: 11)
Palindromic sequences found at coordinates 101-104 e 111-114(Sequence:   AGTG) (PAUSE-CONSENSUS PRESENT) (SCORE: 10)
Palindromic sequences found at coordinates 61-65 e 71-75(Sequence:   TTACC) (SCORE: 9)

PAUSE-CONSENSUS present at coordinate 6-18

PAUSE-CONSENSUS present at coordinate 53-65

PAUSE-CONSENSUS present at coordinate 10-22


PREDICTED REGION NUMBER 344 (STRAND POSITIVE) 

Genomic sequence of putative RUT site (Coordinates:  135469-135547, c/g = 1.0625 ):      TAAGCAATATAACCGTCGCGCTCTTCGGCAGTTTTGGCGTAGCAGATATCGTAAATACAAAAACTCAGACTTTTGGTC

The 150 nt long genomic region immediately downstream is AGATTATTAAAGCCATGCAGTTTCAGTTTTTTCAATTTCTTATCTTCTCCTTAGGACGGCTGTGAAGCCAGTGCGTCTTGCAGATACTGAGGTAAGGCAAAAGCTGCCGTATGGATTGCCGGATTGTAATAACGGCATTTCAGGCCAGAG

Palindromic sequences found at coordinates 57-60 e 65-68(Sequence:   GGCT) (SCORE: 9)
Palindromic sequences found at coordinates 95-98 e 104-107(Sequence:   GGCA) (SCORE: 9)


PREDICTED REGION NUMBER 345 (STRAND POSITIVE) 

Genomic sequence of putative RUT site (Coordinates:  135746-135824, c/g = 1.2105263157894737 ):      CGTTATCTGTCGCCCATGCAAAAGTCATGATACCGCCGTAATAGGTCGGGATCGCCGCCTGATAAAAGCCAACGTCGC

The 150 nt long genomic region immediately downstream is TGAAGTAATGGCTGAGTTTGCGATGGCTGTCGATGGCTTCTTCCTGCTGTAAAAAGCAGACGCCGTTTTGTGCGACGAAGATACCGCCAGGATTCAGGCAACGTTTGCAGCCTTCATAAAATGCCGAAGTGAAAAGGCTTTCGCCGGGAC

Palindromic sequences found at coordinates 44-47 e 54-57(Sequence:   TGCT) (SCORE: 6)
Palindromic sequences found at coordinates 97-100 e 104-107(Sequence:   GCAA) (SCORE: 7)
Palindromic sequences found at coordinates 130-133 e 138-141(Sequence:   GAAA) (SCORE: 7)
Palindromic sequences found at coordinates 43-47 e 54-58(Sequence:   CTGCT) (SCORE: 7)

PAUSE-CONSENSUS present at coordinate 34-46


PREDICTED REGION NUMBER 346 (STRAND POSITIVE) 

Genomic sequence of putative RUT site (Coordinates:  136122-136200, c/g = 1.6 ):      TACGACACCCGCATCGATTTCCACCATCGTGATTGACTCAACGTTTTTATGTCGGGTTACTTCACGCAGCATGGCACC

The 150 nt long genomic region immediately downstream is GTCGCCGCCGCCGATAATCAGCACATGTTTCGCGTGACCATGGGCCAGTAGCGGAACATGGGTCATCATCTCATGATAGATAAACTCGTCGCGCTCGGTGGTTTGTACTACGCCATCCAGCGCCATTACGCGACCAAATGCAGCGTTCTC

Palindromic sequences found at coordinates 62-65 e 72-75(Sequence:   TCAT) (SCORE: 8)
Palindromic sequences found at coordinates 64-67 e 73-76(Sequence:   ATCA) (SCORE: 9)
Palindromic sequences found at coordinates 65-68 e 72-75(Sequence:   TCAT) (SCORE: 9)
Palindromic sequences found at coordinates 67-70 e 77-80(Sequence:   ATCT) (SCORE: 8)
Palindromic sequences found at coordinates 64-68 e 72-76(Sequence:   ATCAT) (SCORE: 10)

PAUSE-CONSENSUS present at coordinate 41-53


PREDICTED REGION NUMBER 347 (STRAND POSITIVE) 

Genomic sequence of putative RUT site (Coordinates:  136767-136845, c/g = 1.5384615384615385 ):      TAAGTTCTGGTAACCACAATCGTTCTTCAGAAAGACAAAAACTGCCGTTAAATCGGCCATATCTTCGGCTTCAGACTC

The 150 nt long genomic region immediately downstream is GCTGAGCGCGTAACTGTTTGCGCAGACGGCCATCAGGCTGCCGAATAACACTGTTCTGAAAAACGTCTTCATTGCTTCTACCAGGGGCTTAAAGAAGATAAACGTTAGCACACTGCGAGCGAGGCGACGACCATTATTGTCGATTAAATT

Palindromic sequences found at coordinates 56-59 e 67-70(Sequence:   TGAA) (SCORE: 8)
Palindromic sequences found at coordinates 127-130 e 138-141(Sequence:   CGAC) (SCORE: 10)


PREDICTED REGION NUMBER 348 (STRAND POSITIVE) 

Genomic sequence of putative RUT site (Coordinates:  137170-137248, c/g = 1.625 ):      AACGCCCAACGTTACCGATCCCTGATTTGCTCACGACCGATGCCCGTAATCGCATTCAGTTAACTATTGGCGCAGGCC

The 150 nt long genomic region immediately downstream is AGTCCACCTTTGGCGGGAAAACTGCAACTACCTGGGGCTATAACGGCAATCTGCTGGGGCCGGCGGTGAAATTACAGCGCGGCAAAGCGGTAACGGTTGATATCTACAACCAACTGACGGAAGAGACAACGTTGCACTGGCACGGGCTGG

Palindromic sequences found at coordinates 94-98 e 106-110(Sequence:   GGTTG) (SCORE: 9)

PAUSE-CONSENSUS present at coordinate 33-45

PAUSE-CONSENSUS present at coordinate 11-23


PREDICTED REGION NUMBER 349 (STRAND POSITIVE) 

Genomic sequence of putative RUT site (Coordinates:  137448-137526, c/g = 1.3 ):      GGCAAGCGCTCGGTGACGTTGAACGTTGATCAACCTGCCGCTACCTGCTGGTTCCATCCGCATCAGCACGGCAAAACC

The 150 nt long genomic region immediately downstream is GGGCGACAGGTGGCGATGGGGCTGGCTGGGCTGGTGGTGATTGAAGATGACGAGATCCTGAAATTAATGCTGCCAAAACAGTGGGGTATCGATGATGTTCCGGTGATCGTTCAGGATAAGAAATTTAGCGCCGACGGGCAGATTGATTAT


PAUSE-CONSENSUS present at coordinate 0-12

PAUSE-CONSENSUS present at coordinate 15-27

PAUSE-CONSENSUS present at coordinate 43-55


PREDICTED REGION NUMBER 350 (STRAND POSITIVE) 

Genomic sequence of putative RUT site (Coordinates:  137728-137806, c/g = 1.3333333333333333 ):      CCAACGGTGCAATCTACCCGCAACACGCTGCCCCGCGTGGTTGGCTGCGCCTGCGTTTGCTCAATGGCTGTAATGCCC

The 150 nt long genomic region immediately downstream is GTTCGCTCAATTTCGCCACCAGCGACAATCGCCCGCTGTATGTGATTGCCAGCGACGGTGGTCTGCTACCTGAACCAGTGAAGGTGAGCGAACTGCCGGTGCTGATGGGCGAGCGTTTTGAAGTGCTGGTGGAGGTTAACGATAACAAAC

Palindromic sequences found at coordinates 2-5 e 9-12(Sequence:   TCGC) (SCORE: 10)
Palindromic sequences found at coordinates 3-6 e 11-14(Sequence:   CGCT) (SCORE: 10)
Palindromic sequences found at coordinates 21-24 e 28-31(Sequence:   GCGA) (SCORE: 10)
Palindromic sequences found at coordinates 134-137 e 142-145(Sequence:   GTTA) (SCORE: 8)


PREDICTED REGION NUMBER 351 (STRAND POSITIVE) 

Genomic sequence of putative RUT site (Coordinates:  138363-138441, c/g = 1.0476190476190477 ):      CAATACGAACGTTGGGTTATCTCTGGCGTGGGCGACATGATGCTGCATCCGTTCCATATCCACGGCACGCAGTTCCGT

The 150 nt long genomic region immediately downstream is ATCTTGTCAGAAAATGGCAAACCGCCAGCGGCTCATCGCGCGGGCTGGAAAGATACCGTTAAGGTAGAAGGTAATGTCAGCGAAGTGCTGGTGAAGTTTAATCACGATGCACCGAAAGAACATGCTTATATGGCGCACTGCCATCTGCTG

Palindromic sequences found at coordinates 14-17 e 23-26(Sequence:   TGGC) (SCORE: 9)
Palindromic sequences found at coordinates 53-56 e 62-65(Sequence:   TACC) (SCORE: 7)
Palindromic sequences found at coordinates 77-80 e 86-89(Sequence:   CAGC) (SCORE: 9)
Palindromic sequences found at coordinates 90-93 e 101-104(Sequence:   GTGA) (SCORE: 6)
Palindromic sequences found at coordinates 129-132 e 140-143(Sequence:   ATGG) (SCORE: 6)
Palindromic sequences found at coordinates 130-133 e 139-142(Sequence:   TGGC) (SCORE: 9)
Palindromic sequences found at coordinates 129-133 e 139-143(Sequence:   ATGGC) (SCORE: 8)

PAUSE-CONSENSUS present at coordinate 46-58


PREDICTED REGION NUMBER 352 (STRAND POSITIVE) 

Genomic sequence of putative RUT site (Coordinates:  138655-138733, c/g = 1.4705882352941178 ):      CCCGGATCTCTCCGGGCATTAAACTGATGACAAACGCAAATCTGCCTGATGCGCTACGCTTATCAGGCCTACGCTAGC

The 150 nt long genomic region immediately downstream is TGTGCAATCCATTGATTTTGCACAATTTTGTAGGCTGGATAAGGCGTTCACGCCGCATCCGGCATGAACAACGCGCACGTTGTCAGCAATCTGAGCAAGTCTTACTTCACATCATCCGGCAGCGCATAAGCCACAATATAGTCGCCCATC

Palindromic sequences found at coordinates 5-8 e 13-16(Sequence:   AATC) (SCORE: 8)
Palindromic sequences found at coordinates 42-45 e 50-53(Sequence:   GGCG) (SCORE: 10)
Palindromic sequences found at coordinates 51-54 e 59-62(Sequence:   GCCG) (SCORE: 10)
Palindromic sequences found at coordinates 68-71 e 78-81(Sequence:   CAAC) (SCORE: 7)
Palindromic sequences found at coordinates 69-72 e 77-80(Sequence:   AACG) (SCORE: 8)
Palindromic sequences found at coordinates 82-85 e 90-93(Sequence:   TCAG) (SCORE: 8)
Palindromic sequences found at coordinates 96-99 e 103-106(Sequence:   AAGT) (SCORE: 8)
Palindromic sequences found at coordinates 67-71 e 78-82(Sequence:   ACAAC) (SCORE: 8)
Palindromic sequences found at coordinates 68-72 e 77-81(Sequence:   CAACG) (SCORE: 9)
Palindromic sequences found at coordinates 67-72 e 77-82(Sequence:   ACAACG) (SCORE: 9)


PREDICTED REGION NUMBER 353 (STRAND POSITIVE) 

Genomic sequence of putative RUT site (Coordinates:  138916-138994, c/g = 2.1538461538461537 ):      ATCACCACATACTGCTTACCATTCACTTCATAGGTCATTGGCGTAGCCTGACCACCCGCTGGTAAACGACCCTGCCAC

The 150 nt long genomic region immediately downstream is AGTTTTTCACCGTTGCTCATGTTGTAAGCGCGCAGGTAGTTATCTGCCGTAGCGGCGATAAACAGCACGTTACCCGCCGTGGAGATTGGCCCGCCCAGCATCGGCATACCCATATTGAACGGCACCGGAACCGGCATCGGGAACGGCATA


PAUSE-CONSENSUS present at coordinate 34-46


PREDICTED REGION NUMBER 354 (STRAND POSITIVE) 

Genomic sequence of putative RUT site (Coordinates:  139273-139351, c/g = 1.4444444444444444 ):      ACACCATACGGTACACCGTACTGTGGCTGAATGCCGGATTCCGTACCCGTGCCTTTGGCATCTTTCGGCTGCTCCATC

The 150 nt long genomic region immediately downstream is GGGTTGCCAGGACCACGCGGGATCAGTTTCGAAACAAACGGCAGTGCCATTGGGTTGGCAATCGCCACTTCACGATTTGGATCAACGGAAATCCCGCCCCATTCGAACATCCCCAGGTTACCCGGGAAGACCAGCGTACCCTGTTCAGAT

Palindromic sequences found at coordinates 25-28 e 35-38(Sequence:   GTTT) (SCORE: 7)
Palindromic sequences found at coordinates 45-48 e 55-58(Sequence:   GCCA) (PAUSE-CONSENSUS PRESENT) (SCORE: 12)
Palindromic sequences found at coordinates 48-51 e 58-61(Sequence:   ATTG) (PAUSE-CONSENSUS PRESENT) (SCORE: 10)
Palindromic sequences found at coordinates 55-58 e 63-66(Sequence:   TGGC) (PAUSE-CONSENSUS PRESENT) (SCORE: 13)
Palindromic sequences found at coordinates 44-48 e 55-59(Sequence:   TGCCA) (PAUSE-CONSENSUS PRESENT) (SCORE: 11)

PAUSE-CONSENSUS present at coordinate 19-31

PAUSE-CONSENSUS present at coordinate 21-33

PAUSE-CONSENSUS present at coordinate 60-72


PREDICTED REGION NUMBER 355 (STRAND POSITIVE) 

Genomic sequence of putative RUT site (Coordinates:  139527-139605, c/g = 1.625 ):      CATCTGGTGGAACATCACGCGGCACACCAGTTGGTCAAACATGGTGGCTCCCCACATATCCGCACCGCTCAAATCTTT

The 150 nt long genomic region immediately downstream is CGTCGGACGGAAGCTCAGTTCAGAAAACGGTTGAGTTGGGGTTACGTAATCGCCTTTCGCTGCACCTTGGGGAACCGGTTTTTCCGGTGCCGGAACCACCAGTTCGCCATTACGACGATCGAGCACAAAAATGTTGCCGGTTTTCGCCGG

Palindromic sequences found at coordinates 70-73 e 81-84(Sequence:   GGAA) (SCORE: 8)
Palindromic sequences found at coordinates 73-76 e 84-87(Sequence:   ACCG) (SCORE: 10)
Palindromic sequences found at coordinates 74-77 e 85-88(Sequence:   CCGG) (SCORE: 10)
Palindromic sequences found at coordinates 81-84 e 91-94(Sequence:   TTCC) (SCORE: 8)
Palindromic sequences found at coordinates 82-85 e 90-93(Sequence:   TCCG) (SCORE: 11)
Palindromic sequences found at coordinates 85-88 e 96-99(Sequence:   GGTG) (SCORE: 10)
Palindromic sequences found at coordinates 92-95 e 101-104(Sequence:   GAAC) (SCORE: 9)
Palindromic sequences found at coordinates 136-139 e 146-149(Sequence:   CCGG) (SCORE: 10)
Palindromic sequences found at coordinates 73-77 e 83-87(Sequence:   ACCGG) (SCORE: 12)
Palindromic sequences found at coordinates 81-85 e 90-94(Sequence:   TTCCG) (SCORE: 10)


PREDICTED REGION NUMBER 356 (STRAND POSITIVE) 

Genomic sequence of putative RUT site (Coordinates:  139846-139924, c/g = 1.1428571428571428 ):      ACGGTCTGGTAGCTCCACGCCAGTTTCCCGGTAGTGGCATTCAGCGCCAGAATCGAGCTGGCATAACGTTCCTGTTCC

The 150 nt long genomic region immediately downstream is GGTGTGCGGTTACCGCCCCAGATATCCGGCGTGGTCACGCCCATCGGCAGATAGACCAGATCCAGCTTCGCGTCATAGGCCGCTGGTGCCCAGGAGTTTGGCGAGTTAAAGGTAAAGGTGTGTTCGTCAGACGGGATTGCGTTCGGATCT

Palindromic sequences found at coordinates 5-8 e 12-15(Sequence:   GCGG) (SCORE: 9)
Palindromic sequences found at coordinates 27-30 e 37-40(Sequence:   GGCG) (PAUSE-CONSENSUS PRESENT) (SCORE: 11)
Palindromic sequences found at coordinates 28-31 e 36-39(Sequence:   GCGT) (PAUSE-CONSENSUS PRESENT) (SCORE: 12)
Palindromic sequences found at coordinates 82-85 e 89-92(Sequence:   CTGG) (SCORE: 9)
Palindromic sequences found at coordinates 27-31 e 36-40(Sequence:   GGCGT) (PAUSE-CONSENSUS PRESENT) (SCORE: 13)

PAUSE-CONSENSUS present at coordinate 27-39

PAUSE-CONSENSUS present at coordinate 71-83

PAUSE-CONSENSUS present at coordinate 11-23


PREDICTED REGION NUMBER 357 (STRAND POSITIVE) 

Genomic sequence of putative RUT site (Coordinates:  140074-140152, c/g = 1.35 ):      TTCGCGCCGGGATCAAAAGCCCACAGCAGCTCCCCGGTGTTGACATCAAAACCACGGATCACGCCAGACGTTTCGCGG

The 150 nt long genomic region immediately downstream is GTTGAGAAGTTATCGGTAACTGAACCGGCCATCACGATGGTTTTATCGGTGATAATCGGTGGCGAAGTCGGTTCATACAGACCCGGTTTGGTGTCTGGCATATTGCTTTGCAGATTGAGCACGCCTTTATTGGCGAAGGTTTCGCACAGT

Palindromic sequences found at coordinates 7-10 e 17-20(Sequence:   AGTT) (SCORE: 7)
Palindromic sequences found at coordinates 8-11 e 16-19(Sequence:   GTTA) (SCORE: 8)
Palindromic sequences found at coordinates 13-16 e 23-26(Sequence:   CGGT) (SCORE: 9)
Palindromic sequences found at coordinates 28-31 e 36-39(Sequence:   CCAT) (SCORE: 8)
Palindromic sequences found at coordinates 34-37 e 44-47(Sequence:   CGAT) (SCORE: 7)
Palindromic sequences found at coordinates 42-45 e 51-54(Sequence:   TTAT) (SCORE: 8)
Palindromic sequences found at coordinates 43-46 e 50-53(Sequence:   TATC) (SCORE: 8)
Palindromic sequences found at coordinates 121-124 e 131-134(Sequence:   CGCC) (SCORE: 9)
Palindromic sequences found at coordinates 132-135 e 141-144(Sequence:   GCGA) (SCORE: 10)
Palindromic sequences found at coordinates 133-136 e 140-143(Sequence:   CGAA) (SCORE: 8)
Palindromic sequences found at coordinates 7-11 e 16-20(Sequence:   AGTTA) (SCORE: 9)
Palindromic sequences found at coordinates 42-46 e 50-54(Sequence:   TTATC) (SCORE: 9)
Palindromic sequences found at coordinates 132-136 e 140-144(Sequence:   GCGAA) (SCORE: 9)


PREDICTED REGION NUMBER 358 (STRAND POSITIVE) 

Genomic sequence of putative RUT site (Coordinates:  140322-140400, c/g = 1.2 ):      CGCAATCAGTCGACCATCATTGACCGGAAGAATGATACGACGCGGGCAATCCGCCATCACTTCCGGCGAAGCGGTTTC

The 150 nt long genomic region immediately downstream is TGCTTTGGCTTCATGATAAGAGACACCACGGCAGGTTACGTGCTGGAAAGACTCGTTGGTTTTCAGCTCAGGATCGTAATGCCATTTCTCTTTGCCGCTGGCGGCATCAAGCGCAAACAGGCGCTGGTGAGCGGTACACAGGTAAAGGGT

Palindromic sequences found at coordinates 92-95 e 102-105(Sequence:   TGCC) (SCORE: 8)
Palindromic sequences found at coordinates 93-96 e 101-104(Sequence:   GCCG) (SCORE: 9)
Palindromic sequences found at coordinates 110-113 e 120-123(Sequence:   GCGC) (SCORE: 8)
Palindromic sequences found at coordinates 121-124 e 129-132(Sequence:   CGCT) (SCORE: 9)
Palindromic sequences found at coordinates 92-96 e 101-105(Sequence:   TGCCG) (SCORE: 10)
Palindromic sequences found at coordinates 109-113 e 120-124(Sequence:   AGCGC) (SCORE: 9)

PAUSE-CONSENSUS present at coordinate 33-45


PREDICTED REGION NUMBER 359 (STRAND POSITIVE) 

Genomic sequence of putative RUT site (Coordinates:  140570-140648, c/g = 1.5 ):      TCACTTCATTGGTGATTTCACCCGGATCGTTCGGCTGCTTCACATCGCCAGTACGGAACACCCAGGCTTCTTTCAGAT

The 150 nt long genomic region immediately downstream is TATGGACGTTATCGGCGTTAATTTGTTTCAGCGGCGAAAAGCGTTGACCTTCCTGATTACGACCATAGGCAGGCCAGTCCTGATCGGCTACGGGGGAGATAGCTTCAGCAGGTGTGGCATCGGCGCTTAAGGTGCCGTTGATCTCCTGCG

Palindromic sequences found at coordinates 25-28 e 35-38(Sequence:   TTTC) (SCORE: 7)
Palindromic sequences found at coordinates 69-72 e 78-81(Sequence:   CAGG) (SCORE: 10)

PAUSE-CONSENSUS present at coordinate 13-25

PAUSE-CONSENSUS present at coordinate 85-97


PREDICTED REGION NUMBER 360 (STRAND POSITIVE) 

Genomic sequence of putative RUT site (Coordinates:  140799-140877, c/g = 1.2857142857142858 ):      ATCGTTAAATCCGGCCCAGGTCAGGATACCACCGCTAATCAGCAGTGCGACCACCAGTGCGGCAACTGCGCCGCTGGC

The 150 nt long genomic region immediately downstream is AGGAATGACCAGGCGACGCCAGACAAACGGCAGGATCAGCCAGATGCCGAAGAAGACCAGAATGTCGCTGCGCGGAGTCAGCGCCCAGAAGTCGAAACCAACTTCCCAGACGCCCCAAATCATGGTGCCGAGCAGCAGGGCTGCGTATAG

Palindromic sequences found at coordinates 69-72 e 80-83(Sequence:   GCGC) (SCORE: 9)
Palindromic sequences found at coordinates 131-134 e 140-143(Sequence:   GCAG) (SCORE: 10)
Palindromic sequences found at coordinates 132-135 e 139-142(Sequence:   CAGC) (SCORE: 10)
Palindromic sequences found at coordinates 131-135 e 139-143(Sequence:   GCAGC) (SCORE: 11)


PREDICTED REGION NUMBER 361 (STRAND POSITIVE) 

Genomic sequence of putative RUT site (Coordinates:  141057-141135, c/g = 1.3181818181818181 ):      CATCCAGGCGACGCCGAGCATCACAAGGCCAGCGATAGGGTAGTACCAGGAGCCGCCAATCGCGACCAGCCAGCCTCC

The 150 nt long genomic region immediately downstream is GCCAATGAGTAGATACAGCCCGCAAAGCGCTGCAAAAAGGGCTGTTAGCGTGACGAGTAATCGTCGCGAGCCTGTATTGTTAATTGCCATAAAGAGACACCATTTCAATTCATTAATATTTTAGTAGCAATTAATTATAGGTTTTAACAT

Palindromic sequences found at coordinates 51-54 e 61-64(Sequence:   GACG) (SCORE: 9)
Palindromic sequences found at coordinates 52-55 e 60-63(Sequence:   ACGA) (SCORE: 8)
Palindromic sequences found at coordinates 81-84 e 88-91(Sequence:   AATT) (SCORE: 8)
Palindromic sequences found at coordinates 51-55 e 60-64(Sequence:   GACGA) (SCORE: 9)

PAUSE-CONSENSUS present at coordinate 38-50


PREDICTED REGION NUMBER 362 (STRAND POSITIVE) 

Genomic sequence of putative RUT site (Coordinates:  142194-142272, c/g = 1.3888888888888888 ):      CCCAGGTTATACACCTGTTCCATGACGTTCAGTTCACACAAGGTATCCAGACGGCGCTCTTGCGGCATTTCGCCGAGC

The 150 nt long genomic region immediately downstream is AATGAGCTATGTTTGAACCAGATATCGCGGATATGCAGCAGCCAGTTGTTGATAAGCCCCAGTTCCGGGTTTTCAACTGCGGCTTGTACGCCGCCGCAACCGTAGTGGCCACAGATAATAATGTGTTCAACTTCGAGTACATCCACTGCA

Palindromic sequences found at coordinates 21-24 e 30-33(Sequence:   ATAT) (SCORE: 8)
Palindromic sequences found at coordinates 21-25 e 29-33(Sequence:   ATATC) (SCORE: 9)

PAUSE-CONSENSUS present at coordinate 67-79


PREDICTED REGION NUMBER 363 (STRAND POSITIVE) 

Genomic sequence of putative RUT site (Coordinates:  142484-142562, c/g = 1.1666666666666667 ):      AACAAAGAGTTCGCCCGGCTCAAGACCGGTTAAACGTTCTGCAGGAACGCGACTGTCGGAACATCCAATCCATAGAAA

The 150 nt long genomic region immediately downstream is GCGCGGTTTTTGCGCTTGTGCCAGTTTCTCAAAAAACCCGGGATCCTCTTCCACCAGCATTTTTGACCATAGTGCATTGTTGCTGATGAGTGTATCTATGTCTTTCATGGAGGTTAACGACCTGTAACCAAATAATTACGTTTGGCTAAT

Palindromic sequences found at coordinates 0-3 e 11-14(Sequence:   GCGC) (SCORE: 8)
Palindromic sequences found at coordinates 23-26 e 33-36(Sequence:   GTTT) (SCORE: 6)
Palindromic sequences found at coordinates 110-113 e 119-122(Sequence:   AGGT) (SCORE: 7)


PREDICTED REGION NUMBER 364 (STRAND POSITIVE) 

Genomic sequence of putative RUT site (Coordinates:  143194-143272, c/g = 1.105263157894737 ):      CGGGATGAAGCGCCGTTTAATGATTGCCCGTGCGTTAATGCATGAACCTAAACTACTGATTCTCGACGAACCGACCGC

The 150 nt long genomic region immediately downstream is AGGCGTGGATATTGAACTTCGCCGCTCAATGTGGGGCTTTTTGAAGGATTTAAACGACAAAGGCACCACCATCATTCTCACCACACACTACCTGGAAGAAGCAGAAATGCTGTGCCGCAATATCGGCATTATTCAACACGGTGAGCTGGT

Palindromic sequences found at coordinates 99-102 e 107-110(Sequence:   AGCA) (SCORE: 7)
Palindromic sequences found at coordinates 113-116 e 123-126(Sequence:   GCCG) (SCORE: 8)
Palindromic sequences found at coordinates 118-121 e 129-132(Sequence:   AATA) (SCORE: 6)
Palindromic sequences found at coordinates 112-116 e 123-127(Sequence:   TGCCG) (SCORE: 9)


PREDICTED REGION NUMBER 365 (STRAND POSITIVE) 

Genomic sequence of putative RUT site (Coordinates:  143467-143545, c/g = 1.5 ):      AACCTTTATTCTCGATCTCGCACCGAAAAGCCCGTTACCGAAGCTCGATGGCTATCAGTATCGACTGGTCGATACCGC

The 150 nt long genomic region immediately downstream is GACGCTGGAAGTTGAAGTGCTGCGTGAGCAGGGGATCAACAGCGTATTTACGCAGTTAAGTGAGCAGGGCATTCAGGTATTAAGTATGCGTAACAAAGCTAACCGTCTGGAAGAGCTGTTTGTTTCACTGGTTAATGAAAAACAAGGAGA

Palindromic sequences found at coordinates 17-20 e 26-29(Sequence:   TGCT) (SCORE: 8)
Palindromic sequences found at coordinates 41-44 e 49-52(Sequence:   GCGT) (SCORE: 10)

PAUSE-CONSENSUS present at coordinate 32-44


PREDICTED REGION NUMBER 366 (STRAND POSITIVE) 

Genomic sequence of putative RUT site (Coordinates:  143749-143827, c/g = 1.5333333333333334 ):      ATCCATCGCTTTATGCGTATCTGGGTGCAGACGCTGGTGCCGCCAGTCATCACCATGACCCTTTACTTTATTATCTTC

The 150 nt long genomic region immediately downstream is GGTAACCTGATTGGTTCGCGTATTGGCGATATGCATGGCTTCAGCTATATGCAGTTCATCGTACCGGGGCTGATCATGATGTCGGTGATCACCAATGCCTACGCCAACGTTGCGTCATCATTTTTTGGTGCCAAGTTCCAGCGTAATATT

Palindromic sequences found at coordinates 3-6 e 12-15(Sequence:   AACC) (SCORE: 9)
Palindromic sequences found at coordinates 15-18 e 25-28(Sequence:   TCGC) (SCORE: 10)
Palindromic sequences found at coordinates 76-79 e 87-90(Sequence:   TGAT) (SCORE: 8)
Palindromic sequences found at coordinates 100-103 e 111-114(Sequence:   ACGC) (SCORE: 10)

PAUSE-CONSENSUS present at coordinate 66-78


PREDICTED REGION NUMBER 367 (STRAND POSITIVE) 

Genomic sequence of putative RUT site (Coordinates:  144280-144358, c/g = 1.263157894736842 ):      TTGCCGCCGTTCTGGCAAGGGCTGTCGCACCTGAACCCAATCGTTTATATGATCAGTGGTTTCCGCTACGGCTTCCTC

The 150 nt long genomic region immediately downstream is GGTATCAATGATGTTCCGCTGGTCACTACCTTTGGCGTACTGGTGGTCTTTATTGTGGCGTTTTATTTGATCTGTTGGTCGCTGATCCAACGTGGACGTGGTTTGCGTAGCTAAGGCTATTTCCTCTCCTCTGGATTTGGGGGAGAGGAG

Palindromic sequences found at coordinates 85-88 e 92-95(Sequence:   TCCA) (SCORE: 8)
Palindromic sequences found at coordinates 107-110 e 115-118(Sequence:   TAGC) (SCORE: 8)

PAUSE-CONSENSUS present at coordinate 33-45

PAUSE-CONSENSUS present at coordinate 48-60


PREDICTED REGION NUMBER 368 (STRAND POSITIVE) 

Genomic sequence of putative RUT site (Coordinates:  144925-145003, c/g = 1.1764705882352942 ):      TCGAACTGGGTGCGCCGGAGGTGAGTAGTCTTTGGCACCAACAACAAAAAAATCCGCCTTTCGTCCTCAAACATAATT

The 150 nt long genomic region immediately downstream is TGTATGAGTATTAACCCGCGATTCTGATGGCGCTTTTGCTACAATAAAAGCGTTGTTTCACCCTCGGTTATTTTTTCATGTACAAACAAGCTGTTATTCTCCTGCTGATGCTGTTTACCGCAAGTGTCAGTGCCGCGTTACCTGCCCGTT

Palindromic sequences found at coordinates 84-87 e 91-94(Sequence:   AACA) (SCORE: 7)


PREDICTED REGION NUMBER 369 (STRAND POSITIVE) 

Genomic sequence of putative RUT site (Coordinates:  145352-145430, c/g = 1.05 ):      CGGTTTGGGCGACCTCAACAAGCCGCTGAGTAATCAGAACTTAGTTACCTGGAAAGATACGCCGGTCTATAACGCGCC

The 150 nt long genomic region immediately downstream is GAGTGCGGGAAGTGCGCCATTTGGGGTACTGGCGGACAATTTGCGCTACCCGATTTTGCATAAACTGAAAGACAGGTTAAATCAAACCTGGTATCAGATCCGTATTGGCGATCGACTGGCCTATATCAGCGCACTGGATGCCCAACCCGA

Palindromic sequences found at coordinates 74-77 e 84-87(Sequence:   GGTT) (SCORE: 6)
Palindromic sequences found at coordinates 73-77 e 84-88(Sequence:   AGGTT) (SCORE: 7)
Palindromic sequences found at coordinates 72-77 e 84-89(Sequence:   CAGGTT) (SCORE: 7)

PAUSE-CONSENSUS present at coordinate 22-34

PAUSE-CONSENSUS present at coordinate 72-84


PREDICTED REGION NUMBER 370 (STRAND POSITIVE) 

Genomic sequence of putative RUT site (Coordinates:  145586-145664, c/g = 2.076923076923077 ):      CCTGTCGGTGCTAACCTATCACCATATTCTGCGCGACGAAGAAAACACCCGTTTTCGCCATACTTCGACGACCACATC

The 150 nt long genomic region immediately downstream is GGTACGCGCTTTCAATAACCAGATGGCCTGGCTGCGTGACAGGGGATACGCGACACTGAGCATGGTGCAGCTGGAAGGCTACGTGAAGAATAAGATCAATCTCCCTGCGCGAGCGGTGGTGATTACCTTTGATGATGGCCTCAAGTCGGT

Palindromic sequences found at coordinates 18-21 e 27-30(Sequence:   CCAG) (PAUSE-CONSENSUS PRESENT) (SCORE: 15)

PAUSE-CONSENSUS present at coordinate 24-36

PAUSE-CONSENSUS present at coordinate 100-112


PREDICTED REGION NUMBER 371 (STRAND POSITIVE) 

Genomic sequence of putative RUT site (Coordinates:  146292-146370, c/g = 1.4375 ):      AACCAGCCGCAGGGATAACAATCAAGCAACCTGTACCGGAATCGCTTTCGCGGTACGTTTCATTTCATTGTCGCCTTC

The 150 nt long genomic region immediately downstream is AAAATAGGCGACGTTGGGTCGCCAGGTGCGAGCTTCTTCATCTGGCATGGTAACGAAGCTGGCGATGATGACAATATCGCCGACACTGGCGCAGTGGGCCGCCGCACCGTTAACAGAAATAATTCTCGAACCGCGTTCTGCCGCGATGGC

Palindromic sequences found at coordinates 7-10 e 18-21(Sequence:   GCGA) (SCORE: 9)
Palindromic sequences found at coordinates 8-11 e 17-20(Sequence:   CGAC) (SCORE: 10)
Palindromic sequences found at coordinates 77-80 e 87-90(Sequence:   CGCC) (SCORE: 9)
Palindromic sequences found at coordinates 83-86 e 92-95(Sequence:   CACT) (SCORE: 8)
Palindromic sequences found at coordinates 84-87 e 91-94(Sequence:   ACTG) (SCORE: 8)
Palindromic sequences found at coordinates 114-117 e 122-125(Sequence:   AGAA) (SCORE: 8)
Palindromic sequences found at coordinates 127-130 e 134-137(Sequence:   GAAC) (SCORE: 8)
Palindromic sequences found at coordinates 131-134 e 141-144(Sequence:   CGCG) (SCORE: 9)
Palindromic sequences found at coordinates 6-10 e 18-22(Sequence:   GGCGA) (PAUSE-CONSENSUS PRESENT) (SCORE: 13)
Palindromic sequences found at coordinates 7-11 e 17-21(Sequence:   GCGAC) (SCORE: 11)
Palindromic sequences found at coordinates 83-87 e 91-95(Sequence:   CACTG) (SCORE: 9)
Palindromic sequences found at coordinates 6-11 e 17-22(Sequence:   GGCGAC) (PAUSE-CONSENSUS PRESENT) (SCORE: 14)

PAUSE-CONSENSUS present at coordinate 16-28

PAUSE-CONSENSUS present at coordinate 15-27


PREDICTED REGION NUMBER 372 (STRAND POSITIVE) 

Genomic sequence of putative RUT site (Coordinates:  146580-146658, c/g = 1.1666666666666667 ):      AATACCGGCTGCGTCAAGAAAATCCTGGTCAATGGCGCAAGAACCTTCATAGTGCAGGTCCGCATGAGTCACTTTCAC

The 150 nt long genomic region immediately downstream is GCGGTGGAGTTTGCCCTGCAGCATCGTGCGAATCATAACTTCTACCTTTCTACCCTGTCGTTAACGAAGCAGGCGATGCCTGCTTTGAGGAAATTCTCACGCAGTATTGCCCGATTTTTGTTTAGTGTCTACTCATCTGACGGCATTTGC

Palindromic sequences found at coordinates 68-71 e 79-82(Sequence:   GCAG) (SCORE: 8)
Palindromic sequences found at coordinates 69-72 e 78-81(Sequence:   CAGG) (SCORE: 9)
Palindromic sequences found at coordinates 70-73 e 77-80(Sequence:   AGGC) (SCORE: 9)
Palindromic sequences found at coordinates 85-88 e 95-98(Sequence:   TGAG) (SCORE: 6)
Palindromic sequences found at coordinates 67-71 e 79-83(Sequence:   AGCAG) (SCORE: 7)
Palindromic sequences found at coordinates 68-72 e 78-82(Sequence:   GCAGG) (SCORE: 10)
Palindromic sequences found at coordinates 69-73 e 77-81(Sequence:   CAGGC) (SCORE: 10)
Palindromic sequences found at coordinates 66-71 e 79-84(Sequence:   AAGCAG) (SCORE: 7)
Palindromic sequences found at coordinates 67-72 e 78-83(Sequence:   AGCAGG) (SCORE: 9)
Palindromic sequences found at coordinates 68-73 e 77-82(Sequence:   GCAGGC) (SCORE: 10)
Palindromic sequences found at coordinates 66-72 e 78-84(Sequence:   AAGCAGG) (SCORE: 8)
Palindromic sequences found at coordinates 67-73 e 77-83(Sequence:   AGCAGGC) (SCORE: 10)


PREDICTED REGION NUMBER 373 (STRAND POSITIVE) 

Genomic sequence of putative RUT site (Coordinates:  147232-147310, c/g = 1.15 ):      AAATGGCCTTTCGCATGATGCGTTATTCTATAGCCGCCATGCACCGGCATCTGGAGGCTGACCACGATAAGCTGCCGC

The 150 nt long genomic region immediately downstream is TGGTGGTGCCGATACTGTTTTATCAGGGCGAGGCCACACCTTATCCGCTATCAATGTGCTGGTTTGATATGTTTTACTCGCCGGAGCTGGCGCGACGCGTCTATAACAGTCCTTTCCCGCTGGTGGATATCACCATCACACCGGATGACG

Palindromic sequences found at coordinates 10-13 e 18-21(Sequence:   GATA) (SCORE: 7)
Palindromic sequences found at coordinates 78-81 e 88-91(Sequence:   CGCC) (PAUSE-CONSENSUS PRESENT) (SCORE: 11)
Palindromic sequences found at coordinates 120-123 e 131-134(Sequence:   TGGT) (SCORE: 6)
Palindromic sequences found at coordinates 121-124 e 130-133(Sequence:   GGTG) (SCORE: 9)
Palindromic sequences found at coordinates 133-136 e 143-146(Sequence:   CATC) (SCORE: 6)
Palindromic sequences found at coordinates 120-124 e 130-134(Sequence:   TGGTG) (SCORE: 8)

PAUSE-CONSENSUS present at coordinate 82-94


PREDICTED REGION NUMBER 374 (STRAND POSITIVE) 

Genomic sequence of putative RUT site (Coordinates:  147981-148059, c/g = 1.263157894736842 ):      CATCGCCAAGCCAGGCGGCTACCAGAATTACTGCCCGTTTGCTGGTTTCAGAAACTTCCAGCAATGTGTCGGCATCGC

The 150 nt long genomic region immediately downstream is GAATCTGAATATCATCGGCGCGGAAGCCTTTTTCATTCAGTTCTTGCCCCGCAATGGTAATAATTTCATCGAGATCCCGTTCCCCAGCCTGCAATTTGTCAGCAATCGAACTTAAAACTTTGTACAGACCAGGCGCAATTTTGCGTTGTT

Palindromic sequences found at coordinates 133-136 e 141-144(Sequence:   CGCA) (PAUSE-CONSENSUS PRESENT) (SCORE: 13)

PAUSE-CONSENSUS present at coordinate 131-143


PREDICTED REGION NUMBER 375 (STRAND POSITIVE) 

Genomic sequence of putative RUT site (Coordinates:  148233-148311, c/g = 1.6666666666666667 ):      AACTTAGCGCCAGACCGTCTTTGGCGCGCATAATTGGCACACCGACAATCTCAATATCGAAGCCCATATCGGCAACCA

The 150 nt long genomic region immediately downstream is TTTTGCGGATCAGCGCCAGTTGCTGAAAATCTTTTTCACCGAAGCAGGCGATGTCCGGCTGGACCAGGTTGAACAGCTTGCTGACAATAGTCGAAACGCCGCGAAAATGTCCCGGACGGCTGGCACCTTCCAGCATGGTCGAAAGGCCAG

Palindromic sequences found at coordinates 23-26 e 34-37(Sequence:   TGAA) (SCORE: 8)
Palindromic sequences found at coordinates 24-27 e 33-36(Sequence:   GAAA) (SCORE: 9)
Palindromic sequences found at coordinates 25-28 e 32-35(Sequence:   AAAA) (SCORE: 9)
Palindromic sequences found at coordinates 52-55 e 60-63(Sequence:   GTCC) (SCORE: 11)
Palindromic sequences found at coordinates 119-122 e 129-132(Sequence:   CTGG) (SCORE: 10)
Palindromic sequences found at coordinates 9-13 e 21-25(Sequence:   TCAGC) (SCORE: 9)
Palindromic sequences found at coordinates 23-27 e 33-37(Sequence:   TGAAA) (SCORE: 10)
Palindromic sequences found at coordinates 24-28 e 32-36(Sequence:   GAAAA) (SCORE: 10)
Palindromic sequences found at coordinates 118-122 e 129-133(Sequence:   GCTGG) (SCORE: 11)
Palindromic sequences found at coordinates 23-28 e 32-37(Sequence:   TGAAAA) (SCORE: 10)


PREDICTED REGION NUMBER 376 (STRAND POSITIVE) 

Genomic sequence of putative RUT site (Coordinates:  148541-148619, c/g = 1.0952380952380953 ):      CGTTTGTTTAGCTTCTCGCAGTCCTCCTGCAAGGTCCGTGGATAACGAGCCAGATCTTCCGGGCGGTCGAACTGCATC

The 150 nt long genomic region immediately downstream is GGGTTAACGAAAATACTGACGACGACCACATCGGCGCGGGCTTTGGCTTCGTCGACCAGCTTCATATGGCCATCGTGCAGGTTACCCATGGTAGGCACCAGCGCCACGCGCTTGCCTTCCATACGCAGGCGGCGAATTTGCTGACGCAGC

Palindromic sequences found at coordinates 82-85 e 89-92(Sequence:   TACC) (SCORE: 7)
Palindromic sequences found at coordinates 88-91 e 96-99(Sequence:   TGGT) (SCORE: 7)
Palindromic sequences found at coordinates 99-102 e 108-111(Sequence:   AGCG) (SCORE: 9)
Palindromic sequences found at coordinates 100-103 e 107-110(Sequence:   GCGC) (SCORE: 9)
Palindromic sequences found at coordinates 139-142 e 146-149(Sequence:   GCTG) (SCORE: 9)
Palindromic sequences found at coordinates 99-103 e 107-111(Sequence:   AGCGC) (SCORE: 10)


PREDICTED REGION NUMBER 377 (STRAND POSITIVE) 

Genomic sequence of putative RUT site (Coordinates:  148790-148868, c/g = 1.7857142857142858 ):      AACACAACGTGACTCCTTAATGGAAACTGTGTTCTTCGCCCGGATAAACGCCGGACTCCACTTCAGCCATATACTGCC

The 150 nt long genomic region immediately downstream is GCACAGCCGCGCGGATGTCGCCCGTTTCGGCGAGGAAATTTTTAGCGAATTTAGGAATGTGACCGCCGGTAATACCAAAGGCGTCGTGCATCACGAGGATCTGCCCGTCAGTGACGTTGCCTGCGCCAATGCCAATAACCGGGATCGCCA

Palindromic sequences found at coordinates 18-21 e 28-31(Sequence:   CGCC) (SCORE: 10)
Palindromic sequences found at coordinates 24-27 e 34-37(Sequence:   TTTC) (SCORE: 8)
Palindromic sequences found at coordinates 36-39 e 47-50(Sequence:   AATT) (SCORE: 8)
Palindromic sequences found at coordinates 83-86 e 92-95(Sequence:   TCGT) (SCORE: 9)
Palindromic sequences found at coordinates 84-87 e 91-94(Sequence:   CGTG) (SCORE: 11)
Palindromic sequences found at coordinates 105-108 e 112-115(Sequence:   CGTC) (SCORE: 11)
Palindromic sequences found at coordinates 17-21 e 28-32(Sequence:   TCGCC) (PAUSE-CONSENSUS PRESENT) (SCORE: 14)
Palindromic sequences found at coordinates 35-39 e 47-51(Sequence:   AAATT) (SCORE: 9)
Palindromic sequences found at coordinates 83-87 e 91-95(Sequence:   TCGTG) (SCORE: 10)

PAUSE-CONSENSUS present at coordinate 12-24

PAUSE-CONSENSUS present at coordinate 29-41


PREDICTED REGION NUMBER 378 (STRAND POSITIVE) 

Genomic sequence of putative RUT site (Coordinates:  149028-149106, c/g = 1.625 ):      AATACGTTTTGCCAGTTCAACCGGCACGCATTCCAGCACCAGCAGCTGTGCCCCAGCAGCTTCTAAGGCTAATGCATC

The 150 nt long genomic region immediately downstream is GCTGAGCAGTTGATCGCCCGCTTCATCGCCGCGCCCCTGAACTTTGTAGCCACCGAAAATATTCACTGACTGTGGTGTTAAACCTAAGTGACCACATACAGGAACGGCACGTTCGGTCAGCATTTGTACGGTTTCTACCAGCCACTCACC

Palindromic sequences found at coordinates 101-104 e 110-113(Sequence:   GAAC) (SCORE: 9)
Palindromic sequences found at coordinates 102-105 e 109-112(Sequence:   AACG) (SCORE: 9)
Palindromic sequences found at coordinates 101-105 e 109-113(Sequence:   GAACG) (SCORE: 10)

PAUSE-CONSENSUS present at coordinate 114-126


PREDICTED REGION NUMBER 379 (STRAND POSITIVE) 

Genomic sequence of putative RUT site (Coordinates:  149257-149335, c/g = 1.1 ):      CCTTCAATTTTGACCATGTTAGCACCGGCACGCATAACCGTTGCGGCGTTTTCGAAGGCTTGTTCCGGCGTGGCATAC

The 150 nt long genomic region immediately downstream is GCCATAAACGGCAGGTCAGCCAGCAGCAGGCAGTTTGGTGCGCCGCGACGTACGGCGGCAGTGTGGTAGGCGATATCGGCAACGGTAACTGGCAGGGTGGAGTCGTGCCCCTGAACCGTCATGCCCAGCGAATCGCCCACCAGCATGACG

Palindromic sequences found at coordinates 40-44 e 52-56(Sequence:   CGCCG) (SCORE: 9)

PAUSE-CONSENSUS present at coordinate 28-40

PAUSE-CONSENSUS present at coordinate 13-25

PAUSE-CONSENSUS present at coordinate 30-42


PREDICTED REGION NUMBER 380 (STRAND POSITIVE) 

Genomic sequence of putative RUT site (Coordinates:  150012-150090, c/g = 1.1538461538461537 ):      TTTTGAGTACCTACTTTTCCAGTGACGAGTTTTGTTTCAATATTACGCACACGAATACAATTCTGAAGCGAGATATCA

The 150 nt long genomic region immediately downstream is AAGGGAACAGGTGAAGCGCCATTTTTAATTGTCCCAGAGCTATATTCTCCCATTCTAACCGTTGAACCATTGACTGATGGCCCGGTAAGTATGGAGGTAAAACATGTTGGTAAGGTTAATTTGACATTATTCAGTGTGAAATTGACATAA

Palindromic sequences found at coordinates 66-69 e 76-79(Sequence:   CCAT) (SCORE: 6)
Palindromic sequences found at coordinates 116-119 e 125-128(Sequence:   TAAT) (SCORE: 7)
Palindromic sequences found at coordinates 129-132 e 136-139(Sequence:   TTCA) (SCORE: 7)


PREDICTED REGION NUMBER 381 (STRAND POSITIVE) 

Genomic sequence of putative RUT site (Coordinates:  150389-150467, c/g = 1.4285714285714286 ):      TATACCACCAATAGCCCAAAACTTATCGTAGTCGTCTGCTTTGTTGCAACCCTTAGTTTGTAGATCGCTGTCTGTGAC

The 150 nt long genomic region immediately downstream is GGAAAAGAAAAATTCTTGGTTGGAAGGATCTCCGATATAGATTCCTGGCGATTGAATGTCAGTTATTGTATCGTATGCAGACCAGACCCTTGATATTAACATGGTGTAATACAGACCAGGAACAGATGTATTAAATAGTTTATGTCCGCC

Palindromic sequences found at coordinates 4-7 e 13-16(Sequence:   AAGA) (SCORE: 8)
Palindromic sequences found at coordinates 5-8 e 12-15(Sequence:   AGAA) (SCORE: 8)
Palindromic sequences found at coordinates 27-30 e 38-41(Sequence:   ATCT) (SCORE: 7)
Palindromic sequences found at coordinates 131-134 e 138-141(Sequence:   TAAA) (SCORE: 8)
Palindromic sequences found at coordinates 4-8 e 12-16(Sequence:   AAGAA) (SCORE: 9)

PAUSE-CONSENSUS present at coordinate 46-58


PREDICTED REGION NUMBER 382 (STRAND POSITIVE) 

Genomic sequence of putative RUT site (Coordinates:  150837-150915, c/g = 2.375 ):      CCTCGATAGTTATCAACTCCTGCATTATTTCCCACAATAAAACTTGTATATGCACTGACTGTATTACAACAAGAATAC

The 150 nt long genomic region immediately downstream is AGTGCTAAAAAAAGAATGTACCTGAAGATAGTCTTCATTTTTACTCCAATGTTTCTTTATTGTTATGGTTTGCGCTGTTTTTGTTTGTTATTCGTAGTAAATATCCACTAACACATGGCTCATAAGTTGACCAGATGTAACACTCAATGC

Palindromic sequences found at coordinates 22-25 e 33-36(Sequence:   TGAA) (SCORE: 9)
Palindromic sequences found at coordinates 23-26 e 32-35(Sequence:   GAAG) (SCORE: 10)
Palindromic sequences found at coordinates 24-27 e 31-34(Sequence:   AAGA) (SCORE: 10)
Palindromic sequences found at coordinates 88-91 e 99-102(Sequence:   TATT) (SCORE: 9)
Palindromic sequences found at coordinates 22-26 e 32-36(Sequence:   TGAAG) (SCORE: 11)
Palindromic sequences found at coordinates 23-27 e 31-35(Sequence:   GAAGA) (SCORE: 11)
Palindromic sequences found at coordinates 22-27 e 31-36(Sequence:   TGAAGA) (SCORE: 11)


PREDICTED REGION NUMBER 383 (STRAND POSITIVE) 

Genomic sequence of putative RUT site (Coordinates:  152129-152207, c/g = 1.1176470588235294 ):      TCCAATACTGTCTGTTGCCGCATAAGAGAGTACGCTGAACAATGAGGCAGCCAAAACGACACTGCTGGATAATCCATA

The 150 nt long genomic region immediately downstream is ACGTAAATTTTTAAATGTCATCATAATTATCCTTCTTATTGATAGATGAAATTAAACGTCGCCAGTGCACGAAAATTCCCCGGTACGCCTTGCCCTGCATCTGTTTCACGTAGCGCAACGGTCATTTCAAGACCCTTATCGGGCTGCATC

Palindromic sequences found at coordinates 119-122 e 130-133(Sequence:   GGTC) (SCORE: 8)


PREDICTED REGION NUMBER 384 (STRAND POSITIVE) 

Genomic sequence of putative RUT site (Coordinates:  152546-152624, c/g = 1.9230769230769231 ):      CCACTGCTGCACCCACTGGCAACCAGTTTAAAATCAGCCTGAGATTCTGTCGTTTTATTCGCGATCTTATCCAGACCC

The 150 nt long genomic region immediately downstream is ATCTTAGGGATTCTCAATGTGTAGTTATTATTGCCATCATTCGTGACGTTATTACCAGTAAGTGTGATGTTACAGGTTGTCGCTTTGACAGTGGCTGTAAACTCTACATTAATATCCGTTGCAAATACTGAGGGTGATAATAATATTCCC

Palindromic sequences found at coordinates 77-80 e 86-89(Sequence:   TGTC) (SCORE: 9)
Palindromic sequences found at coordinates 87-90 e 94-97(Sequence:   ACAG) (SCORE: 9)
Palindromic sequences found at coordinates 95-98 e 104-107(Sequence:   TGTA) (SCORE: 9)

PAUSE-CONSENSUS present at coordinate 7-19


PREDICTED REGION NUMBER 385 (STRAND POSITIVE) 

Genomic sequence of putative RUT site (Coordinates:  152963-153041, c/g = 3.125 ):      CTGCTCAATACCACGAACAAATGCTTGTCCACCCTGTCCAACATTACCAATGACATTGCCTTGCTCATCATAAATATC

The 150 nt long genomic region immediately downstream is TGCAGCAAATGGAATATTTTTACCATCACTTCGTGTGATGTTCATAATGGCTGATTGCCCTTGCACGGTTTCAAAATCAGCAAAGACGACTGAACCCTGACGCGGTACAGCTACTGCACTGGTACTTTTTAATTCAACATCGTTCTCAAG

Palindromic sequences found at coordinates 6-9 e 15-18(Sequence:   AAAT) (SCORE: 10)
Palindromic sequences found at coordinates 24-27 e 35-38(Sequence:   ATCA) (SCORE: 9)
Palindromic sequences found at coordinates 25-28 e 34-37(Sequence:   TCAC) (SCORE: 10)
Palindromic sequences found at coordinates 23-27 e 35-39(Sequence:   CATCA) (SCORE: 10)
Palindromic sequences found at coordinates 24-28 e 34-38(Sequence:   ATCAC) (SCORE: 11)
Palindromic sequences found at coordinates 23-28 e 34-39(Sequence:   CATCAC) (SCORE: 11)


PREDICTED REGION NUMBER 386 (STRAND POSITIVE) 

Genomic sequence of putative RUT site (Coordinates:  153447-153525, c/g = 2.1666666666666665 ):      CCTGCCAGCGTTCCCCATGGTGACTCATAGCTGGCATAACCCCCAACATAACTCAAATCTTTGCTGGCTTTATTCATC

The 150 nt long genomic region immediately downstream is GTATAGCCAGTATTCACGCTATAACTGACGCGAGCGTTATCGCTATAGCCACTGCTGCTAACGTTGAGTTGGTTATTACCCTTAAAGTCACTGCTTATTTGAGTATCAATACTCTGGAAACCTGAAGTACGTTGTTCAGTGCCAAGTAAT

Palindromic sequences found at coordinates 29-32 e 39-42(Sequence:   GCGA) (SCORE: 11)
Palindromic sequences found at coordinates 32-35 e 40-43(Sequence:   AGCG) (SCORE: 12)
Palindromic sequences found at coordinates 45-48 e 56-59(Sequence:   TAGC) (SCORE: 9)
Palindromic sequences found at coordinates 98-101 e 105-108(Sequence:   TTGA) (SCORE: 10)
Palindromic sequences found at coordinates 100-103 e 110-113(Sequence:   GAGT) (SCORE: 9)
Palindromic sequences found at coordinates 101-104 e 109-112(Sequence:   AGTA) (SCORE: 10)
Palindromic sequences found at coordinates 100-104 e 109-113(Sequence:   GAGTA) (SCORE: 11)


PREDICTED REGION NUMBER 387 (STRAND POSITIVE) 

Genomic sequence of putative RUT site (Coordinates:  153691-153769, c/g = 1.3529411764705883 ):      TGAAACTAAGATAAACGCTATCGTCAGTGTCGCCGTCTTCATTCCATGAACGCTGGGCACTGACACTGTAGCTGCCCC

The 150 nt long genomic region immediately downstream is AGGATGTACTGTTACTGTAGCCAATAGAGTAATTGCTACGATTTTGTCCGGAAGCCCAGTAATCGGACCAACTTCCGGAAAGATAAAATGAACCGTAATCTTTTTTCTCAAATTTCAACGGTTGGTTAATACTGACCGTAACCTGATTTT

Palindromic sequences found at coordinates 21-24 e 31-34(Sequence:   CAAT) (SCORE: 7)
Palindromic sequences found at coordinates 63-66 e 73-76(Sequence:   CGGA) (SCORE: 9)


PREDICTED REGION NUMBER 388 (STRAND POSITIVE) 

Genomic sequence of putative RUT site (Coordinates:  154295-154373, c/g = 2.0833333333333335 ):      CTCATCCTGAATATCATCTTTTAAGACCTGACCGCCGCTAATATCCCAACGTCCAACGCCAGGGCGTAACATTTGAAC

The 150 nt long genomic region immediately downstream is AACGGATGAGAAAGGTTGCGAGAATGTCCGCTTTGAGCCATCGGATTCTTCGATGGTAACAATAAGATCGCTGCCGTACCCTGACGGACTCAGATCATCAATGACGAAAGCGCCTGGCGGCACCGTCGTTTCATAAATCTTATAGCCACC

Palindromic sequences found at coordinates 39-42 e 50-53(Sequence:   ATCG) (SCORE: 9)
Palindromic sequences found at coordinates 73-76 e 83-86(Sequence:   CCGT) (SCORE: 11)
Palindromic sequences found at coordinates 80-83 e 89-92(Sequence:   CTGA) (SCORE: 10)
Palindromic sequences found at coordinates 132-135 e 139-142(Sequence:   ATAA) (SCORE: 10)
Palindromic sequences found at coordinates 38-42 e 50-54(Sequence:   CATCG) (SCORE: 10)
Palindromic sequences found at coordinates 37-42 e 50-55(Sequence:   CCATCG) (SCORE: 11)


PREDICTED REGION NUMBER 389 (STRAND POSITIVE) 

Genomic sequence of putative RUT site (Coordinates:  154724-154802, c/g = 1.4375 ):      CCGATTCTTAAAATCATAATTACTGCCAGAATCGGTCATCCAGTTGTAGTTGCCCGAGGCACGCAGTCGCCATGCACC

The 150 nt long genomic region immediately downstream is TAAATTCATCCCACCGTTAAATGCAGCATAAATGCTTTCATTTTTTCGACCAGGGGTTTCACTATGATATCCGTTGAGGTTGTATGACAACATGGCCGCATTAATGCCGTTTTCCCATAACGATGGATCAACATAGTTTTGGTAATTTTT

Palindromic sequences found at coordinates 24-27 e 32-35(Sequence:   AGCA) (SCORE: 8)
Palindromic sequences found at coordinates 29-32 e 39-42(Sequence:   AAAT) (SCORE: 7)
Palindromic sequences found at coordinates 30-33 e 38-41(Sequence:   AATG) (SCORE: 8)
Palindromic sequences found at coordinates 78-81 e 87-90(Sequence:   GTTG) (SCORE: 8)
Palindromic sequences found at coordinates 79-82 e 86-89(Sequence:   TTGT) (SCORE: 8)
Palindromic sequences found at coordinates 107-110 e 118-121(Sequence:   CGTT) (SCORE: 7)
Palindromic sequences found at coordinates 114-117 e 122-125(Sequence:   CCAT) (SCORE: 8)
Palindromic sequences found at coordinates 29-33 e 38-42(Sequence:   AAATG) (SCORE: 9)
Palindromic sequences found at coordinates 78-82 e 86-90(Sequence:   GTTGT) (SCORE: 9)

PAUSE-CONSENSUS present at coordinate 54-66


PREDICTED REGION NUMBER 390 (STRAND POSITIVE) 

Genomic sequence of putative RUT site (Coordinates:  155415-155493, c/g = 1.8461538461538463 ):      TCTATAGTCACGCTATGCTTCCTGCGGAATTATATCCTTGCCTGATTACAGCCTGGCATTACCTTCAATTGCGCCACC

The 150 nt long genomic region immediately downstream is AAAGTCATTAATGGCGTAAAAATGCACTTTTGCAGAATTCGCTTTGCCATTAAGGCCATTGACTTTCATGACCTCATCACTAAATGGTGCAATCATTTTCACATCAATCGGATAGCGTTTACCGCTAGCTTCTAAATCACCACTGCTAAA

Palindromic sequences found at coordinates 17-20 e 27-30(Sequence:   AAAA) (PAUSE-CONSENSUS PRESENT) (SCORE: 11)
Palindromic sequences found at coordinates 18-21 e 27-30(Sequence:   AAAA) (SCORE: 9)
Palindromic sequences found at coordinates 22-25 e 30-33(Sequence:   TGCA) (SCORE: 9)
Palindromic sequences found at coordinates 82-85 e 93-96(Sequence:   AATG) (SCORE: 8)
Palindromic sequences found at coordinates 112-115 e 123-126(Sequence:   TAGC) (SCORE: 8)
Palindromic sequences found at coordinates 113-116 e 122-125(Sequence:   AGCG) (SCORE: 11)
Palindromic sequences found at coordinates 81-85 e 93-97(Sequence:   AAATG) (SCORE: 9)
Palindromic sequences found at coordinates 112-116 e 122-126(Sequence:   TAGCG) (SCORE: 10)

PAUSE-CONSENSUS present at coordinate 12-24


PREDICTED REGION NUMBER 391 (STRAND POSITIVE) 

Genomic sequence of putative RUT site (Coordinates:  155680-155758, c/g = 1.625 ):      GACGCCTTACCTTCTGAACCTGACCAGAACCACTTCAGGGCTAACGGGGCTTCAGAGGGATTTCCCTTCAATCCATCC

The 150 nt long genomic region immediately downstream is GGGCGATAGAAAAGTTTTATACGTGTGCGAAATGCCAGTTGCAGCAGGCTTTGATTCGCGACCTTTTCTGCATCTGGTTTTGGTGGAACTTCCAGTACGTTAAACCAGAACACGCTCTCTCTGTCTTTAGGCAGTGAGGTGCTGGCTGTG

Palindromic sequences found at coordinates 83-86 e 90-93(Sequence:   TGGA) (SCORE: 9)

PAUSE-CONSENSUS present at coordinate 46-58

PAUSE-CONSENSUS present at coordinate 71-83


PREDICTED REGION NUMBER 392 (STRAND POSITIVE) 

Genomic sequence of putative RUT site (Coordinates:  156004-156082, c/g = 1.75 ):      TCATCGCCAGTATCTAACCAACTCTGGACAAGCAACGGGTTATTCCCTTTATTTTCCAGACGTACGTTGACACTTTTT

The 150 nt long genomic region immediately downstream is TGATCGCTTTTATATATTACGCGAGTACCCGAAATGACAATGTCCGCAATAGACGATGAACTAAAAGCCATACAGGTTACGAAGCATAAAGCTGTTGTATGTTTGGTGTTAAAAAACATAAACCATCCCTGATAGAGTTAATTAAAACAG

Palindromic sequences found at coordinates 100-103 e 107-110(Sequence:   GTTT) (SCORE: 9)
Palindromic sequences found at coordinates 106-109 e 114-117(Sequence:   TGTT) (SCORE: 9)


PREDICTED REGION NUMBER 393 (STRAND POSITIVE) 

Genomic sequence of putative RUT site (Coordinates:  156671-156749, c/g = 1.411764705882353 ):      TCATTCAGTACGCCAGCATCGATTTCACCAACGGTTGCGGTTTGCAGCAGGATCAGACCATCCTTGTTACCGCCGTCA

The 150 nt long genomic region immediately downstream is ACGCGGGTTTCACAGGTGTTATCAACAACCAGACCACTGATATTTAACTGACCGCCGTCCATATCAGCAGAAGCAGTACCTGCAACCATCGCCAGCATAAGACCAGACAGGGCAAAACCTAATTTTTTAGACATAAAAATCCTTTAATAA

Palindromic sequences found at coordinates 16-19 e 23-26(Sequence:   TGTT) (SCORE: 8)
Palindromic sequences found at coordinates 72-75 e 79-82(Sequence:   GCAG) (SCORE: 10)
Palindromic sequences found at coordinates 113-116 e 124-127(Sequence:   AAAA) (SCORE: 7)
Palindromic sequences found at coordinates 118-121 e 126-129(Sequence:   CTAA) (SCORE: 8)
Palindromic sequences found at coordinates 124-127 e 135-138(Sequence:   TTTT) (SCORE: 7)
Palindromic sequences found at coordinates 125-128 e 133-136(Sequence:   TTTA) (SCORE: 8)
Palindromic sequences found at coordinates 133-136 e 142-145(Sequence:   TAAA) (SCORE: 8)
Palindromic sequences found at coordinates 122-126 e 134-138(Sequence:   TTTTT) (SCORE: 8)
Palindromic sequences found at coordinates 123-127 e 134-138(Sequence:   TTTTT) (SCORE: 8)
Palindromic sequences found at coordinates 124-128 e 133-137(Sequence:   TTTTA) (SCORE: 9)
Palindromic sequences found at coordinates 121-126 e 134-139(Sequence:   ATTTTT) (SCORE: 8)
Palindromic sequences found at coordinates 123-128 e 133-138(Sequence:   TTTTTA) (SCORE: 9)


PREDICTED REGION NUMBER 394 (STRAND POSITIVE) 

Genomic sequence of putative RUT site (Coordinates:  157300-157378, c/g = 2.5454545454545454 ):      CAACATCTCCCCATCAGGAAACACCAACTCCGGCGCGATTTCAAACAGCGGCCACAGCATAAATCCACGATTCTTCAT

The 150 nt long genomic region immediately downstream is ATCGTAGTGCGGAACGGTCAGGCGTTCAGTATTTATCACTTCATTACCAAACAGCATGATGTCGAGATCCAGCGTGCGTGGTCCCCAGCGTTCAGCTTTGCGGACGCGACCTTGCTGCAATTCAATACGCTGTGTGTGATTGAGTAGCTC

Palindromic sequences found at coordinates 12-15 e 22-25(Sequence:   AACG) (SCORE: 9)
Palindromic sequences found at coordinates 11-15 e 22-26(Sequence:   GAACG) (SCORE: 10)


PREDICTED REGION NUMBER 395 (STRAND POSITIVE) 

Genomic sequence of putative RUT site (Coordinates:  157667-157745, c/g = 1.25 ):      GCAGCATTGACCTGCTCCAGCGGAGAGGCCAGATTGCTGCCTATGGCAATATACGCCACTGTCATGCGGTACCCTCAC

The 150 nt long genomic region immediately downstream is GACGTGGTGCGCGTTTGCGTGGACGACGAGTACGACGACGCGGTGACGGTTCTTCATCCAGCTCGTTGAGCATCCCTTTTTGGTCTGGTGGCGCGGAAACCTGGAACTCACCCCACCATTTCACCAGACGCTGCAGTTCAGCGTTACGCT

Palindromic sequences found at coordinates 60-63 e 67-70(Sequence:   GCTC) (SCORE: 9)
Palindromic sequences found at coordinates 128-131 e 139-142(Sequence:   CGCT) (SCORE: 8)
Palindromic sequences found at coordinates 129-132 e 138-141(Sequence:   GCTG) (SCORE: 9)
Palindromic sequences found at coordinates 139-142 e 146-149(Sequence:   AGCG) (SCORE: 9)
Palindromic sequences found at coordinates 127-131 e 139-143(Sequence:   ACGCT) (SCORE: 7)
Palindromic sequences found at coordinates 128-132 e 138-142(Sequence:   CGCTG) (SCORE: 10)
Palindromic sequences found at coordinates 127-132 e 138-143(Sequence:   ACGCTG) (SCORE: 9)

PAUSE-CONSENSUS present at coordinate 5-17

PAUSE-CONSENSUS present at coordinate 64-76


PREDICTED REGION NUMBER 396 (STRAND POSITIVE) 

Genomic sequence of putative RUT site (Coordinates:  157928-158006, c/g = 1.368421052631579 ):      CCGCACGGAACTTAGGATGCTCCAGCAGTTTCCATGCGCGTTTACCCTGACGACGGGACATACGCAACTGCAACTGCC

The 150 nt long genomic region immediately downstream is AGATATCGCGGGTTAATGTCGTCAGACGTTTCGGGATTGCCAGTGAACGGCAGGCTTCGTCCAGCACGTCGTTCATCGCCAGCGCGAAAGCGTCGTGATAGGTCAGGCCGCTTTCCTGGGCGATCTTCTGTGCCGTCTCCAGCAGTGGGT

Palindromic sequences found at coordinates 37-40 e 48-51(Sequence:   TGCC) (PAUSE-CONSENSUS PRESENT) (SCORE: 12)
Palindromic sequences found at coordinates 75-78 e 83-86(Sequence:   TCGC) (SCORE: 10)
Palindromic sequences found at coordinates 103-106 e 114-117(Sequence:   CAGG) (SCORE: 9)

PAUSE-CONSENSUS present at coordinate 9-21

PAUSE-CONSENSUS present at coordinate 12-24

PAUSE-CONSENSUS present at coordinate 73-85


PREDICTED REGION NUMBER 397 (STRAND POSITIVE) 

Genomic sequence of putative RUT site (Coordinates:  158196-158274, c/g = 1.375 ):      CATATCGTTATGGATACGCGTATCGGTATTCTTCAGCACCTGTTCAATGATCCGCTCCATCGGGCTGTCGCCATTTTC

The 150 nt long genomic region immediately downstream is CGTGAAGTAGCGGGTAATGGTCGGGAACAGCGGCTGGAACAGATGATATTCACACAACAGCTTATAGGTTTCGTAACCGTAGCCCGCTTGTAGCAGTTTAAGCGATTCTTCAAACAGGCGTGCCGGTGGGATATCGTTCAGCAGGGTAGC

Palindromic sequences found at coordinates 66-69 e 74-77(Sequence:   GGTT) (SCORE: 8)

PAUSE-CONSENSUS present at coordinate 11-23

PAUSE-CONSENSUS present at coordinate 93-105


PREDICTED REGION NUMBER 398 (STRAND POSITIVE) 

Genomic sequence of putative RUT site (Coordinates:  158441-158519, c/g = 1.1904761904761905 ):      CTGCGGTTTCCGGGCTGATGCGCATACCCAATTTGGCGGCAAAACGTACCGCGCGCAGCATACGTACCGGATCTTCAC

The 150 nt long genomic region immediately downstream is GGTAGCGCGTTTCCGGGTTACCAATCAGACGGATAACGCCGTCCTTCAGATCCTTCATGCCGCCAACGTAATCACGGACGGTAAAATCCGCTACGCTGTAATACAGGCTGTTGATAGTGAAATCGCGGCGCTGGGCGTCTTCTTCGATGG

Palindromic sequences found at coordinates 28-31 e 38-41(Sequence:   ACGG) (SCORE: 8)
Palindromic sequences found at coordinates 95-98 e 102-105(Sequence:   CTGT) (SCORE: 7)
Palindromic sequences found at coordinates 27-31 e 38-42(Sequence:   GACGG) (SCORE: 9)


PREDICTED REGION NUMBER 399 (STRAND POSITIVE) 

Genomic sequence of putative RUT site (Coordinates:  158923-159001, c/g = 1.8571428571428572 ):      CCGCCGCCAACCAGCCAGGCTTCGTATCCCGCTTTATTGAGCCTGTACATTACCTTCAGGGCATTTTCACTGATATCT

The 150 nt long genomic region immediately downstream is TTGCGGGAAATAGCATGCTGCTCACGCGGGATCACCGTCACCTGTGGACGGGCGACTGCCTGTTCAGCCTCGCTTTCCTCGCGGCTTAGCACCTTGCGGCAAAAATTAGCGACTCGGGTAAAAATAGTACACCTCGGTAGTGTCAAACAT

Palindromic sequences found at coordinates 11-14 e 18-21(Sequence:   AGCA) (SCORE: 9)
Palindromic sequences found at coordinates 35-38 e 46-49(Sequence:   CGTC) (SCORE: 10)
Palindromic sequences found at coordinates 128-131 e 139-142(Sequence:   ACAC) (SCORE: 8)
Palindromic sequences found at coordinates 34-38 e 46-50(Sequence:   CCGTC) (SCORE: 11)

PAUSE-CONSENSUS present at coordinate 5-17

PAUSE-CONSENSUS present at coordinate 33-45


PREDICTED REGION NUMBER 400 (STRAND POSITIVE) 

Genomic sequence of putative RUT site (Coordinates:  159270-159348, c/g = 1.1 ):      AGGATTTGCTCGACGCTGAAATCCTGCCAGTGTGCTTCTGCCTGCTGCCCCAGAAATTGAAGTGCCGCGATTAGTACC

The 150 nt long genomic region immediately downstream is GGGCGTGGATCGCCTTTCGGCAACGCAGGCGCATGATTCTGCTTGGAAAGTTTAGCGCCTTGTGGATTAAGCGCCAGCGGCAGATGAATGTAATCTGGCACTTTCCAGCCAAAAAGCTGGTACAGCGAGATTTGCCTTACTGTTGGTTCA

Palindromic sequences found at coordinates 81-84 e 92-95(Sequence:   AGAT) (PAUSE-CONSENSUS PRESENT) (SCORE: 9)
Palindromic sequences found at coordinates 94-97 e 104-107(Sequence:   CTGG) (SCORE: 8)
Palindromic sequences found at coordinates 105-108 e 115-118(Sequence:   CAGC) (SCORE: 8)
Palindromic sequences found at coordinates 115-118 e 122-125(Sequence:   GCTG) (SCORE: 9)
Palindromic sequences found at coordinates 80-84 e 92-96(Sequence:   CAGAT) (PAUSE-CONSENSUS PRESENT) (SCORE: 10)
Palindromic sequences found at coordinates 104-108 e 115-119(Sequence:   CCAGC) (SCORE: 9)

PAUSE-CONSENSUS present at coordinate 0-12

PAUSE-CONSENSUS present at coordinate 66-78


PREDICTED REGION NUMBER 401 (STRAND POSITIVE) 

Genomic sequence of putative RUT site (Coordinates:  159697-159775, c/g = 1.3333333333333333 ):      CGTTGTCTGGTCCATGATGCAACACCCGGCAATGACCGTCGTAAATACCGCCAATGCTTTGAATACGCGCACGCGTAC

The 150 nt long genomic region immediately downstream is AGGTGCAGTAATAACTTAGTCCTTGTTCATGTAACCAGGCGAGTGCTTCACGATAGGCGTCGTGACGTTGCGATTGCCAGAGAACATCGCCGTCCCAGTGCAGACCGTAATGTTCCAGCTGGCGCAGGATAGTTTCTGCGGCACCGGGAA

Palindromic sequences found at coordinates 49-52 e 59-62(Sequence:   ACGA) (PAUSE-CONSENSUS PRESENT) (SCORE: 10)
Palindromic sequences found at coordinates 48-52 e 59-63(Sequence:   CACGA) (PAUSE-CONSENSUS PRESENT) (SCORE: 11)
Palindromic sequences found at coordinates 47-52 e 59-64(Sequence:   TCACGA) (PAUSE-CONSENSUS PRESENT) (SCORE: 11)

PAUSE-CONSENSUS present at coordinate 55-67

PAUSE-CONSENSUS present at coordinate 59-71


PREDICTED REGION NUMBER 402 (STRAND POSITIVE) 

Genomic sequence of putative RUT site (Coordinates:  159925-160003, c/g = 1.0869565217391304 ):      CTTCACGAGGCGGGTCGATATCTTCTATGCGTACCAGCCAGCGACCTTGCCGGGCGCGAGCCTGCAAATAGCTGCCGA

The 150 nt long genomic region immediately downstream is GCGCGGCGATCAGAGAGCCAAAATGAAGCTCGCCGGAAGGAGAGGGGGCGAAGCGGCCAATATACTGTGTGTCTGTCATCTCTTTGAACAAAAAATAAGGCGGGAGCATTTCCCGCCTGTGGTAAACGTGATGGAACGGCTGTAATTAGC

Palindromic sequences found at coordinates 100-103 e 111-114(Sequence:   CGGG) (SCORE: 8)
Palindromic sequences found at coordinates 101-104 e 110-113(Sequence:   GGGA) (SCORE: 9)
Palindromic sequences found at coordinates 99-103 e 111-115(Sequence:   GCGGG) (SCORE: 9)
Palindromic sequences found at coordinates 100-104 e 110-114(Sequence:   CGGGA) (SCORE: 10)
Palindromic sequences found at coordinates 98-103 e 111-116(Sequence:   GGCGGG) (SCORE: 9)
Palindromic sequences found at coordinates 99-104 e 110-115(Sequence:   GCGGGA) (SCORE: 10)
Palindromic sequences found at coordinates 97-103 e 111-117(Sequence:   AGGCGGG) (SCORE: 9)
Palindromic sequences found at coordinates 98-104 e 110-116(Sequence:   GGCGGGA) (SCORE: 10)

PAUSE-CONSENSUS present at coordinate 38-50


PREDICTED REGION NUMBER 403 (STRAND POSITIVE) 

Genomic sequence of putative RUT site (Coordinates:  160175-160253, c/g = 1.2 ):      TTCAGCCAGCGTTTTGCAGTCGATGCACAGATCGGCTGTCGGGCGCGCTTCCAGACGGCGAATACCAATTTCAACACC

The 150 nt long genomic region immediately downstream is GCAGGATTCGCAGTAGCCGAAATCTTCGTCTTCCACTTTTTTCAGCGTCTTCTCGATCTTTTTGATCAGCTTACGCTCGCGATCGCGGTTACGCAGTTCGAGGCTGAACTCTTCTTCCTGGGCTGCACGGTCTACCGGGTCCGGGAAGTT

Palindromic sequences found at coordinates 6-9 e 17-20(Sequence:   TTCG) (SCORE: 6)
Palindromic sequences found at coordinates 17-20 e 24-27(Sequence:   CGAA) (SCORE: 7)
Palindromic sequences found at coordinates 54-57 e 63-66(Sequence:   GATC) (SCORE: 7)
Palindromic sequences found at coordinates 95-98 e 105-108(Sequence:   GTTC) (SCORE: 6)
Palindromic sequences found at coordinates 94-98 e 105-109(Sequence:   AGTTC) (SCORE: 7)


PREDICTED REGION NUMBER 404 (STRAND POSITIVE) 

Genomic sequence of putative RUT site (Coordinates:  160471-160549, c/g = 1.5294117647058822 ):      CCAGAATACGACGGAAGTGCGCCAGCTGGGCTTCATTCATATACTCTTCGCCCGGCTTCTCCTGATATGGTTCCACCC

The 150 nt long genomic region immediately downstream is CAGCGATGGCGAGAATACTCAGGGACGATGTTTTACGGTTTTGCCCTTCTTGCATGTTGCTTCTCCTTAACACGCACTATCGATCCCCATGTTCGGGGGAAAAATGAGGCCGCTATAAATAGCAGATGCTTTTCCGGATAGCAATTATCT

Palindromic sequences found at coordinates 84-87 e 95-98(Sequence:   CCCC) (SCORE: 10)
Palindromic sequences found at coordinates 111-114 e 119-122(Sequence:   GCTA) (SCORE: 9)
Palindromic sequences found at coordinates 136-139 e 145-148(Sequence:   GATA) (SCORE: 9)
Palindromic sequences found at coordinates 83-87 e 95-99(Sequence:   TCCCC) (SCORE: 11)

PAUSE-CONSENSUS present at coordinate 94-106


PREDICTED REGION NUMBER 405 (STRAND POSITIVE) 

Genomic sequence of putative RUT site (Coordinates:  160946-161024, c/g = 1.588235294117647 ):      CACGGCGAAAAAGATAACCGCACGCTGGCCTTCAGCCGCTACGCTCATCAACTCCCGAAGGTGTTTCTGACCTCGTTC

The 150 nt long genomic region immediately downstream is AGTGACCGCATCGGGAAAATATCCCTGTTCGTTCTCCGCTAACGTAACCGATTTCACTTCAATATAGCAGTCTGGACGCGAATCCGCCTGCAACATAAAGTCAATACGGCTGCGTTCTGCGCCGTATTTTACTTCGCTTTTCAGCGAGCT

Palindromic sequences found at coordinates 12-15 e 21-24(Sequence:   GGGA) (SCORE: 11)
Palindromic sequences found at coordinates 29-32 e 40-43(Sequence:   CGTT) (SCORE: 8)
Palindromic sequences found at coordinates 133-136 e 143-146(Sequence:   TCGC) (SCORE: 10)
Palindromic sequences found at coordinates 134-137 e 142-145(Sequence:   CGCT) (SCORE: 11)
Palindromic sequences found at coordinates 133-137 e 142-146(Sequence:   TCGCT) (SCORE: 10)

PAUSE-CONSENSUS present at coordinate 107-119


PREDICTED REGION NUMBER 406 (STRAND POSITIVE) 

Genomic sequence of putative RUT site (Coordinates:  161330-161408, c/g = 1.1904761904761905 ):      CCAGACGGTATCGCCAGGCGTTGCACAACCGGTCATCGCACCCGTATTCGGGCAGTGTAGCGTTAATTCGCGACCATC

The 150 nt long genomic region immediately downstream is GGGTGTGATCACATCGGCTAAAAAACGTTTGTAACGCTGAATTAGCGTCGCGCGCTGTAGAGGGGGAGAAAATTCCATTGCGACAATCCTTGTTATTGCGTTAGCGCCCAGCGTTTTAGCGGCGTGTAGCGTGTGCGTCCACGGGCAAAC

Palindromic sequences found at coordinates 25-28 e 32-35(Sequence:   CGTT) (SCORE: 7)
Palindromic sequences found at coordinates 43-46 e 52-55(Sequence:   AGCG) (SCORE: 9)
Palindromic sequences found at coordinates 76-79 e 83-86(Sequence:   ATTG) (SCORE: 7)
Palindromic sequences found at coordinates 82-85 e 89-92(Sequence:   ACAA) (SCORE: 7)
Palindromic sequences found at coordinates 83-86 e 94-97(Sequence:   CAAT) (SCORE: 6)
Palindromic sequences found at coordinates 129-132 e 139-142(Sequence:   CGTG) (SCORE: 8)

PAUSE-CONSENSUS present at coordinate 15-27


PREDICTED REGION NUMBER 407 (STRAND POSITIVE) 

Genomic sequence of putative RUT site (Coordinates:  161716-161794, c/g = 1.6111111111111112 ):      CATATTCGCCAGCTGGATTAAGCCGCGTGGCGGCTGACGCATCCCTAACCACACCACACGCGAACGCAGCCATTGTCC

The 150 nt long genomic region immediately downstream is GGCGTCATCAAGCGTGAGTGTGAAACCAGGTTGACGAATCCGTCCGGCTAAAAGAGAAAGCGCCTTCTCTTTCTCGGCGCTCACTTCGCCTAAAAATGCCAGAGTCAGATGCAAATTATCGGCGGCGACCGGACGTCCCGCCTCAGGTGG

Palindromic sequences found at coordinates 32-35 e 40-43(Sequence:   GACG) (SCORE: 11)
Palindromic sequences found at coordinates 54-57 e 64-67(Sequence:   AGAA) (SCORE: 8)
Palindromic sequences found at coordinates 75-78 e 86-89(Sequence:   GGCG) (SCORE: 10)
Palindromic sequences found at coordinates 53-57 e 64-68(Sequence:   GAGAA) (SCORE: 9)
Palindromic sequences found at coordinates 52-57 e 64-69(Sequence:   AGAGAA) (SCORE: 9)
Palindromic sequences found at coordinates 51-57 e 64-70(Sequence:   AAGAGAA) (SCORE: 9)

PAUSE-CONSENSUS present at coordinate 123-135


PREDICTED REGION NUMBER 408 (STRAND POSITIVE) 

Genomic sequence of putative RUT site (Coordinates:  162088-162166, c/g = 1.3157894736842106 ):      CCCTCTGGAGCGTTTTGTGTCGTCGTTGCCCGTTGCTGCCGTCTTACCTGAATTACTTACCGCTCTCGATTGTGCGCC

The 150 nt long genomic region immediately downstream is GCAGGTATTATTAAGTGCGCCGACCGGGGCCGGGAAATCAACCTGGCTGCCGCTGCAACTGCTGGCGCATCCCGGCATTAACGGGAAAATTATCCTGCTGGAGCCGCGTCGTCTGGCGGCGCGTAACGTCGCGCAACGGCTGGCGGAGCT

Palindromic sequences found at coordinates 48-51 e 58-61(Sequence:   GCCG) (SCORE: 9)
Palindromic sequences found at coordinates 70-73 e 81-84(Sequence:   CCCG) (SCORE: 9)
Palindromic sequences found at coordinates 119-122 e 129-132(Sequence:   CGCG) (SCORE: 9)
Palindromic sequences found at coordinates 69-73 e 81-85(Sequence:   TCCCG) (SCORE: 10)
Palindromic sequences found at coordinates 118-122 e 129-133(Sequence:   GCGCG) (SCORE: 10)

PAUSE-CONSENSUS present at coordinate 99-111


PREDICTED REGION NUMBER 409 (STRAND POSITIVE) 

Genomic sequence of putative RUT site (Coordinates:  162549-162627, c/g = 1.3333333333333333 ):      ACCTTAAACTGCTGATTATGTCGGCTACCCTGGACAACGACCGCTTGCAGCAAATGCTGCCAGAAGCGCCTGTCGTCA

The 150 nt long genomic region immediately downstream is TCTCAGAAGGGCGCTCGTTTCCGGTTGAACGCCGTTATTTACCGCTGCCCGCGCATCAGCGTTTTGACGATGCCGTTGCGGTAGCCACCGCTGAAATGCTGCGTCAGGAAAGCGGATCATTACTGTTATTTTTACCTGGCGTCGGAGAAA

Palindromic sequences found at coordinates 77-80 e 87-90(Sequence:   GCGG) (SCORE: 9)
Palindromic sequences found at coordinates 78-81 e 86-89(Sequence:   CGGT) (SCORE: 10)
Palindromic sequences found at coordinates 77-81 e 86-90(Sequence:   GCGGT) (SCORE: 11)

PAUSE-CONSENSUS present at coordinate 22-34

PAUSE-CONSENSUS present at coordinate 79-91


PREDICTED REGION NUMBER 410 (STRAND POSITIVE) 

Genomic sequence of putative RUT site (Coordinates:  162827-162905, c/g = 1.0869565217391304 ):      CTCTGCCCGCTGTATGGCGCGTTGTCGCTGAACGATCAGCGAAAAGCGATCCTCCCGGCACCGCAAGGGATGCGCAAA

The 150 nt long genomic region immediately downstream is GTGGTGCTGGCGACCAATATTGCTGAAACCAGTTTAACCATTGAAGGTATTCGTCTGGTGGTGGATTGTGCCCAGGAGCGTGTGGCGCGTTTTGATCCGCGCACGGGGCTTACGCGACTGATTACTCAACGCGTTAGCCAGGCATCCATG

Palindromic sequences found at coordinates 6-9 e 15-18(Sequence:   CTGG) (SCORE: 9)

PAUSE-CONSENSUS present at coordinate 45-57

PAUSE-CONSENSUS present at coordinate 47-59


PREDICTED REGION NUMBER 411 (STRAND POSITIVE) 

Genomic sequence of putative RUT site (Coordinates:  163099-163177, c/g = 1.2222222222222223 ):      CCTGCATTTAATCGCCAAAGAACAAGCAGAACGCGCCGCGGCGCAAAGTGAACCGGAGATCTTACAAAGCGATCTTTC

The 150 nt long genomic region immediately downstream is CGGTTTGCTGATGGAATTACTGCAATGGGGATGCAGCGATCCGGCGCAGATGAGCTGGCTGGATCAACCGCCAGTAGTGAATCTACTGGCCGCGAAACGTCTGTTACAAATGCTGGGGGCACTGGAGGGTGAACGGCTTAGTGCGCAAGG

Palindromic sequences found at coordinates 20-23 e 31-34(Sequence:   TGCA) (PAUSE-CONSENSUS PRESENT) (SCORE: 9)
Palindromic sequences found at coordinates 28-31 e 38-41(Sequence:   GGAT) (PAUSE-CONSENSUS PRESENT) (SCORE: 9)
Palindromic sequences found at coordinates 72-75 e 83-86(Sequence:   AGTA) (SCORE: 6)
Palindromic sequences found at coordinates 73-76 e 82-85(Sequence:   GTAG) (SCORE: 7)
Palindromic sequences found at coordinates 19-23 e 31-35(Sequence:   CTGCA) (PAUSE-CONSENSUS PRESENT) (SCORE: 10)
Palindromic sequences found at coordinates 71-75 e 83-87(Sequence:   CAGTA) (SCORE: 7)
Palindromic sequences found at coordinates 72-76 e 82-86(Sequence:   AGTAG) (SCORE: 8)
Palindromic sequences found at coordinates 70-75 e 83-88(Sequence:   CCAGTA) (SCORE: 7)
Palindromic sequences found at coordinates 71-76 e 82-87(Sequence:   CAGTAG) (SCORE: 8)
Palindromic sequences found at coordinates 69-75 e 83-89(Sequence:   GCCAGTA) (SCORE: 7)
Palindromic sequences found at coordinates 70-76 e 82-88(Sequence:   CCAGTAG) (SCORE: 8)

PAUSE-CONSENSUS present at coordinate 1-13

PAUSE-CONSENSUS present at coordinate 13-25

PAUSE-CONSENSUS present at coordinate 49-61

PAUSE-CONSENSUS present at coordinate 24-36


PREDICTED REGION NUMBER 412 (STRAND POSITIVE) 

Genomic sequence of putative RUT site (Coordinates:  163656-163734, c/g = 1.1363636363636365 ):      CGATGCTCGATGCCAACGACGCGCTAAGCCGCCACGAATGGTTGATCGCACCGTTATTATTGCAGGGCAGCGCCTCGC

The 150 nt long genomic region immediately downstream is CGGATGCGCGGATTTTACTGGCGCTGCTGGTCGATATTGATGAGTTAGTACAACGCTGCCCGCAGCTGGTACAGCAGTCTGACACTGTGGAGTGGGATGACGCGCAAGGTACGCTGAAAGCCTGGCGTCGGCTACAAATCGGTCAGTTGA

Palindromic sequences found at coordinates 54-57 e 62-65(Sequence:   GCTG) (SCORE: 9)
Palindromic sequences found at coordinates 64-67 e 71-74(Sequence:   GCTG) (SCORE: 9)
Palindromic sequences found at coordinates 74-77 e 83-86(Sequence:   CAGT) (SCORE: 7)
Palindromic sequences found at coordinates 82-85 e 90-93(Sequence:   CACT) (SCORE: 7)
Palindromic sequences found at coordinates 118-121 e 129-132(Sequence:   AGCC) (SCORE: 8)

PAUSE-CONSENSUS present at coordinate 129-141


PREDICTED REGION NUMBER 413 (STRAND POSITIVE) 

Genomic sequence of putative RUT site (Coordinates:  164088-164166, c/g = 1.4375 ):      AAACGTGGCTGCTGCCACATATGACTGGCGTACATTCACTACGCGGCCTGAAATCACTCGACATTTATCAGGCACTAC

The 150 nt long genomic region immediately downstream is GCGGATTACTTGATTGGGGAATGCAGCAACGTCTGGATAGTGAATTGCCTGCGCATTACACTGTGCCGACGGGAAGCCGGATCGCCATTCGTTATCATGAAGATAACCCGCCCGCGCTGGCGGTGAGAATGCAAGAGATGTTTGGCGAGG

Palindromic sequences found at coordinates 91-94 e 102-105(Sequence:   TTAT) (SCORE: 7)
Palindromic sequences found at coordinates 92-95 e 101-104(Sequence:   TATC) (SCORE: 8)
Palindromic sequences found at coordinates 108-111 e 118-121(Sequence:   CGCC) (SCORE: 9)
Palindromic sequences found at coordinates 111-114 e 119-122(Sequence:   CCGC) (SCORE: 10)
Palindromic sequences found at coordinates 90-94 e 102-106(Sequence:   GTTAT) (SCORE: 8)
Palindromic sequences found at coordinates 91-95 e 101-105(Sequence:   TTATC) (SCORE: 9)
Palindromic sequences found at coordinates 107-111 e 118-122(Sequence:   CCGCC) (SCORE: 10)
Palindromic sequences found at coordinates 90-95 e 101-106(Sequence:   GTTATC) (SCORE: 9)


PREDICTED REGION NUMBER 414 (STRAND POSITIVE) 

Genomic sequence of putative RUT site (Coordinates:  164316-164394, c/g = 1.2857142857142858 ):      CCACCAATCCGACGATCGCCCAGGGGCGCGTGCCGCTGGTGCTGGAGTTGCTTTCACCTGCCCAAAGGCCATTACAAA

The 150 nt long genomic region immediately downstream is TCACACGAGATTTGAGCGACTTCTGGAAAGGAGCGTACCGTGAGGTGCAAAAAGAGATGAAAGGGCGTTATCCCAAACATGTCTGGCCGGACGACCCGGCAAATACTGCACCGACGCGACGGACGAAAAAGTATTCGTAAGGTTGGTTTT

Palindromic sequences found at coordinates 85-88 e 96-99(Sequence:   GCCG) (SCORE: 9)
Palindromic sequences found at coordinates 86-89 e 95-98(Sequence:   CCGG) (SCORE: 10)
Palindromic sequences found at coordinates 123-126 e 133-136(Sequence:   CGAA) (SCORE: 7)
Palindromic sequences found at coordinates 85-89 e 95-99(Sequence:   GCCGG) (SCORE: 11)
Palindromic sequences found at coordinates 122-126 e 133-137(Sequence:   ACGAA) (SCORE: 8)


PREDICTED REGION NUMBER 415 (STRAND POSITIVE) 

Genomic sequence of putative RUT site (Coordinates:  164544-164622, c/g = 1.6 ):      CTCCCTCTCCCTGTGGGAGAGGGCCGGGGTGAGGGCATCAGCGCGCACGTTCACCCTCACCCTAACCCTCTCCCTCAA

The 150 nt long genomic region immediately downstream is GGGAGAGGGGACCGATCGAGCACAAATTTTGAGAGATATCTTCTTCTGTCTTGTAACAGAAGAACAGAAAATCGGGCTTTTGCGCCTGAATATTGCGGAGAAAAAGCATGGCCGGGAATGACCGCGAGCCAATTGGACGCAAAGGGAAAC

Palindromic sequences found at coordinates 45-48 e 55-58(Sequence:   CTGT) (SCORE: 8)
Palindromic sequences found at coordinates 48-51 e 59-62(Sequence:   TCTT) (SCORE: 8)
Palindromic sequences found at coordinates 67-70 e 77-80(Sequence:   AAAA) (SCORE: 8)
Palindromic sequences found at coordinates 44-48 e 55-59(Sequence:   TCTGT) (SCORE: 9)
Palindromic sequences found at coordinates 43-48 e 55-60(Sequence:   TTCTGT) (SCORE: 9)
Palindromic sequences found at coordinates 42-48 e 55-61(Sequence:   CTTCTGT) (SCORE: 9)

PAUSE-CONSENSUS present at coordinate 6-18

PAUSE-CONSENSUS present at coordinate 96-108


PREDICTED REGION NUMBER 416 (STRAND POSITIVE) 

Genomic sequence of putative RUT site (Coordinates:  164930-165008, c/g = 1.2666666666666666 ):      CTACTGCTAAAACTGGCTATCGTTTTTGCCGTGCTGATCGCCATTTACGGCGTTTATCTCGATCAAAAAATTCGTAGC

The 150 nt long genomic region immediately downstream is CGTATTGATGGCAAGGTCTGGCAACTGCCTGCGGCAGTTTATGGCCGAATGGTCAATCTTGAGCCAGACATGACCATCAGCAAGAACGAGATGGTGAAGCTGCTGGAGGCGACCCAGTATCGTCAGGTGTCGAAAATGACCCGTCCTGGC

Palindromic sequences found at coordinates 23-26 e 34-37(Sequence:   ACTG) (PAUSE-CONSENSUS PRESENT) (SCORE: 10)
Palindromic sequences found at coordinates 24-27 e 33-36(Sequence:   CTGC) (PAUSE-CONSENSUS PRESENT) (SCORE: 13)
Palindromic sequences found at coordinates 25-28 e 32-35(Sequence:   TGCC) (SCORE: 10)
Palindromic sequences found at coordinates 50-53 e 58-61(Sequence:   GGTC) (SCORE: 10)
Palindromic sequences found at coordinates 102-105 e 113-116(Sequence:   CTGG) (SCORE: 9)
Palindromic sequences found at coordinates 22-26 e 34-38(Sequence:   AACTG) (PAUSE-CONSENSUS PRESENT) (SCORE: 11)
Palindromic sequences found at coordinates 23-27 e 33-37(Sequence:   ACTGC) (PAUSE-CONSENSUS PRESENT) (SCORE: 12)
Palindromic sequences found at coordinates 24-28 e 32-36(Sequence:   CTGCC) (PAUSE-CONSENSUS PRESENT) (SCORE: 14)
Palindromic sequences found at coordinates 22-27 e 33-38(Sequence:   AACTGC) (PAUSE-CONSENSUS PRESENT) (SCORE: 12)
Palindromic sequences found at coordinates 23-28 e 32-37(Sequence:   ACTGCC) (PAUSE-CONSENSUS PRESENT) (SCORE: 13)
Palindromic sequences found at coordinates 22-28 e 32-38(Sequence:   AACTGCC) (PAUSE-CONSENSUS PRESENT) (SCORE: 12)

PAUSE-CONSENSUS present at coordinate 19-31


PREDICTED REGION NUMBER 417 (STRAND POSITIVE) 

Genomic sequence of putative RUT site (Coordinates:  165275-165353, c/g = 1.5333333333333334 ):      ATCGTCAATATGGAGAACAACCGTCAGTTCGGTTTCTTCCGTCTTGATCCGCGTCTGATCACCATGATCTCTTCGCCA

The 150 nt long genomic region immediately downstream is AACGGTGAGCAGCGTCTGTTTGTGCCGCGCAGTGGTTTCCCGGATTTGCTGGTGGATACTTTGCTGGCGACAGAAGACCGTCATTTTTACGAGCATGATGGAATCAGTCTCTACTCAATCGGACGTGCGGTGCTGGCAAACCTGACCGCC

Palindromic sequences found at coordinates 95-98 e 102-105(Sequence:   TGAT) (SCORE: 9)

PAUSE-CONSENSUS present at coordinate 120-132


PREDICTED REGION NUMBER 418 (STRAND POSITIVE) 

Genomic sequence of putative RUT site (Coordinates:  166041-166119, c/g = 1.0454545454545454 ):      TCTTCACTACCTTTGACTCGGTGGCCCAGGACGCGGCAGAAAAAGCCGCCGTGGAAGGCATTCCGGCACTGAAGAAAC

The 150 nt long genomic region immediately downstream is AGCGTAAGTTGAGCGATCTTGAAACTGCGATTGTGGTCGTCGACCGCTTTAGTGGTGAAGTTCGTGCGATGGTCGGAGGTTCTGAGCCGCAGTTTGCGGGCTACAACCGTGCGATGCAGGCGCGTCGTTCGATTGGTTCCCTTGCAAAAC

Palindromic sequences found at coordinates 34-37 e 41-44(Sequence:   GGTC) (PAUSE-CONSENSUS PRESENT) (SCORE: 12)
Palindromic sequences found at coordinates 86-89 e 95-98(Sequence:   CCGC) (SCORE: 9)
Palindromic sequences found at coordinates 87-90 e 94-97(Sequence:   CGCA) (SCORE: 9)
Palindromic sequences found at coordinates 86-90 e 94-98(Sequence:   CCGCA) (SCORE: 10)

PAUSE-CONSENSUS present at coordinate 34-46

PAUSE-CONSENSUS present at coordinate 31-43

PAUSE-CONSENSUS present at coordinate 8-20


PREDICTED REGION NUMBER 419 (STRAND POSITIVE) 

Genomic sequence of putative RUT site (Coordinates:  166538-166616, c/g = 1.0434782608695652 ):      CATCCGGTTCCGGCAATGCTGCTGGGGGCGTTGAACTTAACGCCAATCGAAGTGGCGCAGGCATTCCAGACCATCGCC

The 150 nt long genomic region immediately downstream is AGCGGTGGTAACCGTGCACCGCTTTCTGCGCTGCGTTCGGTAATCGCGGAAGATGGCAAAGTGCTGTATCAGAGCTTCCCGCAGGCGGAACGCGCTGTTCCGGCGCAGGCGGCGTATCTGACACTATGGACCATGCAGCAGGTGGTACAA

Palindromic sequences found at coordinates 2-5 e 10-13(Sequence:   CGGT) (SCORE: 9)
Palindromic sequences found at coordinates 75-78 e 86-89(Sequence:   TTCC) (SCORE: 6)
Palindromic sequences found at coordinates 86-89 e 97-100(Sequence:   GGAA) (SCORE: 6)
Palindromic sequences found at coordinates 87-90 e 96-99(Sequence:   GAAC) (SCORE: 7)
Palindromic sequences found at coordinates 91-94 e 102-105(Sequence:   GCGC) (SCORE: 8)
Palindromic sequences found at coordinates 85-89 e 97-101(Sequence:   CGGAA) (SCORE: 7)
Palindromic sequences found at coordinates 86-90 e 96-100(Sequence:   GGAAC) (SCORE: 8)
Palindromic sequences found at coordinates 85-90 e 96-101(Sequence:   CGGAAC) (SCORE: 9)

PAUSE-CONSENSUS present at coordinate 54-66


PREDICTED REGION NUMBER 420 (STRAND POSITIVE) 

Genomic sequence of putative RUT site (Coordinates:  166848-166926, c/g = 1.0909090909090908 ):      ATACCTGGTTTGCGGGCATTGACGGCAGCACGGTGACCATCACCTGGGTCGGCCGTGATAACAACCAGCCGACCAAAC

The 150 nt long genomic region immediately downstream is TGTATGGTGCCAGCGGGGCAATGTCGATTTATCAGCGTTATCTGGCTAACCAGACGCCAACGCCGCTGAATCTTGTTCCGCCAGAAGATATTGCAGATATGGGCGTGGACTACGACGGCAACTTTGTTTGCAGCGGTGGCATGCGTATCT

Palindromic sequences found at coordinates 36-39 e 46-49(Sequence:   GTTA) (SCORE: 6)
Palindromic sequences found at coordinates 41-44 e 49-52(Sequence:   CTGG) (SCORE: 9)
Palindromic sequences found at coordinates 87-90 e 96-99(Sequence:   ATAT) (SCORE: 7)
Palindromic sequences found at coordinates 117-120 e 127-130(Sequence:   GCAA) (SCORE: 6)
Palindromic sequences found at coordinates 40-44 e 49-53(Sequence:   TCTGG) (SCORE: 8)

PAUSE-CONSENSUS present at coordinate 14-26


PREDICTED REGION NUMBER 421 (STRAND POSITIVE) 

Genomic sequence of putative RUT site (Coordinates:  167126-167204, c/g = 1.6470588235294117 ):      CAGCAGCAGCCGTCAGGCAATCCGTTTGATCAGTCTTCTCAGCCGCAGCAACAGCCGCAACAGCAACCTGCTCAGCAA

The 150 nt long genomic region immediately downstream is GAGCAGAAAGACAGCGACGGTGTAGCCGGTTGGATCAAGGATATGTTTGGTAGTAATTAACATCTAAGCGTGAAATACCGGATGGCGAGTTGCCATCCGGTAAAATAACATCCCATCTAAGATATTAACCCTTTCTTTTCATCTGGTTGT

Palindromic sequences found at coordinates 81-84 e 92-95(Sequence:   ATGG) (SCORE: 8)
Palindromic sequences found at coordinates 82-85 e 91-94(Sequence:   TGGC) (SCORE: 11)
Palindromic sequences found at coordinates 80-84 e 92-96(Sequence:   GATGG) (SCORE: 9)
Palindromic sequences found at coordinates 81-85 e 91-95(Sequence:   ATGGC) (SCORE: 10)
Palindromic sequences found at coordinates 79-84 e 92-97(Sequence:   GGATGG) (SCORE: 10)
Palindromic sequences found at coordinates 80-85 e 91-96(Sequence:   GATGGC) (SCORE: 11)
Palindromic sequences found at coordinates 78-84 e 92-98(Sequence:   CGGATGG) (SCORE: 11)
Palindromic sequences found at coordinates 79-85 e 91-97(Sequence:   GGATGGC) (SCORE: 12)


PREDICTED REGION NUMBER 422 (STRAND POSITIVE) 

Genomic sequence of putative RUT site (Coordinates:  167455-167533, c/g = 2.090909090909091 ):      TCATTCACTTTACATCAGAGATATACCAATGGCGCGTTCCAAAACTGCTCAGCCAAAACACTCACTGCGTAAAATCGC

The 150 nt long genomic region immediately downstream is AGTTGTAGTAGCCACAGCGGTTAGCGGCATGTCTGTTTATGCACAGGCAGCGGTTGAACCGAAAGAAGACACTATCACCGTTACCGCTGCACCTGCGCCGCAAGAAAGCGCATGGGGGCCTGCTGCAACTATTGCGGCGCGACAGTCTGC

Palindromic sequences found at coordinates 32-35 e 42-45(Sequence:   CTGT) (SCORE: 9)
Palindromic sequences found at coordinates 124-127 e 131-134(Sequence:   GCAA) (SCORE: 10)

PAUSE-CONSENSUS present at coordinate 113-125


PREDICTED REGION NUMBER 423 (STRAND POSITIVE) 

Genomic sequence of putative RUT site (Coordinates:  167692-167770, c/g = 1.1666666666666667 ):      TAAAACCGATACGCCGATTCAAAAAGTGCCACAGTCTATTTCTGTTGTGACCGCCGAAGAGATGGCGCTGCATCAGCC

The 150 nt long genomic region immediately downstream is GAAGTCGGTAAAAGAAGCGCTTAGCTACACGCCGGGTGTCTCTGTTGGTACGCGTGGCGCATCCAACACCTATGACCACCTGATCATTCGCGGCTTTGCGGCAGAAGGCCAAAGCCAGAATAACTATCTGAATGGCCTGAAGTTGCAGGG

Palindromic sequences found at coordinates 26-29 e 35-38(Sequence:   ACAC) (SCORE: 7)
Palindromic sequences found at coordinates 115-118 e 126-129(Sequence:   CAGA) (SCORE: 6)
Palindromic sequences found at coordinates 135-138 e 145-148(Sequence:   CCTG) (PAUSE-CONSENSUS PRESENT) (SCORE: 11)

PAUSE-CONSENSUS present at coordinate 133-145


PREDICTED REGION NUMBER 424 (STRAND POSITIVE) 

Genomic sequence of putative RUT site (Coordinates:  167983-168061, c/g = 1.1428571428571428 ):      CCCGGTTTCCGTGCTTTACGGTAAAAGCAGTCCTGGCGGCCTGTTGAATATGGTCAGCAAGCGTCCGACCACCGAACC

The 150 nt long genomic region immediately downstream is GCTGAAAGAAGTTCAGTTTAAAGCCGGTACTGACAGCCTGTTCCAGACTGGTTTTGACTTTAGCGATTCGTTGGATGATGACGGTGTTTACTCTTATCGCCTGACCGGTCTTGCGCGTTCTGCCAATGCCCAGCAGAAAGGGTCAGAAGA

Palindromic sequences found at coordinates 1-4 e 12-15(Sequence:   CTGA) (SCORE: 6)
Palindromic sequences found at coordinates 2-5 e 11-14(Sequence:   TGAA) (SCORE: 7)
Palindromic sequences found at coordinates 1-5 e 11-15(Sequence:   CTGAA) (SCORE: 8)


PREDICTED REGION NUMBER 425 (STRAND POSITIVE) 

Genomic sequence of putative RUT site (Coordinates:  168215-168293, c/g = 1.7692307692307692 ):      CGTTATGCTATTGCACCGGCGTTCACCTGGCGTCCGGATGATAAAACCAATTTTACCTTCCTTTCTTACTTCCAGAAC

The 150 nt long genomic region immediately downstream is GAGCCGGAAACCGGTTATTACGGCTGGTTGCCGAAAGAGGGAACCGTTGAGCCGCTGCCGAACGGTAAGCGTCTGCCGACAGACTTTAATGAAGGGGCGAAGAACAACACCTATTCTCGTAATGAGAAGATGGTCGGCTACAGCTTCGAT

Palindromic sequences found at coordinates 3-6 e 10-13(Sequence:   CCGG) (SCORE: 11)
Palindromic sequences found at coordinates 70-73 e 80-83(Sequence:   GTCT) (SCORE: 8)
Palindromic sequences found at coordinates 71-74 e 79-82(Sequence:   TCTG) (SCORE: 9)
Palindromic sequences found at coordinates 113-116 e 124-127(Sequence:   TTCT) (SCORE: 8)
Palindromic sequences found at coordinates 114-117 e 123-126(Sequence:   TCTC) (SCORE: 9)
Palindromic sequences found at coordinates 70-74 e 79-83(Sequence:   GTCTG) (SCORE: 10)
Palindromic sequences found at coordinates 113-117 e 123-127(Sequence:   TTCTC) (SCORE: 10)

PAUSE-CONSENSUS present at coordinate 21-33

PAUSE-CONSENSUS present at coordinate 30-42


PREDICTED REGION NUMBER 426 (STRAND POSITIVE) 

Genomic sequence of putative RUT site (Coordinates:  168484-168562, c/g = 1.2352941176470589 ):      CTTTGCTGAAAACAAAACCTCGCAAAACAGCGTTTATGGTTACGGCGTCTGCTCCGATCCGGCGAATGCTTACAGCAA

The 150 nt long genomic region immediately downstream is ACAGTGTGCGGCATTAGCGCCAGCGGATAAAGGCCATTATCTGGCACGTAAATACGTCGTTGATGATGAGAAGCTGCAAAACTTCTCCGTTGATACCCAGTTGCAGAGCAAGTTTGCCACTGGCGATATCGACCACACCCTGCTGACCGG

Palindromic sequences found at coordinates 26-29 e 36-39(Sequence:   ATAA) (PAUSE-CONSENSUS PRESENT) (SCORE: 9)
Palindromic sequences found at coordinates 32-35 e 41-44(Sequence:   GCCA) (PAUSE-CONSENSUS PRESENT) (SCORE: 12)
Palindromic sequences found at coordinates 45-48 e 53-56(Sequence:   ACGT) (SCORE: 7)
Palindromic sequences found at coordinates 100-103 e 107-110(Sequence:   TTGC) (SCORE: 7)
Palindromic sequences found at coordinates 25-29 e 36-40(Sequence:   GATAA) (PAUSE-CONSENSUS PRESENT) (SCORE: 10)

PAUSE-CONSENSUS present at coordinate 31-43


PREDICTED REGION NUMBER 427 (STRAND POSITIVE) 

Genomic sequence of putative RUT site (Coordinates:  168773-168851, c/g = 2.0 ):      CCACTGCTCAATCTGTACAATCCGGTGAATACCGATTTCGACTTCAATGCCAAAGATCCGGCAAACTCCGGCCCTTAC

The 150 nt long genomic region immediately downstream is CGCATTCTGAATAAACAGAAACAAACGGGCGTTTATGTTCAGGATCAGGCGCAGTGGGATAAAGTGCTGGTCACCCTAGGCGGTCGTTATGACTGGGCAGATCAAGAATCTCTTAACCGCGTTGCCGGGACGACCGATAAACGTGATGAC

Palindromic sequences found at coordinates 5-8 e 15-18(Sequence:   TCTG) (SCORE: 8)
Palindromic sequences found at coordinates 22-25 e 30-33(Sequence:   AAAC) (SCORE: 9)
Palindromic sequences found at coordinates 98-101 e 107-110(Sequence:   AGAT) (SCORE: 9)
Palindromic sequences found at coordinates 103-106 e 110-113(Sequence:   AAGA) (SCORE: 9)
Palindromic sequences found at coordinates 4-8 e 15-19(Sequence:   TTCTG) (SCORE: 9)


PREDICTED REGION NUMBER 428 (STRAND POSITIVE) 

Genomic sequence of putative RUT site (Coordinates:  169340-169418, c/g = 2.0 ):      TCTTATACTTACACCGATGCGGAATACACCACCGATACTACCTATAAAGGCAATACGCCTGCACAGGTGCCAAAACAC

The 150 nt long genomic region immediately downstream is ATGGCTTCGTTGTGGGCTGACTACACCTTCTTTGACGGTCCGCTTTCAGGTCTGACGCTGGGCACCGGTGGTCGTTATACTGGCTCCAGTTATGGTGATCCGGCTAACTCCTTTAAAGTGGGAAGTTATACGGTCGTGGATGCGTTAGTA

Palindromic sequences found at coordinates 78-81 e 86-89(Sequence:   ACTG) (SCORE: 9)

PAUSE-CONSENSUS present at coordinate 2-14

PAUSE-CONSENSUS present at coordinate 34-46

PAUSE-CONSENSUS present at coordinate 60-72


PREDICTED REGION NUMBER 429 (STRAND POSITIVE) 

Genomic sequence of putative RUT site (Coordinates:  169600-169678, c/g = 1.2941176470588236 ):      CTCCAACGTGGCGCTGCATGTTAACAACCTGTTCGATCGTGAATACGTCGCCAGCTGCTTTAACACTTATGGCTGCTT

The 150 nt long genomic region immediately downstream is CTGGGGCGCAGAACGTCAGGTCGTTGCAACCGCAACCTTCCGTTTCTAATTTCTCTTTTGGGGCACGGATTTCCGTGCCCATTTCACAAGTTGGCTGTTATGCAGGAATACACGAATCATTCCGATACCACTTTTGCACTGCGTAATATC

Palindromic sequences found at coordinates 11-14 e 21-24(Sequence:   AACG) (SCORE: 7)
Palindromic sequences found at coordinates 22-25 e 32-35(Sequence:   GTTG) (SCORE: 7)
Palindromic sequences found at coordinates 23-26 e 31-34(Sequence:   TTGC) (SCORE: 8)
Palindromic sequences found at coordinates 63-66 e 73-76(Sequence:   CACG) (SCORE: 9)
Palindromic sequences found at coordinates 64-67 e 72-75(Sequence:   ACGG) (SCORE: 10)
Palindromic sequences found at coordinates 22-26 e 31-35(Sequence:   GTTGC) (SCORE: 9)
Palindromic sequences found at coordinates 62-66 e 73-77(Sequence:   GCACG) (SCORE: 10)
Palindromic sequences found at coordinates 63-67 e 72-76(Sequence:   CACGG) (SCORE: 11)
Palindromic sequences found at coordinates 61-66 e 73-78(Sequence:   GGCACG) (SCORE: 10)
Palindromic sequences found at coordinates 62-67 e 72-77(Sequence:   GCACGG) (SCORE: 11)
Palindromic sequences found at coordinates 60-66 e 73-79(Sequence:   GGGCACG) (SCORE: 10)
Palindromic sequences found at coordinates 61-67 e 72-78(Sequence:   GGCACGG) (SCORE: 11)

PAUSE-CONSENSUS present at coordinate 3-15


PREDICTED REGION NUMBER 430 (STRAND POSITIVE) 

Genomic sequence of putative RUT site (Coordinates:  169989-170067, c/g = 1.1363636363636365 ):      TGCCCAACCGCTGGAAAGCTGGAGCAGCAAAGCGTTTGCCCGCAAAGTGGCTTATTTGCCGCAGCAGCTTCCTCCGGC

The 150 nt long genomic region immediately downstream is AGAAGGGATGACCGTGCGTGAACTGGTGGCGATTGGTCGTTACCCGTGGCATGGCGCGCTGGGGCGCTTTGGGGCGGCAGATCGCGAAAAAGTCGAGGAAGCTATCTCGCTGGTTGGCTTAAAACCGCTGGCGCATCGGCTGGTCGATAG

Palindromic sequences found at coordinates 53-56 e 63-66(Sequence:   GCGC) (SCORE: 8)
Palindromic sequences found at coordinates 55-58 e 63-66(Sequence:   GCGC) (SCORE: 9)
Palindromic sequences found at coordinates 111-114 e 122-125(Sequence:   GGTT) (PAUSE-CONSENSUS PRESENT) (SCORE: 9)
Palindromic sequences found at coordinates 134-137 e 144-147(Sequence:   ATCG) (SCORE: 6)

PAUSE-CONSENSUS present at coordinate 4-16

PAUSE-CONSENSUS present at coordinate 11-23

PAUSE-CONSENSUS present at coordinate 33-45

PAUSE-CONSENSUS present at coordinate 31-43


PREDICTED REGION NUMBER 431 (STRAND POSITIVE) 

Genomic sequence of putative RUT site (Coordinates:  170610-170688, c/g = 1.05 ):      TTAACGGCGATGGCGCTTTCTCCGTTGTTATGGCAGATGAATACCGCCCACGCGGCGGCTATTGATCCCAATCGTATT

The 150 nt long genomic region immediately downstream is GTGGCGCTGGAGTGGTTGCCGGTGGAATTACTGCTGGCGCTCGGCATCGTGCCTTACGGCGTGGCGGATACCATCAACTATCGCCTGTGGGTCAGCGAACCACCATTGCCGGACTCAGTGATCGACGTCGGTTTGCGCACAGAACCTAAC

Palindromic sequences found at coordinates 42-45 e 49-52(Sequence:   GGCA) (SCORE: 9)

PAUSE-CONSENSUS present at coordinate 2-14


PREDICTED REGION NUMBER 432 (STRAND POSITIVE) 

Genomic sequence of putative RUT site (Coordinates:  171098-171176, c/g = 1.2941176470588236 ):      TCCGTTATTGCTGACGACGCTTATCGATCCGCGCCATATGCTGGTCTTCGGTCCAAACAGCTTGTTCCAGGAAATTCT

The 150 nt long genomic region immediately downstream is TGATGAGTACGGCATCCCAAATGCCTGGCAAGGGGAAACCAACTTCTGGGGCAGTACCGCCGTCAGTATCGATCGTCTGGCGGCGTATAAAGACGTTGATGTGCTCTGTTTTGATCACGACAACAGCAAAGACATGGATGCGCTAATGGC

Palindromic sequences found at coordinates 1-4 e 12-15(Sequence:   GATG) (SCORE: 7)
Palindromic sequences found at coordinates 10-13 e 21-24(Sequence:   GGCA) (SCORE: 9)
Palindromic sequences found at coordinates 11-14 e 20-23(Sequence:   GCAT) (SCORE: 8)
Palindromic sequences found at coordinates 10-14 e 20-24(Sequence:   GGCAT) (SCORE: 9)

PAUSE-CONSENSUS present at coordinate 47-59


PREDICTED REGION NUMBER 433 (STRAND POSITIVE) 

Genomic sequence of putative RUT site (Coordinates:  171348-171426, c/g = 1.0909090909090908 ):      CCGTTTGTCCGCGCCGGACGCTTTCAGCGCGTACCTGCAGTCTGGTTTTATGGTGCGACGCTCTCGGCAATGCACTTT

The 150 nt long genomic region immediately downstream is GTGCGCGTTCTGGATAACGCCATCGGAGGTAAAGCGTGAGTAAACGAATTGCGCTTTTCCCGGCGTTATTGCTGGCGCTGTTAGTGATTGTCGCTACGGCGCTCACCTGGATGAACTTCTCGCAGGCGCTGCCGCGTAGCCAGTGGGCGC

Palindromic sequences found at coordinates 5-8 e 15-18(Sequence:   CGTT) (SCORE: 6)
Palindromic sequences found at coordinates 121-124 e 128-131(Sequence:   GCAG) (PAUSE-CONSENSUS PRESENT) (SCORE: 12)
Palindromic sequences found at coordinates 4-8 e 15-19(Sequence:   GCGTT) (SCORE: 7)

PAUSE-CONSENSUS present at coordinate 24-36

PAUSE-CONSENSUS present at coordinate 61-73

PAUSE-CONSENSUS present at coordinate 15-27


PREDICTED REGION NUMBER 434 (STRAND POSITIVE) 

Genomic sequence of putative RUT site (Coordinates:  171707-171785, c/g = 1.04 ):      CTGCGTAACCCGCTGGCGGAGCCGACGACGCTTGGCGTTGCTACAGGCGCGCAACTGGGGATTACCGTCACTACGCTC

The 150 nt long genomic region immediately downstream is TGGGCGATCCCTGGTGCGATGGCGAGCCAGTTTGCTGCGCAGGCAGGGGCTTGTGTTGTTGGCTTAATTGTCTTTGGCGTCGCGTGGGGGAAACGGCTGTCGCCGGTAACGCTGATTCTCGCGGGGTTGGTAGTGAGCCTTTATTGCGGC

Palindromic sequences found at coordinates 34-37 e 42-45(Sequence:   CTGC) (SCORE: 9)
Palindromic sequences found at coordinates 93-96 e 101-104(Sequence:   CGGC) (SCORE: 9)

PAUSE-CONSENSUS present at coordinate 1-13

PAUSE-CONSENSUS present at coordinate 28-40

PAUSE-CONSENSUS present at coordinate 34-46

PAUSE-CONSENSUS present at coordinate 24-36


PREDICTED REGION NUMBER 435 (STRAND POSITIVE) 

Genomic sequence of putative RUT site (Coordinates:  172283-172361, c/g = 1.2 ):      CCACGACTGATGCTGGCGTCGTTGATTGGTGCGCTGATCCTCTGGCTTTCCGATCAAATCATCCTCTGGCTGACTCGC

The 150 nt long genomic region immediately downstream is GTGTGGATGGAAGTGTCCACCGGTTCGGTCACTGCGTTGATCGGTGCGCCGCTGCTACTGTGGCTGTTGCCGCGTTTACGCAGCATTAGCGCGCCGGATATGAAGGTCAACGATCGTGTCGCGGCTGAACGCCAACATGTGCTGGCGTTT

Palindromic sequences found at coordinates 7-10 e 15-18(Sequence:   TGGA) (SCORE: 7)
Palindromic sequences found at coordinates 18-21 e 25-28(Sequence:   ACCG) (SCORE: 9)

PAUSE-CONSENSUS present at coordinate 42-54

PAUSE-CONSENSUS present at coordinate 50-62


PREDICTED REGION NUMBER 436 (STRAND POSITIVE) 

Genomic sequence of putative RUT site (Coordinates:  172860-172938, c/g = 1.0833333333333333 ):      TCGCCGCCGGCCGCGGTGGATTTTCCCCACACCGTATGTTACTGGCGGGGATGGCGTTAAGCACCGCGTTCACCATGC

The 150 nt long genomic region immediately downstream is TTTTGATGATGTTGCAGGCAAGTGGTGACCCGCGAATGGCGCAAGTGCTGACCTGGATTTCCGGTTCGACCTACAACGCGACCGATGCGCAGGTCTGGCGCACCGGAATTGTGATGGTGATTTTGCTGGCGATTACCCCGCTGTGCCGCC

Palindromic sequences found at coordinates 86-89 e 97-100(Sequence:   GCGC) (SCORE: 8)
Palindromic sequences found at coordinates 85-89 e 97-101(Sequence:   TGCGC) (SCORE: 9)

PAUSE-CONSENSUS present at coordinate 104-116


PREDICTED REGION NUMBER 437 (STRAND POSITIVE) 

Genomic sequence of putative RUT site (Coordinates:  173448-173526, c/g = 1.0434782608695652 ):      TCCATATAACGGCCCTGTACGCCTGGACGGATAAAGCGTTTACGCGACAACGGATGCCCGATGCGACGCTGGCGCGTC

The 150 nt long genomic region immediately downstream is TTATCGGGCCTACAAACGGCCCCGAATCGTAGGTCGGATAAGGCGTTCACGCCGCATCCGACAAACCATGCTGGATCACAACTTCGCAAACACCCGACGTGCAGCATCGATGGTGTTATTGATATCTTCCATGCTGTGCGCCACGGACAT

Palindromic sequences found at coordinates 6-9 e 17-20(Sequence:   GGCC) (PAUSE-CONSENSUS PRESENT) (SCORE: 11)
Palindromic sequences found at coordinates 41-44 e 49-52(Sequence:   GGCG) (SCORE: 9)
Palindromic sequences found at coordinates 5-9 e 17-21(Sequence:   GGGCC) (PAUSE-CONSENSUS PRESENT) (SCORE: 12)

PAUSE-CONSENSUS present at coordinate 6-18


PREDICTED REGION NUMBER 438 (STRAND POSITIVE) 

Genomic sequence of putative RUT site (Coordinates:  173702-173780, c/g = 1.7142857142857142 ):      CCAGGTAAACACCTTCGTCCAGCATCATATGGAAGAAACGCTTAAAGCGTTCCACGTCACAGGCCATCACATCCTGAT

The 150 nt long genomic region immediately downstream is AGCACGTCACGGACTCGGCGTCGGTAAAGAAAATACCGAACATGCCGCCAACGTGGTTAACGACCAGCGGAATTCCGGCTTCTTCTGCCGCTTCCAGCAGACCTTCTGCCAGACGTGTTGTCAGCTCATCCAGCGTTTCGTGAACGCCCG

Palindromic sequences found at coordinates 22-25 e 33-36(Sequence:   GGTA) (SCORE: 8)
Palindromic sequences found at coordinates 53-56 e 62-65(Sequence:   TGGT) (SCORE: 9)
Palindromic sequences found at coordinates 75-78 e 86-89(Sequence:   CGGC) (SCORE: 10)
Palindromic sequences found at coordinates 96-99 e 105-108(Sequence:   GCAG) (SCORE: 11)
Palindromic sequences found at coordinates 97-100 e 104-107(Sequence:   CAGA) (SCORE: 9)
Palindromic sequences found at coordinates 132-135 e 143-146(Sequence:   GCGT) (SCORE: 10)
Palindromic sequences found at coordinates 133-136 e 142-145(Sequence:   CGTT) (SCORE: 9)
Palindromic sequences found at coordinates 21-25 e 33-37(Sequence:   CGGTA) (SCORE: 9)
Palindromic sequences found at coordinates 96-100 e 104-108(Sequence:   GCAGA) (SCORE: 10)
Palindromic sequences found at coordinates 132-136 e 142-146(Sequence:   GCGTT) (SCORE: 10)
Palindromic sequences found at coordinates 20-25 e 33-38(Sequence:   TCGGTA) (SCORE: 9)


PREDICTED REGION NUMBER 439 (STRAND POSITIVE) 

Genomic sequence of putative RUT site (Coordinates:  173938-174016, c/g = 1.4210526315789473 ):      ACTTCATTCAGACAGGCGAAACCCGCTGCCATCGCAATCGGGTTACCGGAAAGCGTACCCGCCTGATAGACCGGACCC

The 150 nt long genomic region immediately downstream is GTCGGGGCCAGCGCATCCATTACATCACGACGACCACCGAATGCGCCTACCGGCATTCCACCGCCGATGATTTTGCCGAGGCAGGTTAAATCTGGCACTACGCCGTAATAATCCTGTGCGCCAGCTAGCGCTACGCGGAAACCGGTCATC

Palindromic sequences found at coordinates 10-13 e 19-22(Sequence:   GCGC) (SCORE: 10)
Palindromic sequences found at coordinates 117-120 e 127-130(Sequence:   GCGC) (SCORE: 9)

PAUSE-CONSENSUS present at coordinate 51-63

PAUSE-CONSENSUS present at coordinate 30-42


PREDICTED REGION NUMBER 440 (STRAND POSITIVE) 

Genomic sequence of putative RUT site (Coordinates:  174190-174268, c/g = 1.2857142857142858 ):      CCAAATTCGTCGCACAGCGCGCGCAGACCTGGCAGGAACTCTGGCAGCGGCGGAACACAGTTCATATTGCCTGCCACC

The 150 nt long genomic region immediately downstream is GGCTCGACGATAATACAGGCAATCTCTTGCGGGTATTGCTCAAATGCGGCGCGTACAGAAGCCAGATCATTATAAGTACAGGTTAAGGTATATTTGGCGAAATCTGCCGGAACGCCCGGCGAGTTTGGCTGGCCTAACGTGAGTGCGCCA

Palindromic sequences found at coordinates 18-21 e 26-29(Sequence:   GCAA) (PAUSE-CONSENSUS PRESENT) (SCORE: 11)
Palindromic sequences found at coordinates 91-94 e 99-102(Sequence:   ATTT) (SCORE: 8)
Palindromic sequences found at coordinates 105-108 e 116-119(Sequence:   GCCG) (SCORE: 9)
Palindromic sequences found at coordinates 106-109 e 115-118(Sequence:   CCGG) (SCORE: 10)
Palindromic sequences found at coordinates 105-109 e 115-119(Sequence:   GCCGG) (SCORE: 11)

PAUSE-CONSENSUS present at coordinate 17-29


PREDICTED REGION NUMBER 441 (STRAND POSITIVE) 

Genomic sequence of putative RUT site (Coordinates:  174493-174571, c/g = 1.0434782608695652 ):      GTAAAACCACGGGCCAGGCGGATGGCGCTCATGGTCGCTTCAGTGCCGGAGTTCACCATGCGCACCATATCCATGGTC

The 150 nt long genomic region immediately downstream is GGGACCAGTTCGGTCACCAGTTGCGCCATTTTCACTTCCATTTCGGTTGGTGCACCAAAGCTTAAACCACGCTCGGCGGCTTCAATCACGGCATTGCGGATTGCCGGATGGTTATGGCCCAGCACCATCGGCCCCCAGGAACCGACATAA

Palindromic sequences found at coordinates 2-5 e 11-14(Sequence:   GACC) (SCORE: 9)
Palindromic sequences found at coordinates 46-49 e 54-57(Sequence:   TTGG) (SCORE: 7)
Palindromic sequences found at coordinates 82-85 e 92-95(Sequence:   CAAT) (SCORE: 6)
Palindromic sequences found at coordinates 113-116 e 124-127(Sequence:   ATGG) (SCORE: 6)

PAUSE-CONSENSUS present at coordinate 0-12


PREDICTED REGION NUMBER 442 (STRAND POSITIVE) 

Genomic sequence of putative RUT site (Coordinates:  175106-175184, c/g = 1.7333333333333334 ):      ATGAAAACTGATACTCCCTCTTTAGAAACACCGCAGGCCGCGCGCCTGCGACGCAGACAACTGATTCGCCAACTTCTT

The 150 nt long genomic region immediately downstream is GAGCGCGATAAAACCCCGTTAGCCATTTTGTTTATGGCGGCAGTCGTCGGCACGCTTGTTGGGCTGGCAGCGGTTGCTTTTGACAAAGGTGTCGCCTGGTTGCAGAACCAACGTATGGGGGCGCTGGTACATACTGCTGATAATTATCCG

Palindromic sequences found at coordinates 22-25 e 33-36(Sequence:   CCAT) (SCORE: 8)
Palindromic sequences found at coordinates 76-79 e 84-87(Sequence:   CTTT) (SCORE: 9)
Palindromic sequences found at coordinates 81-84 e 89-92(Sequence:   GACA) (SCORE: 9)
Palindromic sequences found at coordinates 96-99 e 106-109(Sequence:   TGGT) (SCORE: 8)
Palindromic sequences found at coordinates 97-100 e 105-108(Sequence:   GGTT) (SCORE: 9)
Palindromic sequences found at coordinates 98-101 e 108-111(Sequence:   GTTG) (SCORE: 8)
Palindromic sequences found at coordinates 21-25 e 33-37(Sequence:   GCCAT) (SCORE: 9)
Palindromic sequences found at coordinates 96-100 e 105-109(Sequence:   TGGTT) (SCORE: 10)

PAUSE-CONSENSUS present at coordinate 60-72


PREDICTED REGION NUMBER 443 (STRAND POSITIVE) 

Genomic sequence of putative RUT site (Coordinates:  176109-176187, c/g = 1.4210526315789473 ):      TTATCTTCGTCGCGCGGGTCATTACCACCTTACTCTGCTTCTCTTCCGGCGCGCCGGGCGGTATTTTTGCCCCGATGC

The 150 nt long genomic region immediately downstream is TGGCGCTGGGTACTGTGCTGGGAACCGCTTTCGGAATGGTTGCCGTTGAGCTGTTTCCGCAATATCACCTTGAGGCGGGGACGTTTGCTATTGCCGGAATGGGGGCATTACTGGCGGCATCTATTCGCGCGCCGTTAACGGGGATCATTC

Palindromic sequences found at coordinates 97-100 e 105-108(Sequence:   AATG) (PAUSE-CONSENSUS PRESENT) (SCORE: 11)

PAUSE-CONSENSUS present at coordinate 8-20

PAUSE-CONSENSUS present at coordinate 81-93

PAUSE-CONSENSUS present at coordinate 2-14


PREDICTED REGION NUMBER 444 (STRAND POSITIVE) 

Genomic sequence of putative RUT site (Coordinates:  176348-176426, c/g = 1.5 ):      ATGACCGATAACTACCAGCTCATTTTGCCAATGATTATTACCGGTCTTGGCGCAACACTATTAGCGCAATTTACCGGC

The 150 nt long genomic region immediately downstream is GGGAAACCGCTATACTCGGCGATTCTTGCGCGCACGCTGGCAAAACAGGAAGCTGAGCAACTGGCGCGAAGCAAGGCCGCATCAGCCAGCGAGAATACTTGAACGAAATACCAGGGTATTAGATAATGGCGATTATTATTGGGTTAGAAT

Palindromic sequences found at coordinates 106-109 e 116-119(Sequence:   AATA) (SCORE: 7)
Palindromic sequences found at coordinates 107-110 e 115-118(Sequence:   ATAC) (SCORE: 8)
Palindromic sequences found at coordinates 123-126 e 134-137(Sequence:   TAAT) (SCORE: 7)
Palindromic sequences found at coordinates 106-110 e 115-119(Sequence:   AATAC) (SCORE: 9)
Palindromic sequences found at coordinates 122-126 e 134-138(Sequence:   ATAAT) (SCORE: 8)


PREDICTED REGION NUMBER 445 (STRAND POSITIVE) 

Genomic sequence of putative RUT site (Coordinates:  176617-176695, c/g = 1.1578947368421053 ):      TGACGTAGCACTGCCGCTGGAGTTTACCGACGCAGCAGCCAACAAAGTTAAAAGCCTGATCGCTGACGAAGATAACCC

The 150 nt long genomic region immediately downstream is GAATCTGAAATTACGCGTGTATATCACCGGTGGCGGTTGCAGCGGCTTCCAGTATGGTTTCACCTTTGATGATCAGGTGAACGAAGGCGATATGACCATCGAAAAACAGGGCGTTGGCCTGGTGGTTGATCCGATGAGCCTGCAATATCT

Palindromic sequences found at coordinates 25-28 e 33-36(Sequence:   ACCG) (SCORE: 9)
Palindromic sequences found at coordinates 87-90 e 97-100(Sequence:   CGAT) (SCORE: 6)
Palindromic sequences found at coordinates 106-109 e 117-120(Sequence:   CAGG) (PAUSE-CONSENSUS PRESENT) (SCORE: 11)

PAUSE-CONSENSUS present at coordinate 109-121


PREDICTED REGION NUMBER 446 (STRAND POSITIVE) 

Genomic sequence of putative RUT site (Coordinates:  176875-176953, c/g = 1.1666666666666667 ):      TCTGGAAGGTTCTCGTTTCATCGTGACCAACCCGAACGCGAAAAGCACCTGCGGTTGCGGTTCTTCCTTTAGTATCTA

The 150 nt long genomic region immediately downstream is ATCTGTTGTTCATGTGCCGGATAAACTATCCGGCACATCTTCTCTCTTCAACGCCCATTCTCATCCAGCGCAAACGTCGGTAGCTTAAGATGCCAACGAATAGCCGCCAGCCGAATCAATAGCGTCACGACCATGCCCATCATACTGGCT

Palindromic sequences found at coordinates 17-20 e 28-31(Sequence:   CGGA) (SCORE: 8)
Palindromic sequences found at coordinates 18-21 e 27-30(Sequence:   GGAT) (SCORE: 7)
Palindromic sequences found at coordinates 19-22 e 26-29(Sequence:   GATA) (SCORE: 7)
Palindromic sequences found at coordinates 16-20 e 28-32(Sequence:   CCGGA) (SCORE: 9)
Palindromic sequences found at coordinates 17-21 e 27-31(Sequence:   CGGAT) (SCORE: 8)
Palindromic sequences found at coordinates 18-22 e 26-30(Sequence:   GGATA) (SCORE: 8)
Palindromic sequences found at coordinates 15-20 e 28-33(Sequence:   GCCGGA) (SCORE: 9)
Palindromic sequences found at coordinates 16-21 e 27-32(Sequence:   CCGGAT) (SCORE: 9)
Palindromic sequences found at coordinates 17-22 e 26-31(Sequence:   CGGATA) (SCORE: 8)
Palindromic sequences found at coordinates 14-20 e 28-34(Sequence:   TGCCGGA) (SCORE: 9)
Palindromic sequences found at coordinates 15-21 e 27-33(Sequence:   GCCGGAT) (SCORE: 10)
Palindromic sequences found at coordinates 16-22 e 26-32(Sequence:   CCGGATA) (SCORE: 8)


PREDICTED REGION NUMBER 447 (STRAND POSITIVE) 

Genomic sequence of putative RUT site (Coordinates:  177216-177294, c/g = 1.8666666666666667 ):      AACATCACGAATGATCCCGCCGCCAACGCCAGTAATGACGCCCATACAAACCGCGATTAACGGACCGGCTTCCGCATT

The 150 nt long genomic region immediately downstream is AAAGGCTTTATTCACGCCAATGCCGACAAACACCGCCAGACCAACGGCGTCCAGCACCGGCAACATCCATTTTGGTAAGCGTCTTGGCTGGCGCACCAGCACGATGGTCAGCATGCTGGTGACCATTGCAACGACCAGATCGGTGGGATC

Palindromic sequences found at coordinates 86-89 e 96-99(Sequence:   GCTG) (SCORE: 10)
Palindromic sequences found at coordinates 87-90 e 95-98(Sequence:   CTGG) (SCORE: 11)
Palindromic sequences found at coordinates 94-97 e 104-107(Sequence:   ACCA) (SCORE: 8)
Palindromic sequences found at coordinates 137-140 e 146-149(Sequence:   GATC) (SCORE: 9)
Palindromic sequences found at coordinates 86-90 e 95-99(Sequence:   GCTGG) (SCORE: 12)


PREDICTED REGION NUMBER 448 (STRAND POSITIVE) 

Genomic sequence of putative RUT site (Coordinates:  177492-177570, c/g = 2.0714285714285716 ):      CCCGCCGCCTACTGCGGTTACCACGCCCAGTACCAGAACACCAAAAGGGTCCATACGCAATTTTCCGGCTAACAAAAC

The 150 nt long genomic region immediately downstream is GCCGGAGATGGCAAATACCGCTGTGCCGACTATATCCAGCCAATAGACGAGCATTGTTCAATCCCCACTGAGCACCTGAAAAGGTCAGGCGCTAATCTACCTGTGAAAGCGCATTACAGAGCTGTTGTGCAGCGAGGATAATACGTGGGC

Palindromic sequences found at coordinates 73-76 e 81-84(Sequence:   ACCT) (SCORE: 10)
Palindromic sequences found at coordinates 74-77 e 85-88(Sequence:   CCTG) (SCORE: 11)
Palindromic sequences found at coordinates 75-78 e 84-87(Sequence:   CTGA) (SCORE: 10)
Palindromic sequences found at coordinates 120-123 e 129-132(Sequence:   GCTG) (SCORE: 12)
Palindromic sequences found at coordinates 74-78 e 84-88(Sequence:   CCTGA) (SCORE: 11)

PAUSE-CONSENSUS present at coordinate 135-147


PREDICTED REGION NUMBER 449 (STRAND POSITIVE) 

Genomic sequence of putative RUT site (Coordinates:  177807-177885, c/g = 1.1304347826086956 ):      CCGGTCCGCCTGTAATGACAATCGCCTGTGGCGAGCGTGCTAACACCTGTTCGCGGCTAACTTGCGGCCAGGGAACCC

The 150 nt long genomic region immediately downstream is GGCTGTCTTTAAAGATGTTTTCTCCGCCACAAACTTCGAGTACCTGGTTCTGAATCGACTCTTTTCCACTGGTAAATGGCGGATTAATGCCGAATTGCAGAAAAACACGTTTTTTAGGTTTATCAGCATATTGCGCTTTCAATTGCGCGT

Palindromic sequences found at coordinates 100-103 e 111-114(Sequence:   AAAA) (SCORE: 6)
Palindromic sequences found at coordinates 101-104 e 111-114(Sequence:   AAAA) (SCORE: 6)
Palindromic sequences found at coordinates 129-132 e 139-142(Sequence:   ATTG) (SCORE: 6)
Palindromic sequences found at coordinates 100-104 e 110-114(Sequence:   AAAAA) (SCORE: 8)

PAUSE-CONSENSUS present at coordinate 45-57

PAUSE-CONSENSUS present at coordinate 20-32


PREDICTED REGION NUMBER 450 (STRAND POSITIVE) 

Genomic sequence of putative RUT site (Coordinates:  178142-178220, c/g = 2.4615384615384617 ):      ACCCACATCACTTTTATTCCCAGCGAAGCCAGCTGGTCAACCTGCCGCTCGGCATTACCTCCACGCCAGGCAATCACC

The 150 nt long genomic region immediately downstream is AGATCGGGTTTCAGCGCGACAATGCGTTCCAGATTCATCCCCTGCCAGGTGGAAACCTGCTCAATCTTTTGCGCTTGTGGAGGATAGTCGGAATAGCTGCTGACCCCAACCGGCGTGATCCCGGCGGCAAAGGCAAGTTCAGTGTTGGCG

Palindromic sequences found at coordinates 45-48 e 55-58(Sequence:   CAGG) (PAUSE-CONSENSUS PRESENT) (SCORE: 14)
Palindromic sequences found at coordinates 46-49 e 54-57(Sequence:   AGGT) (PAUSE-CONSENSUS PRESENT) (SCORE: 13)
Palindromic sequences found at coordinates 109-112 e 120-123(Sequence:   CCGG) (PAUSE-CONSENSUS PRESENT) (SCORE: 14)
Palindromic sequences found at coordinates 45-49 e 54-58(Sequence:   CAGGT) (PAUSE-CONSENSUS PRESENT) (SCORE: 14)

PAUSE-CONSENSUS present at coordinate 6-18

PAUSE-CONSENSUS present at coordinate 29-41

PAUSE-CONSENSUS present at coordinate 19-31

PAUSE-CONSENSUS present at coordinate 21-33


PREDICTED REGION NUMBER 451 (STRAND POSITIVE) 

Genomic sequence of putative RUT site (Coordinates:  178416-178494, c/g = 1.2777777777777777 ):      CAAGAAAAGACAGGGCGACCAGCGCCCTGAACAGTGACTTAGCCATGTGCAAGTTTCTGCACCAGTGACTCAACCATC

The 150 nt long genomic region immediately downstream is AGGCTGGACTGTTTAGCGGCAACAGCCAGGAACTCATCGAAGCTAAGATGAGACTGTTGATCGGCCACGTCGGAGATGGCGCGTACGACAACAAACGGGACGTTGAAATTGTGGCAGACATGGGCGATTGCCGTCGCTTCCATCTCTACA

Palindromic sequences found at coordinates 9-12 e 20-23(Sequence:   TGTT) (SCORE: 7)
Palindromic sequences found at coordinates 93-96 e 100-103(Sequence:   AACG) (SCORE: 8)
Palindromic sequences found at coordinates 123-126 e 133-136(Sequence:   GCGA) (PAUSE-CONSENSUS PRESENT) (SCORE: 12)
Palindromic sequences found at coordinates 8-12 e 20-24(Sequence:   CTGTT) (SCORE: 8)

PAUSE-CONSENSUS present at coordinate 71-83

PAUSE-CONSENSUS present at coordinate 38-50


PREDICTED REGION NUMBER 452 (STRAND POSITIVE) 

Genomic sequence of putative RUT site (Coordinates:  178776-178854, c/g = 1.4666666666666666 ):      ATCAGTTTATCGTCAGCTTTAAAGCCTGCCGGACAGCCTGGTAACTGACCGTATTCATAACCAAATGCCGTGACATCC

The 150 nt long genomic region immediately downstream is GCGTCGTGATAACGTGCTTCGTCCGAGACAACGATATCGCCCACTTTCAACGTTGGTGCCAGGCCACCGGCAGAACCGGTGTTAATAATCACATCTGGCTTGCAGTGTTCCAACAGCAAAGTGGCACCCAGCGCCGCAGCGACTTTACCG

Palindromic sequences found at coordinates 54-57 e 64-67(Sequence:   GGTG) (SCORE: 9)
Palindromic sequences found at coordinates 65-68 e 76-79(Sequence:   ACCG) (SCORE: 9)
Palindromic sequences found at coordinates 66-69 e 75-78(Sequence:   CCGG) (SCORE: 10)
Palindromic sequences found at coordinates 64-68 e 76-80(Sequence:   CACCG) (SCORE: 10)
Palindromic sequences found at coordinates 65-69 e 75-79(Sequence:   ACCGG) (SCORE: 11)
Palindromic sequences found at coordinates 64-69 e 75-80(Sequence:   CACCGG) (SCORE: 11)


PREDICTED REGION NUMBER 453 (STRAND POSITIVE) 

Genomic sequence of putative RUT site (Coordinates:  179004-179082, c/g = 1.105263157894737 ):      ATGCCCGATTTCAGAAGCGCAACCTCGGTTCCATTCAGTTGGCCGGTATAGATTTCGCAACCGCCGAGACTGATAGTT

The 150 nt long genomic region immediately downstream is TGACGGTTTTCGATTTTGTCACGCAGCAGCGTAACTTCTTCTTCCATTGCACCAATGATGCCGATTTTCATAGATTTACTCGCGATAAGCCCGATTTGAAGGCATAGTTTACCATGCGCTTACGGGGAAGCGTATTTCTCACGCGGGAGA
[truncated: 20,619,964 more chars]
