# Supplementary material for: RhoTermPredict: an algorithm for predicting Rho-dependent transcription terminators based on Escherichia coli, Bacillus subtilis and Salmonella enterica databases
Source: BMC Bioinformatics. 2019 Mar 7;20:117. doi: 10.1186/s12859-019-2704-x (PMC6407284; doi:10.1186/s12859-019-2704-x)
Supplement: Supplementary file 4 — List of predictions, with relative genes, characterized by read value ratios > 100. (XLSX 14 kb) [file 12859_2019_2704_MOESM4_ESM.xlsx]

## Sheet: Foglio1
Start predicted RUT	End predicted RUT	Read count ratio	Strand	relative geneID	Symbol	Description
29030	29108	282	plus	944762	dapB	dihydrodipicolinate reductase
407043	407121	135	plus	945043	yaiA	OxyR-regulated conserved protein
639504	639582	106	plus	945225	ahpC	alkyl hydroperoxide reductase, C22 subunit
675409	675487	258	plus	945252	ybeL	DUF1451 family protein
715048	715126	191	plus	945271	pgm	phosphoglucomutase
762770	762848	101	plus	945307	sucB	dihydrolipoyltranssuccinase
984210	984288	194	plus	945551	ycbL	putative metal-binding enzyme
1165601	1165679	132	plus	945676	ycfP	putative UPF0227 family esterase
1388126	1388204	135	plus	945879	tyrR	aromatic amino acid biosynthesis and transport regulon transcriptional regulator; autorepressor; ATPase; phosphatase
1757564	1757642	1800	plus	946175	lpp	murein lipoprotein
1863607	1863685	213.6	plus	947679	gapA	glyceraldehyde-3-phosphate dehydrogenase A
1989188	1989266	474	plus	946410	ftnA	ferritin iron storage protein (cytoplasmic)
2346946	2347024	149	plus	946612	nrdA	ribonucleoside-diphosphate reductase 1, alpha subunit
2533297	2533375	200	plus	946877	cysK	cysteine synthase A, O-acetylserine sulfhydrolase A subunit
2536223	2536301	352	plus	946880	crr	glucose-specific enzyme IIA component of PTS
3658831	3658909	178	plus	948023	gadE	gad regulon transcriptional activator
3720226	3720304	107	plus	948070	cspA	RNA chaperone and antiterminator, cold-inducible
3967458	3967536	120.3	plus	948297	rho	transcription termination factor
4179569	4179647	363	plus	948483	rplA	50S ribosomal subunit protein L1
4405923	4406001	232	plus	948695	purA	adenylosuccinate synthetase
20801	20879	166	minus	944759	rpsT	30S ribosomal subunit protein S20
134865	134943	139.5	minus	947719	speD	S-adenosylmethionine decarboxylase
232647	232725	138	minus	945694	mltD	putative membrane-bound lytic murein transglycosylase D
848397	848475	128	minus	945101	dps	Fe-binding and storage protein; stress-inducible DNA-binding protein
926285	926363	116.8	minus	945500	infA	translation initiation factor IF-1
1019071	1019149	8638	minus	945571	ompA	outer membrane protein A (3a;II*;G;d)
1273348	1273426	191	minus	945794	ychN	putative sulfur relay protein
1292632	1292710	263.25	minus	945829	hns	global DNA-binding transcriptional dual regulator H-NS
1295528	1295606	210.75	minus	945837	adhE	fused acetaldehyde-CoA dehydrogenase/iron-dependent alcohol dehydrogenase/pyruvate-formate lyase deactivase
1397726	1397804	615	minus	945904	uspE	stress-induced protein
1720425	1720503	164	minus	946167	slyA	global transcriptional regulator
1764865	1764943	125	minus	946194	ydiH	uncharacterized protein
2716146	2716224	913	minus	947068	grcA	autonomous glycyl radical cofactor
2731668	2731746	119	minus	947077	clpB	protein disaggregation chaperone
2744231	2744309	324	minus	947096	rplS	50S ribosomal subunit protein L19
3071380	3071458	1509	minus	947414	pgk	phosphoglycerate kinase
3322160	3322238	389	minus	947720	secG	preprotein translocase membrane subunit
3377882	3377960	164	minus	949000	rpsI	30S ribosomal subunit protein S9
3471208	3471286	219	minus	947847	fusA	protein chain elongation factor EF-G, GTP-binding
3548062	3548140	123	minus	947923	malQ	4-alpha-glucanotransferase (amylomaltase)
3573737	3573815	652	minus	947939	asd	aspartate-semialdehyde dehydrogenase, NAD(P)-binding
3706173	3706251	120	minus	948062	dppA	dipeptide/heme ABC transporter periplasmic binding protein; dipeptide chemotaxis receptor
3959539	3959617	173	minus	948285	ppiC	peptidyl-prolyl cis-trans isomerase C (rotamase C)
4056526	4056604	119	minus	948370	glnA	glutamine synthetase
4150479	4150557	223	minus	948457	ppc	phosphoenolpyruvate carboxylase
4190798	4190876	139	minus	948494	thiH	tyrosine lyase, involved in thiamine-thiazole moiety synthesis
